# Supplementary material for: Transcriptomics Analysis of Crassostrea hongkongensis for the Discovery of Reproduction-Related Genes
Source: PLoS One. 2015 Aug 10;10(8):e0134280. doi: 10.1371/journal.pone.0134280 (PMC4530894; doi:10.1371/journal.pone.0134280)
Supplement: S3 Table — (XLSX) [file pone.0134280.s006.xlsx]

## Sheet: Sheet1
Table S8 Genebank accession numbers of the reference sequences used for sequence analysis
Figure	Organism	Protein name	Genebank accession number
Figure 3	Crassostrea gigas	Vasa	EKC30448
	Pinctada fucata	Vasa-like gene-1	BAM75192
	Mytilus galloprovincialis	Myvlg	BAJ15435
	Azumapecten farreri	Vasa	ABE27759
	Haliotis asinina	Vasa-like	ACT35657
	Ilyanassa obsoleta	IoVasa	ABU49329
	Crepidula fornicata	Vasa	ADI48178
	Branchiostoma floridae	Vasa-like	ADM26640
	Euphyllia ancora	Vasa	AFP52950
	Strongylocentrotus purpuratus	Vasa	NP_001139665
	Ephydatia fluviatillis	PoVAS1	BAB13310
	Ciona savignyi	Ci-DEAD1	BAB12216
	Polyandrocarpa misakiensis	Vasa	BAE94497
	Botrylloides violaceus	Vasa	ABM74410
	Danio rerio	Vasa	AAI29276
	Xenopus laevis	VLG1	NP_001081728
	Gallus gallus	Cvh	BAB12337
	Mus musculus	Vasa	AAI44761
	Homo sapiens	VASA	AAF86585
	Drosophila melanogaster	vasa	CAA31405
	Bombyx mori	BmVLG	BAA19572
	Ephydatia fluviatillis	PoPL10	BAB13309
	Danio rerio	PL10	NP_571016
	Crepidula fornicata	PL10	ABD59346
	Haliotis asinina	PL10-like	ACT35658
	Homo sapiens	P68	NP_004387
	Mus musculus	P68	CAA46581
	Caenorhabditis elegans	Ce-GLH1	AAC27384
Figure 4	Ilyanassa obsoleta	Nanos-like	ABV54788
	Nasonia vitripennis	Nanos-like	AAT94169
	Haliotis asinine	Nanos-like	ACT35656
	Drosophila melanogaster	Nanos	NP_476658
	Nematostella vectensis	Nanos1	AAW29070
	Xenopus laevis	Nanos1	NP_001081503
	Mus musculus	Nanos1	AAH85512
	Homo sapiens	Nanos1	NP_955631
	Nematostella vectensis	Nanos2	AAW29071
	Mus musculus	Nanos2	NP_918953
	Homo sapiens	Nanos2	NP_001025032
	Danio rerio	Nanos3	NP_571953
	Mus musculus	Nanos3	AAI19514
	Homo sapiens	Nanos3	NP_001092092
Figure 5	Homo sapiens	Piwi-like 1	AAH28581
	Homo sapiens	Piwi-like 2	NP_001129193
	Mus musculus	Piwi-like protein 1	NP_067286
	Mus musculus	Piwi-like protein 2	NP_067283
	Danio rerio	Piwi-like protein 1	NP_899181
	Danio rerio	Piwi-like protein 2	NP_001073668
	Xenopus tropicalis	Piwi-like protein 1	XP_002940227
	Xenopus tropicalis	Piwi-like protein 2	NP_001106470
	Homo sapiens	Argonaute-1	NP_036331
	Mus musculus	Argonaute-1	NP_700452
	Danio rerio	Argonaute-1	AFU66007
Figure 7	Crassostrea gigas	ATRX	EKC43176
	Danio rerio	ATRX	NP_956947
	Homo sapiens	ATRX	BAC81110
	Mus musculus	ATRX	NP033556
S2 Fig.	Crassostrea gigas	beta-catenin	JX121092
	Aplysia californica	beta-catenin	AAY29569
	Crepidula fornicata	beta-catenin	ADI48180
	Cerebratulus lacteus	beta-catenin	ABY21456
	Drosophila melanogaster	armadillo, isoform A	AAF45687
	Drosophila melanogaster	armadillo, isoform C	AAN09064
	Strongylocentrotus purpuratus	beta-catenin	NP_001027543
	Lytechinus variegatus	beta-catenin	AAC06340
	Danio rerio	catenin beta-1	NP_571134
	Xenopus laevis	catenin beta 1	NP_001080749
	Gallus gallus	beta catenin	AAB80856
	Mus musculus	catenin beta-1	NP_001159374
	Homo sapiens	catenin beta-1	NP_001895
	Homo sapiens	catenin alpha-1 isoform 1	NP_001894
	Homo sapiens	E-cadherin	CAA78353
S2 Fig.	Mus musculus	FoxL2	AAN04088
	Homo sapiens	FoxL2	AAK01352
	Xenopus laevis	FoxL2	BAG69484
	Danio rerio	FoxL2	BC116585
	Crassostrea gigas	Fox L2	ACN80999
	Strongylocentrotus purpuratus	FoxL2	ABB89483
	Strongylocentrotus purpuratus	FoxL1	ABB89488
	Danio rerio	FoxL1	NP_957278
	Xenopus tropicalis	FoxL1	AAI35134
	Mus musculus	FoxL1	NM_008024
	Homo sapiens	FoxL1	AF315075
S2 Fig.	Crassostrea gigas	SRD5A1	EKC36980
	Danio rerio	SRD5A1	AAI24452
	Xenopus tropicalis	SRD5A1	AAH76920
	Mus musculus	SRD5A1	NM_175283
	Homo sapiens	SRD5A1	NM_001047
	Mus musculus	SRD5A2	NP_000339
	Mus musculus	SRD5A2	NM_053188
