# Supplementary material for: Transcriptomics Analysis of Crassostrea hongkongensis for the Discovery of Reproduction-Related Genes
Source: PLoS One. 2015 Aug 10;10(8):e0134280. doi: 10.1371/journal.pone.0134280 (PMC4530894; doi:10.1371/journal.pone.0134280)
Supplement: S4 Table — (XLSX) [file pone.0134280.s007.xlsx]

## Sheet: swissprot
Sequence name	Sequence desc.	Sequence length	Hit desc.	Hit ACC	E-Value	Similarity	Bit-Score	Alignment length	Positives
contig00142	pick1_rat ame: full=prkca-binding protein ame: full=protein interacting with c kinase 1 ame: full=protein kinase c-alpha-binding protein	1797	gi|22095975|sp|Q9EP80.1|PICK1_RATRecName: Full=PRKCA-binding protein; AltName: Full=Protein interacting with C kinase 1; AltName: Full=Protein kinase C-alpha-binding protein	Q9EP80	1.29191e-164	89	354.755	220	196
isotig00001	atrn1_mouse ame: full=attractin-like protein 1 flags: precursor	4800	gi|189081676|sp|Q6A051.2|ATRN1_MOUSERecName: Full=Attractin-like protein 1; Flags: Precursor	Q6A051	2.86668e-106	63	351.673	369	235
contig00429	k1045_mouse ame: full=protein kiaa1045	2063	gi|73621117|sp|Q80TL4.2|K1045_MOUSERecName: Full=Protein KIAA1045	Q80TL4	5.23879e-17	48	87.0409	266	128
isotig00241	klc_lolpe ame: full=kinesin light chain short=klc	5750	gi|1170680|sp|P46825.1|KLC_LOLPERecName: Full=Kinesin light chain; Short=KLC	P46825	0	92	630.943	426	392
isotig00399	plxa4_human ame: full=plexin-a4 flags: precursor	7546	gi|108860890|sp|Q9HCM2.4|PLXA4_HUMANRecName: Full=Plexin-A4; Flags: Precursor	Q9HCM2	5.10639e-130	43	459.144	1961	848
isotig00502	yi31b_yeast ame: full=transposon ty3-i gag-pol polyprotein ame: full=gag3-pol3 ame: full=transposon ty3-2 tya-tyb polyprotein contains: ame: full=capsid protein short=ca ame: full=p24 contains: ame: full=spacer peptide p3 contains: ame: full=nucleocapsid protein p11 short=nc contains: ame: full=ty3 protease short=pr ame: full=p16 contains: ame: full=spacer peptide j contains: ame: full=reverse tr…	4856	gi|146291076|sp|Q7LHG5.2|YI31B_YEASTRecName: Full=Transposon Ty3-I Gag-Pol polyprotein; AltName: Full=Gag3-Pol3; AltName: Full=Transposon Ty3-2 TYA-TYB polyprotein; Contains: RecName: Full=Capsid protein; Short=CA; AltName: Full=p24; Contains: RecName: Full=Spacer peptide p3; Contains: RecName: Full=Nucleocapsid protein p11; Short=NC; Contains: RecName: Full=Ty3 protease; Short=PR; AltName: Full=…	Q7LHG5	1.98578e-24	56	115.546	174	98
contig00807	dag1_mouse ame: full=dystroglycan ame: full=dystrophin-associated glycoprotein 1 contains: ame: full=alpha-dystroglycan short=alpha-dg contains: ame: full=beta-dystroglycan short=beta-dg flags: precursor	2802	gi|14916984|sp|Q62165.4|DAG1_MOUSERecName: Full=Dystroglycan; AltName: Full=Dystrophin-associated glycoprotein 1; Contains: RecName: Full=Alpha-dystroglycan; Short=Alpha-DG; Contains: RecName: Full=Beta-dystroglycan; Short=Beta-DG; Flags: Precursor	Q62165	1.94195e-31	52	106.301	185	98
isotig00541	snx17_danre ame: full=sorting nexin-17	5749	gi|82078448|sp|Q5RID7.1|SNX17_DANRERecName: Full=Sorting nexin-17	Q5RID7	1.28559e-147	75	471.085	384	288
isotig00657	ari2_drome ame: full=protein ariadne-2 short=ari-2	5183	gi|18202162|sp|O76924.1|ARI2_DROMERecName: Full=Protein ariadne-2; Short=Ari-2	O76924	7.68788e-143	86	457.603	281	244
isotig00691	cp135_human ame: full=centrosomal protein of 135 kda short=cep135 ame: full=centrosomal protein 4	5420	gi|296434460|sp|Q66GS9.2|CP135_HUMANRecName: Full=Centrosomal protein of 135 kDa; Short=Cep135; AltName: Full=Centrosomal protein 4	Q66GS9	0	63	566.614	975	618
isotig00755	tsn33_mouse ame: full=tetraspanin-33 short=tspan-33 ame: full=penumbra short=mpen ame: full=proerythroblast new membrane	3594	gi|81901645|sp|Q8R3S2.1|TSN33_MOUSERecName: Full=Tetraspanin-33; Short=Tspan-33; AltName: Full=Penumbra; Short=mPen; AltName: Full=Proerythroblast new membrane	Q8R3S2	9.08636e-40	61	155.221	270	165
isotig00819	dcdc2_human ame: full=doublecortin domain-containing protein 2 ame: full=protein ru2s	3472	gi|147744557|sp|Q9UHG0.2|DCDC2_HUMANRecName: Full=Doublecortin domain-containing protein 2; AltName: Full=Protein RU2S	Q9UHG0	3.35349e-31	45	133.265	400	183
isotig00884	frmd8_xenla ame: full=ferm domain-containing protein 8	5590	gi|82176415|sp|Q7ZWP1.1|FRMD8_XENLARecName: Full=FERM domain-containing protein 8	Q7ZWP1	1.32259e-43	54	151.754	283	153
isotig00901	st38l_human ame: full=serine threonine-protein kinase 38-like ame: full=ndr2 protein kinase ame: full=nuclear dbf2-related kinase 2	4431	gi|56749668|sp|Q9Y2H1.3|ST38L_HUMANRecName: Full=Serine/threonine-protein kinase 38-like; AltName: Full=NDR2 protein kinase; AltName: Full=Nuclear Dbf2-related kinase 2	Q9Y2H1	0	87	731.48	455	396
isotig00803	pol5_drome ame: full=retrovirus-related pol polyprotein from transposon opus includes: ame: full=protease includes: ame: full=reverse transcriptase includes: ame: full=endonuclease	7465	gi|38258172|sp|Q8I7P9.1|POL5_DROMERecName: Full=Retrovirus-related Pol polyprotein from transposon opus; Includes: RecName: Full=Protease; Includes: RecName: Full=Reverse transcriptase; Includes: RecName: Full=Endonuclease	Q8I7P9	2.88279e-84	57	306.605	478	277
isotig00917	pol4_drome ame: full=retrovirus-related pol polyprotein from transposon 412 includes: ame: full=protease includes: ame: full=reverse transcriptase includes: ame: full=endonuclease	6966	gi|130407|sp|P10394.1|POL4_DROMERecName: Full=Retrovirus-related Pol polyprotein from transposon 412; Includes: RecName: Full=Protease; Includes: RecName: Full=Reverse transcriptase; Includes: RecName: Full=Endonuclease	P10394	3.26333e-96	46	174.096	544	253
isotig00930	pms2_human ame: full=mismatch repair endonuclease pms2 ame: full=dna mismatch repair protein pms2 ame: full=pms1 protein homolog 2	3521	gi|317373266|sp|P54278.2|PMS2_HUMANRecName: Full=Mismatch repair endonuclease PMS2; AltName: Full=DNA mismatch repair protein PMS2; AltName: Full=PMS1 protein homolog 2	P54278	1.92252e-147	80	472.241	362	292
isotig00940	srbs1_human ame: full=sorbin and sh3 domain-containing protein 1 ame: full=ponsin ame: full=sh3 domain protein 5 ame: full=sh3p12 ame: full=c-cbl-associated protein short=cap	4358	gi|317373504|sp|Q9BX66.3|SRBS1_HUMANRecName: Full=Sorbin and SH3 domain-containing protein 1; AltName: Full=Ponsin; AltName: Full=SH3 domain protein 5; AltName: Full=SH3P12; AltName: Full=c-Cbl-associated protein; Short=CAP	Q9BX66	7.23561e-31	47	116.701	354	169
isotig01123	lrp4_mouse ame: full=low-density lipoprotein receptor-related protein 4 short=lrp-4 ame: full=ldlr dan flags: precursor	5161	gi|239938881|sp|Q8VI56.3|LRP4_MOUSERecName: Full=Low-density lipoprotein receptor-related protein 4; Short=LRP-4; AltName: Full=LDLR dan; Flags: Precursor	Q8VI56	2.69907e-29	57	132.109	175	101
isotig01210	pcbp3_human ame: full=poly -binding protein 3 ame: full=alpha-cp3	7636	gi|296439262|sp|P57721.2|PCBP3_HUMANRecName: Full=Poly(rC)-binding protein 3; AltName: Full=Alpha-CP3	P57721	9.05247e-35	57	144.436	207	119
isotig01322	odo1_macfa ame: full=2-oxoglutarate mitochondrial ame: full=2-oxoglutarate dehydrogenase complex component e1 short=ogdc-e1 ame: full=alpha-ketoglutarate dehydrogenase flags: precursor	4937	gi|62287021|sp|Q60HE2.1|ODO1_MACFARecName: Full=2-oxoglutarate dehydrogenase, mitochondrial; AltName: Full=2-oxoglutarate dehydrogenase complex component E1; Short=OGDC-E1; AltName: Full=Alpha-ketoglutarate dehydrogenase; Flags: Precursor	Q60HE2	0	72	1188.71	1019	736
isotig01361	tbc24_xenla ame: full=tbc1 domain family member 24	6478	gi|148887042|sp|A1A5K6.1|TBC24_XENLARecName: Full=TBC1 domain family member 24	A1A5K6	1.80204e-90	52	313.153	542	282
isotig01423	nek4_mouse ame: full=serine threonine-protein kinase nek4 ame: full=never in mitosis a-related kinase 4 short= -related protein kinase 4 ame: full=serine threonine-protein kinase 2	3388	gi|29337019|sp|Q9Z1J2.1|NEK4_MOUSERecName: Full=Serine/threonine-protein kinase Nek4; AltName: Full=Never in mitosis A-related kinase 4; Short=NimA-related protein kinase 4; AltName: Full=Serine/threonine-protein kinase 2	Q9Z1J2	7.20039e-66	67	242.276	257	173
isotig01378	cbpc2_mouse ame: full=cytosolic carboxypeptidase 2 ame: full=atp gtp-binding 2	5320	gi|81899976|sp|Q8CDK2.1|CBPC2_MOUSERecName: Full=Cytosolic carboxypeptidase 2; AltName: Full=ATP/GTP-binding protein-like 2	Q8CDK2	0	68	667.537	638	440
isotig01395	plxa1_human ame: full=plexin-a1 ame: full=semaphorin receptor nov flags: precursor	7776	gi|313104202|sp|Q9UIW2.3|PLXA1_HUMANRecName: Full=Plexin-A1; AltName: Full=Semaphorin receptor NOV; Flags: Precursor	Q9UIW2	0	72	425.246	384	278
isotig01462	galt5_caeel ame: full=polypeptide n-acetylgalactosaminyltransferase 5 short=pp- ase 5 ame: full=protein-udp acetylgalactosaminyltransferase 5 ame: full=udp- c:polypeptide n-acetylgalactosaminyltransferase 5	5797	gi|51316068|sp|Q95ZJ1.2|GALT5_CAEELRecName: Full=Polypeptide N-acetylgalactosaminyltransferase 5; Short=pp-GaNTase 5; AltName: Full=Protein-UDP acetylgalactosaminyltransferase 5; AltName: Full=UDP-GalNAc:polypeptide N-acetylgalactosaminyltransferase 5	Q95ZJ1	0	81	426.787	299	243
isotig01634	ans1b_human ame: full=ankyrin repeat and sterile alpha motif domain-containing protein 1b ame: full=amyloid-beta protein intracellular domain-associated protein 1 short=aida-1 ame: full=e2a-pbx1-associated protein short=eb-1	4126	gi|332278155|sp|Q7Z6G8.2|ANS1B_HUMANRecName: Full=Ankyrin repeat and sterile alpha motif domain-containing protein 1B; AltName: Full=Amyloid-beta protein intracellular domain-associated protein 1; Short=AIDA-1; AltName: Full=E2A-PBX1-associated protein; Short=EB-1	Q7Z6G8	5.3343e-91	59	326.25	438	262
isotig01614	acsl6_human ame: full=long-chain-fatty-acid-- ligase 6 ame: full=long-chain acyl- synthetase 6 short=lacs 6	5560	gi|146322303|sp|Q9UKU0.4|ACSL6_HUMANRecName: Full=Long-chain-fatty-acid--CoA ligase 6; AltName: Full=Long-chain acyl-CoA synthetase 6; Short=LACS 6	Q9UKU0	6.13556e-153	62	213.772	259	163
isotig01598	macf1_rat ame: full=microtubule-actin cross-linking factor 1 ame: full=actin cross-linking family 7	4438	gi|338818272|sp|D3ZHV2.1|MACF1_RATRecName: Full=Microtubule-actin cross-linking factor 1; AltName: Full=Actin cross-linking family 7	D3ZHV2	1.46626e-127	59	447.588	608	363
isotig01675	par14_human ame: full=poly	5543	gi|327478567|sp|Q460N5.3|PAR14_HUMANRecName: Full=Poly [ADP-ribose] polymerase 14; Short=PARP-14; AltName: Full=ADP-ribosyltransferase diphtheria toxin-like 8; Short=ARTD8; AltName: Full=B aggressive lymphoma protein 2	Q460N5	4.71136e-91	44	244.202	937	413
isotig01655	gcp6_human ame: full=gamma-tubulin complex component 6 short=gcp-6	7904	gi|143811395|sp|Q96RT7.3|GCP6_HUMANRecName: Full=Gamma-tubulin complex component 6; Short=GCP-6	Q96RT7	8.66703e-100	64	362.844	390	251
isotig01729	cd109_human ame: full=cd109 antigen ame: full=150 kda tgf-beta-1-binding protein ame: full=c3 and pzp-like alpha-2-macroglobulin domain-containing protein 7 ame: full=platelet-specific gov antigen ame: full=p180 ame: full=r150 ame: cd_antigen=cd109 flags: precursor	4563	gi|117949389|sp|Q6YHK3.2|CD109_HUMANRecName: Full=CD109 antigen; AltName: Full=150 kDa TGF-beta-1-binding protein; AltName: Full=C3 and PZP-like alpha-2-macroglobulin domain-containing protein 7; AltName: Full=Platelet-specific Gov antigen; AltName: Full=p180; AltName: Full=r150; AltName: CD_antigen=CD109; Flags: Precursor	Q6YHK3	0	55	844.729	1470	814
isotig01763	ptprb_mouse ame: full=receptor-type tyrosine-protein phosphatase beta short=protein-tyrosine phosphatase beta short=r-ptp-beta ame: full=vascular endothelial protein tyrosine phosphatase short=ve-ptp flags: precursor	5803	gi|281312445|sp|B2RU80.1|PTPRB_MOUSERecName: Full=Receptor-type tyrosine-protein phosphatase beta; Short=Protein-tyrosine phosphatase beta; Short=R-PTP-beta; AltName: Full=Vascular endothelial protein tyrosine phosphatase; Short=VE-PTP; Flags: Precursor	B2RU80	5.2969e-71	63	224.557	236	149
isotig01746	hexb_human ame: full=beta-hexosaminidase subunit beta ame: full=beta-n-acetylhexosaminidase subunit beta short=hexosaminidase subunit b ame: full=cervical cancer proto-oncogene 7 protein short=hcc-7 ame: full=n-acetyl-beta-glucosaminidase subunit beta contains: ame: full=beta-hexosaminidase subunit beta chain b contains: ame: full=beta-hexosaminidase subunit beta chain a flags: precursor	2645	gi|123081|sp|P07686.3|HEXB_HUMANRecName: Full=Beta-hexosaminidase subunit beta; AltName: Full=Beta-N-acetylhexosaminidase subunit beta; Short=Hexosaminidase subunit B; AltName: Full=Cervical cancer proto-oncogene 7 protein; Short=HCC-7; AltName: Full=N-acetyl-beta-glucosaminidase subunit beta; Contains: RecName: Full=Beta-hexosaminidase subunit beta chain B; Contains: RecName: Full=Beta-hexosamin…	P07686	1.70711e-156	60	477.248	532	324
isotig01812	mcfd2_human ame: full=multiple coagulation factor deficiency protein 2 ame: full=neural stem cell-derived neuronal survival protein flags: precursor	4164	gi|49036425|sp|Q8NI22.1|MCFD2_HUMANRecName: Full=Multiple coagulation factor deficiency protein 2; AltName: Full=Neural stem cell-derived neuronal survival protein; Flags: Precursor >gi|75070658|sp|Q5R8Z6.1|MCFD2_PONAB RecName: Full=Multiple coagulation factor deficiency protein 2 homolog; Flags: Precursor	Q8NI22	1.89072e-20	69	95.1301	107	74
isotig01792	casp7_mesau ame: full=caspase-7 short=casp-7 ame: full=apoptotic protease mch-3 ame: full=ice-like apoptotic protease 3 short=ice-lap3 ame: full=srebp cleavage activity 2 short=sca-2 contains: ame: full=caspase-7 subunit p20 contains: ame: full=caspase-7 subunit p11 flags: precursor	3064	gi|1730093|sp|P55214.1|CASP7_MESAURecName: Full=Caspase-7; Short=CASP-7; AltName: Full=Apoptotic protease Mch-3; AltName: Full=ICE-like apoptotic protease 3; Short=ICE-LAP3; AltName: Full=SREBP cleavage activity 2; Short=SCA-2; Contains: RecName: Full=Caspase-7 subunit p20; Contains: RecName: Full=Caspase-7 subunit p11; Flags: Precursor	P55214	5.39303e-27	46	117.472	305	143
isotig01821	ls14a_ponab ame: full=protein lsm14 homolog a ame: full=protein fam61a ame: full=rna-associated protein 55a	3205	gi|71151895|sp|Q5R4R4.1|LS14A_PONABRecName: Full=Protein LSM14 homolog A; AltName: Full=Protein FAM61A; AltName: Full=RNA-associated protein 55A	Q5R4R4	1.5769e-44	58	173.326	221	130
isotig01803	l1cam_rat ame: full=neural cell adhesion molecule l1 short=n-cam-l1 short=ncam-l1 ame: full=nerve-growth factor-inducible large external glycoprotein short=nile ame: cd_antigen=cd171 flags: precursor	4246	gi|20455467|sp|Q05695.3|L1CAM_RATRecName: Full=Neural cell adhesion molecule L1; Short=N-CAM-L1; Short=NCAM-L1; AltName: Full=Nerve-growth factor-inducible large external glycoprotein; Short=NILE; AltName: CD_antigen=CD171; Flags: Precursor	Q05695	1.18027e-17	42	77.7962	328	141
isotig01829	rl40_bovin ame: full=ubiquitin-60s ribosomal protein l40 ame: full=ubiquitin a-52 residue ribosomal protein fusion product 1 contains: ame: full=ubiquitin contains: ame: full=60s ribosomal protein l40 ame: full=cep52 flags: precursor	1549	gi|302393708|sp|P63048.2|RL40_BOVINRecName: Full=Ubiquitin-60S ribosomal protein L40; AltName: Full=Ubiquitin A-52 residue ribosomal protein fusion product 1; Contains: RecName: Full=Ubiquitin; Contains: RecName: Full=60S ribosomal protein L40; AltName: Full=CEP52; Flags: Precursor >gi|302393711|sp|P63050.2|RL40_CANFA RecName: Full=Ubiquitin-60S ribosomal protein L40; AltName: Full=Ubiquitin A-52…	P63048	1.27084e-43	100	155.992	76	76
isotig01865	crerf_drome ame: full=protein crebrf homolog	6724	gi|74947739|sp|Q9VC61.2|CRERF_DROMERecName: Full=Protein CREBRF homolog	Q9VC61	5.26231e-38	72	129.413	117	85
isotig01912	pol2_drome ame: full=retrovirus-related pol polyprotein from transposon 297 includes: ame: full=protease includes: ame: full=reverse transcriptase includes: ame: full=endonuclease	6969	gi|130398|sp|P20825.1|POL2_DROMERecName: Full=Retrovirus-related Pol polyprotein from transposon 297; Includes: RecName: Full=Protease; Includes: RecName: Full=Reverse transcriptase; Includes: RecName: Full=Endonuclease	P20825	3.17093e-84	65	207.608	215	140
isotig01891	limd2_mouse ame: full=lim domain-containing protein 2	7252	gi|81895993|sp|Q8BGB5.1|LIMD2_MOUSERecName: Full=LIM domain-containing protein 2	Q8BGB5	2.78497e-23	68	103.605	100	68
isotig01946	crbn_ponab ame: full=protein cereblon	2643	gi|73918918|sp|Q5R6Y2.1|CRBN_PONABRecName: Full=Protein cereblon	Q5R6Y2	1.6696e-117	67	371.318	390	262
isotig01931	nucl_xenla ame: full=nucleolin ame: full=protein c23	2310	gi|464252|sp|P20397.3|NUCL_XENLARecName: Full=Nucleolin; AltName: Full=Protein C23	P20397	1.91976e-30	58	131.339	185	109
isotig01835	tnnt_drome ame: full=troponin skeletal muscle ame: full=protein intended thorax ame: full=protein upheld	1758	gi|73920962|sp|P19351.3|TNNT_DROMERecName: Full=Troponin T, skeletal muscle; AltName: Full=Protein intended thorax; AltName: Full=Protein upheld	P19351	7.76142e-19	54	92.4337	162	89
isotig01972	epn4_human ame: full=clathrin interactor 1 ame: full=clathrin-interacting protein localized in the trans-golgi region short=clint ame: full=enthoprotin ame: full=epsin-4 ame: full=epsin-related protein short=	4630	gi|41016993|sp|Q14677.1|EPN4_HUMANRecName: Full=Clathrin interactor 1; AltName: Full=Clathrin-interacting protein localized in the trans-Golgi region; Short=Clint; AltName: Full=Enthoprotin; AltName: Full=Epsin-4; AltName: Full=Epsin-related protein; Short=EpsinR	Q14677	1.48936e-63	84	234.958	140	118
isotig02010	dyn1_rat ame: full=dynamin-1 ame: full=b-dynamin ame: full=d100 ame: full= brain	4443	gi|190358918|sp|P21575.2|DYN1_RATRecName: Full=Dynamin-1; AltName: Full=B-dynamin; AltName: Full=D100; AltName: Full=Dynamin, brain	P21575	0	85	1164.83	773	664
isotig02020	ska1_human ame: full=spindle and kinetochore-associated protein 1	4771	gi|74731226|sp|Q96BD8.1|SKA1_HUMANRecName: Full=Spindle and kinetochore-associated protein 1	Q96BD8	8.47223e-38	54	149.058	276	150
isotig02030	ce110_human ame: full=centriolin ame: full=centrosomal protein 1 ame: full=centrosomal protein of 110 kda short=cep110	4051	gi|172045911|sp|Q7Z7A1.2|CE110_HUMANRecName: Full=Centriolin; AltName: Full=Centrosomal protein 1; AltName: Full=Centrosomal protein of 110 kDa; Short=Cep110	Q7Z7A1	8.31482e-37	62	151.369	391	243
isotig02048	foxn4_human ame: full=forkhead box protein n4	4397	gi|71153520|sp|Q96NZ1.2|FOXN4_HUMANRecName: Full=Forkhead box protein N4	Q96NZ1	4.65993e-52	83	197.978	140	117
isotig02089	myo5b_human ame: full=unconventional myosin-vb	7399	gi|296439293|sp|Q9ULV0.3|MYO5B_HUMANRecName: Full=Unconventional myosin-Vb	Q9ULV0	0	72	1273.07	1143	831
isotig02117	cnn3_rat ame: full=calponin-3 ame: full= acidic isoform ame: full= non-muscle isoform	2749	gi|584956|sp|P37397.1|CNN3_RATRecName: Full=Calponin-3; AltName: Full=Calponin, acidic isoform; AltName: Full=Calponin, non-muscle isoform	P37397	2.46713e-34	51	139.428	291	149
isotig02152	lamp1_chick ame: full=lysosome-associated membrane glycoprotein 1 short=lamp-1 short=lysosome-associated membrane protein 1 ame: full=lysosome membrane glycoprotein lep100 flags: precursor	2996	gi|126372|sp|P05300.1|LAMP1_CHICKRecName: Full=Lysosome-associated membrane glycoprotein 1; Short=LAMP-1; Short=Lysosome-associated membrane protein 1; AltName: Full=Lysosome membrane glycoprotein LEP100; Flags: Precursor	P05300	1.5732e-23	42	108.227	432	182
isotig02165	plcb4_human ame: full=1-phosphatidylinositol -bisphosphate phosphodiesterase beta-4 ame: full=phosphoinositide phospholipase c-beta-4 ame: full=phospholipase c-beta-4 short=plc-beta-4	6929	gi|17433757|sp|Q15147.3|PLCB4_HUMANRecName: Full=1-phosphatidylinositol 4,5-bisphosphate phosphodiesterase beta-4; AltName: Full=Phosphoinositide phospholipase C-beta-4; AltName: Full=Phospholipase C-beta-4; Short=PLC-beta-4	Q15147	0	61	723.005	942	577
isotig02223	elov4_macfa ame: full=elongation of very long chain fatty acids protein 4 ame: full=3-keto acyl- synthase elovl4 ame: full=elovl fatty acid elongase 4 short=elovl fa elongase 4 ame: full=very-long-chain 3-oxoacyl- synthase 4	3154	gi|20137883|sp|Q95K73.1|ELOV4_MACFARecName: Full=Elongation of very long chain fatty acids protein 4; AltName: Full=3-keto acyl-CoA synthase Elovl4; AltName: Full=ELOVL fatty acid elongase 4; Short=ELOVL FA elongase 4; AltName: Full=Very-long-chain 3-oxoacyl-CoA synthase 4 >gi|82592827|sp|Q3S8M4.1|ELOV4_MACMU RecName: Full=Elongation of very long chain fatty acids protein 4; AltName: Full=3-keto …	Q95K73	1.56228e-81	72	230.335	192	139
isotig02255	mieap_danre ame: full=mitochondria-eating protein ame: full=spermatogenesis-associated protein 18	3106	gi|332278194|sp|Q503Q1.2|MIEAP_DANRERecName: Full=Mitochondria-eating protein; AltName: Full=Spermatogenesis-associated protein 18	Q503Q1	3.51221e-113	59	365.54	515	305
isotig02206	e41l3_mouse ame: full=band -like protein 3 ame: full= ame: full=differentially expressed in adenocarcinoma of the lung protein 1 short=dal-1 short=dal1p short=mdal-1	5456	gi|20138079|sp|Q9WV92.1|E41L3_MOUSERecName: Full=Band 4.1-like protein 3; AltName: Full=4.1B; AltName: Full=Differentially expressed in adenocarcinoma of the lung protein 1; Short=DAL-1; Short=DAL1P; Short=mDAL-1	Q9WV92	3.07504e-126	73	426.017	350	257
isotig02268	grip1_human ame: full=glutamate receptor-interacting protein 1 short=grip-1	7038	gi|313104231|sp|Q9Y3R0.3|GRIP1_HUMANRecName: Full=Glutamate receptor-interacting protein 1; Short=GRIP-1	Q9Y3R0	5.00854e-29	70	131.339	110	77
isotig02296	ptprk_mouse ame: full=receptor-type tyrosine-protein phosphatase kappa short=protein-tyrosine phosphatase kappa short=r-ptp-kappa flags: precursor	3697	gi|548626|sp|P35822.1|PTPRK_MOUSERecName: Full=Receptor-type tyrosine-protein phosphatase kappa; Short=Protein-tyrosine phosphatase kappa; Short=R-PTP-kappa; Flags: Precursor	P35822	4.16304e-56	59	69.3218	88	52
isotig02186	ptn11_chick ame: full=tyrosine-protein phosphatase non-receptor type 11 ame: full=sh-ptp2 short=csh-ptp2	5545	gi|34922941|sp|Q90687.1|PTN11_CHICKRecName: Full=Tyrosine-protein phosphatase non-receptor type 11; AltName: Full=SH-PTP2; Short=cSH-PTP2	Q90687	0	77	704.901	566	440
isotig02342	fuco2_rat ame: full=plasma alpha-l-fucosidase ame: full=alpha-l-fucoside fucohydrolase 2 short=alpha-l-fucosidase 2 flags: precursor	2894	gi|85542191|sp|Q6AYS4.1|FUCO2_RATRecName: Full=Plasma alpha-L-fucosidase; AltName: Full=Alpha-L-fucoside fucohydrolase 2; Short=Alpha-L-fucosidase 2; Flags: Precursor	Q6AYS4	1.38643e-60	69	218.394	212	148
isotig02319	flna_mouse ame: full=filamin-a short=fln-a ame: full=actin-binding protein 280 short=abp-280 ame: full=alpha-filamin ame: full=endothelial actin-binding protein ame: full=filamin-1 ame: full=non-muscle filamin	5434	gi|341941149|sp|Q8BTM8.5|FLNA_MOUSERecName: Full=Filamin-A; Short=FLN-A; AltName: Full=Actin-binding protein 280; Short=ABP-280; AltName: Full=Alpha-filamin; AltName: Full=Endothelial actin-binding protein; AltName: Full=Filamin-1; AltName: Full=Non-muscle filamin	Q8BTM8	1.2607e-68	43	261.536	873	382
isotig02411	rn213_human ame: full=e3 ubiquitin-protein ligase rnf213 ame: full=alk lymphoma oligomerization partner on chromosome 17 ame: full=mysterin ame: full=ring finger protein 213	3005	gi|380865458|sp|Q63HN8.3|RN213_HUMANRecName: Full=E3 ubiquitin-protein ligase RNF213; AltName: Full=ALK lymphoma oligomerization partner on chromosome 17; AltName: Full=Mysterin; AltName: Full=RING finger protein 213	Q63HN8	1.56414e-59	56	227.639	356	201
isotig02394	clk2_human ame: full=dual specificity protein kinase clk2 ame: full=cdc-like kinase 2	7695	gi|1705919|sp|P49760.1|CLK2_HUMANRecName: Full=Dual specificity protein kinase CLK2; AltName: Full=CDC-like kinase 2	P49760	5.72959e-134	80	320.857	223	180
isotig02487	itbx_drome ame: full=integrin beta-ps ame: full=position-specific antigen beta subunit ame: full=protein myospheroid ame: full=protein olfactory c flags: precursor	5816	gi|32172424|sp|P11584.3|ITBX_DROMERecName: Full=Integrin beta-PS; AltName: Full=Position-specific antigen beta subunit; AltName: Full=Protein myospheroid; AltName: Full=Protein olfactory C; Flags: Precursor	P11584	0	64	603.979	698	448
isotig02529	txnd3_cioin ame: full=thioredoxin domain-containing protein 3 homolog ame: full=dynein intermediate chain 3	2798	gi|68566221|sp|Q95YJ5.1|TXND3_CIOINRecName: Full=Thioredoxin domain-containing protein 3 homolog; AltName: Full=Dynein intermediate chain 3	Q95YJ5	1.57867e-169	67	516.153	575	390
isotig02517	tpx2_astpe ame: full=targeting protein for xklp2 homolog short=tpx2 homolog ame: full=microtubule-associated protein tpx2 homolog	3438	gi|408407565|sp|E2RYF8.1|TPX2_ASTPERecName: Full=Targeting protein for Xklp2 homolog; Short=TPX2 homolog; AltName: Full=Microtubule-associated protein TPX2 homolog	E2RYF8	1.2381e-101	60	348.206	584	352
isotig02497	entp5_chick ame: full=ectonucleoside triphosphate diphosphohydrolase 5 short=ntpdase 5 ame: full=guanosine-diphosphatase entpd5 short=gdpase entpd5 ame: full=uridine-diphosphatase entpd5 short=udpase entpd5	3888	gi|322518594|sp|E1C1L6.1|ENTP5_CHICKRecName: Full=Ectonucleoside triphosphate diphosphohydrolase 5; Short=NTPDase 5; AltName: Full=Guanosine-diphosphatase ENTPD5; Short=GDPase ENTPD5; AltName: Full=Uridine-diphosphatase ENTPD5; Short=UDPase ENTPD5	E1C1L6	7.13834e-94	61	314.309	385	237
contig02521	titin_drome ame: full=titin ame: full=d-titin ame: full=kettin	1462	gi|172045934|sp|Q9I7U4.3|TITIN_DROMERecName: Full=Titin; AltName: Full=D-Titin; AltName: Full=Kettin	Q9I7U4	1.40742e-64	54	234.187	397	216
isotig02611	gslg1_mouse ame: full=golgi apparatus protein 1 ame: full=e-selectin ligand 1 short=esl-1 short=selel ame: full=golgi sialoglycoprotein mg-160 flags: precursor	6869	gi|17376706|sp|Q61543.1|GSLG1_MOUSERecName: Full=Golgi apparatus protein 1; AltName: Full=E-selectin ligand 1; Short=ESL-1; Short=Selel; AltName: Full=Golgi sialoglycoprotein MG-160; Flags: Precursor	Q61543	0	64	855.514	1028	659
isotig02659	rab2_lymst ame: full=ras-related protein rab-2	2186	gi|464526|sp|Q05975.1|RAB2_LYMSTRecName: Full=Ras-related protein Rab-2	Q05975	5.60431e-128	100	385.956	187	187
isotig02633	mark2_human ame: full=serine threonine-protein kinase mark2 ame: full=elkl motif kinase 1 short=emk-1 ame: full=map microtubule affinity-regulating kinase 2 ame: full=par1 homolog ame: full=par1 homolog b short=par-1b short=par1b	4972	gi|62510922|sp|Q7KZI7.2|MARK2_HUMANRecName: Full=Serine/threonine-protein kinase MARK2; AltName: Full=ELKL motif kinase 1; Short=EMK-1; AltName: Full=MAP/microtubule affinity-regulating kinase 2; AltName: Full=PAR1 homolog; AltName: Full=PAR1 homolog b; Short=Par-1b; Short=Par1b	Q7KZI7	0	65	764.222	860	561
isotig02679	kifc3_human ame: full=kinesin-like protein kifc3	5304	gi|357529584|sp|Q9BVG8.4|KIFC3_HUMANRecName: Full=Kinesin-like protein KIFC3	Q9BVG8	1.24637e-140	72	288.5	239	174
isotig02645	ptprt_mouse ame: full=receptor-type tyrosine-protein phosphatase t short=r-ptp-t ame: full=rptpmam4 ame: full=receptor-type tyrosine-protein phosphatase rho short=rptp-rho short=mrptprho flags: precursor	3295	gi|33112429|sp|Q99M80.2|PTPRT_MOUSERecName: Full=Receptor-type tyrosine-protein phosphatase T; Short=R-PTP-T; AltName: Full=RPTPmam4; AltName: Full=Receptor-type tyrosine-protein phosphatase rho; Short=RPTP-rho; Short=mRPTPrho; Flags: Precursor	Q99M80	2.6077e-54	61	136.346	144	89
isotig02669	cc169_xenla ame: full=coiled-coil domain-containing protein 169	1580	gi|190410966|sp|Q3KPT0.2|CC169_XENLARecName: Full=Coiled-coil domain-containing protein 169	Q3KPT0	1.03437e-18	56	88.9669	146	83
isotig02699	kc1a_chick ame: full=casein kinase i isoform alpha short=cki-alpha ame: full=ck1	2927	gi|54037525|sp|P67962.1|KC1A_CHICKRecName: Full=Casein kinase I isoform alpha; Short=CKI-alpha; AltName: Full=CK1 >gi|54037526|sp|P67963.1|KC1A_XENLA RecName: Full=Casein kinase I isoform alpha; Short=CKI-alpha; AltName: Full=CK1	P67962	0	94	590.112	315	297
isotig02718	pygo_drome ame: full=protein pygopus ame: full=protein gammy legs	3874	gi|23396827|sp|Q9V9W8.1|PYGO_DROMERecName: Full=Protein pygopus; AltName: Full=Protein gammy legs	Q9V9W8	5.86754e-29	87	129.028	88	77
isotig02727	ank2_human ame: full=ankyrin-2 short=ank-2 ame: full=ankyrin-b ame: full=brain ankyrin ame: full=non-erythroid ankyrin	2983	gi|387912917|sp|Q01484.4|ANK2_HUMANRecName: Full=Ankyrin-2; Short=ANK-2; AltName: Full=Ankyrin-B; AltName: Full=Brain ankyrin; AltName: Full=Non-erythroid ankyrin	Q01484	1.23627e-33	49	144.821	347	173
isotig02761	ptprm_mouse ame: full=receptor-type tyrosine-protein phosphatase mu short=protein-tyrosine phosphatase mu short=r-ptp-mu flags: precursor	6048	gi|341941771|sp|P28828.2|PTPRM_MOUSERecName: Full=Receptor-type tyrosine-protein phosphatase mu; Short=Protein-tyrosine phosphatase mu; Short=R-PTP-mu; Flags: Precursor	P28828	1.14785e-118	57	416.772	553	320
isotig02753	sta13_mouse ame: full= -related lipid transfer protein 13 ame: full=start domain-containing protein 13 short= 13	7457	gi|341942280|sp|Q923Q2.5|STA13_MOUSERecName: Full=StAR-related lipid transfer protein 13; AltName: Full=START domain-containing protein 13; Short=StARD13	Q923Q2	0	63	632.484	744	476
isotig02769	rgap1_human ame: full=rac gtpase-activating protein 1 ame: full=male germ cell ap short= acgap ame: full=protein cyk4 homolog short=cyk4 short= -4	5717	gi|74762727|sp|Q9H0H5.1|RGAP1_HUMANRecName: Full=Rac GTPase-activating protein 1; AltName: Full=Male germ cell RacGap; Short=MgcRacGAP; AltName: Full=Protein CYK4 homolog; Short=CYK4; Short=HsCYK-4	Q9H0H5	2.46411e-112	70	308.531	282	198
isotig02801	mbl_drome ame: full=protein muscleblind ame: full=protein mindmelt	7340	gi|20455041|sp|O16011.2|MBL_DROMERecName: Full=Protein muscleblind; AltName: Full=Protein mindmelt	O16011	1.95738e-43	69	167.933	156	108
isotig02783	dysf_human ame: full=dysferlin ame: full=dystrophy-associated fer-1-like protein ame: full=fer-1-like protein 1	7470	gi|20137708|sp|O75923.1|DYSF_HUMANRecName: Full=Dysferlin; AltName: Full=Dystrophy-associated fer-1-like protein; AltName: Full=Fer-1-like protein 1	O75923	0	64	1065.45	1239	798
isotig02817	slmap_human ame: full=sarcolemmal membrane-associated protein short=sarcolemmal-associated protein	5202	gi|118597508|sp|Q14BN4.1|SLMAP_HUMANRecName: Full=Sarcolemmal membrane-associated protein; Short=Sarcolemmal-associated protein	Q14BN4	7.53142e-129	76	429.869	387	295
isotig02845	ctif_mouse ame: full=cbp80 20-dependent translation initiation factor	4192	gi|259016214|sp|Q6PEE2.2|CTIF_MOUSERecName: Full=CBP80/20-dependent translation initiation factor	Q6PEE2	2.3529e-35	60	147.517	220	134
isotig02857	tmm98_xenla ame: full=transmembrane protein 98	2638	gi|82184880|sp|Q6INX1.1|TMM98_XENLARecName: Full=Transmembrane protein 98	Q6INX1	3.37453e-63	75	217.624	216	164
isotig02876	neo1_chick ame: full=neogenin	7081	gi|10720134|sp|Q90610.1|NEO1_CHICKRecName: Full=Neogenin	Q90610	0	55	498.049	811	451
isotig02879	lphn2_human ame: full=latrophilin-2 ame: full=calcium-independent alpha-latrotoxin receptor 2 short=cirl-2 ame: full=latrophilin homolog 1 ame: full=lectomedin-1 flags: precursor	5138	gi|46576868|sp|O95490.2|LPHN2_HUMANRecName: Full=Latrophilin-2; AltName: Full=Calcium-independent alpha-latrotoxin receptor 2; Short=CIRL-2; AltName: Full=Latrophilin homolog 1; AltName: Full=Lectomedin-1; Flags: Precursor	O95490	6.1421e-95	55	237.654	399	222
isotig02889	nek2_human ame: full=serine threonine-protein kinase nek2 ame: full=hspk 21 ame: full=never in mitosis a-related kinase 2 short= -related protein kinase 2 ame: full= -like protein kinase 1	4377	gi|1709252|sp|P51955.1|NEK2_HUMANRecName: Full=Serine/threonine-protein kinase Nek2; AltName: Full=HSPK 21; AltName: Full=Never in mitosis A-related kinase 2; Short=NimA-related protein kinase 2; AltName: Full=NimA-like protein kinase 1	P51955	5.81991e-129	76	413.69	355	271
isotig02908	daam1_mouse ame: full=disheveled-associated activator of morphogenesis 1	4182	gi|341940641|sp|Q8BPM0.4|DAAM1_MOUSERecName: Full=Disheveled-associated activator of morphogenesis 1	Q8BPM0	3.3879e-125	72	422.55	465	337
isotig02918	pnpt1_mouse ame: full=polyribonucleotide nucleotidyltransferase mitochondrial ame: full=3 -5 rna exonuclease old35 ame: full=pnpase old-35 ame: full=polynucleotide phosphorylase 1 short=pnpase 1 ame: full=polynucleotide phosphorylase-like protein flags: precursor	4050	gi|71159797|sp|Q8K1R3.1|PNPT1_MOUSERecName: Full=Polyribonucleotide nucleotidyltransferase 1, mitochondrial; AltName: Full=3'-5' RNA exonuclease OLD35; AltName: Full=PNPase old-35; AltName: Full=Polynucleotide phosphorylase 1; Short=PNPase 1; AltName: Full=Polynucleotide phosphorylase-like protein; Flags: Precursor	Q8K1R3	6.28449e-82	67	290.812	279	188
isotig02929	klhl3_danre ame: full=kelch-like protein 3	2335	gi|387942509|sp|E7F6F9.1|KLHL3_DANRERecName: Full=Kelch-like protein 3	E7F6F9	1.22969e-15	57	66.6254	112	64
isotig02898	pb1_human ame: full=protein polybromo-1 short=hpb1 ame: full=brg1-associated factor 180 short=baf180 ame: full=polybromo-1d	4902	gi|73921624|sp|Q86U86.1|PB1_HUMANRecName: Full=Protein polybromo-1; Short=hPB1; AltName: Full=BRG1-associated factor 180; Short=BAF180; AltName: Full=Polybromo-1D	Q86U86	0	60	1065.45	1560	946
isotig02938	at2b2_oremo ame: full=plasma membrane calcium-transporting atpase 2 short=pmca2 ame: full=plasma membrane calcium atpase isoform 2 ame: full=plasma membrane calcium pump isoform 2	4618	gi|14285348|sp|P58165.1|AT2B2_OREMORecName: Full=Plasma membrane calcium-transporting ATPase 2; Short=PMCA2; AltName: Full=Plasma membrane calcium ATPase isoform 2; AltName: Full=Plasma membrane calcium pump isoform 2	P58165	0	73	1233.39	1109	811
isotig02960	vrp_pinma ame: full=valine-rich protein ame: full=alveolin-like protein flags: precursor	3871	gi|353678138|sp|P86947.1|VRP_PINMARecName: Full=Valine-rich protein; AltName: Full=Alveolin-like protein; Flags: Precursor	P86947	2.21227e-18	62	90.8929	212	133
isotig02973	rund1_human ame: full=run domain-containing protein 1	3773	gi|296452974|sp|Q96C34.3|RUND1_HUMANRecName: Full=RUN domain-containing protein 1	Q96C34	7.56841e-110	60	364.77	547	330
isotig02971	ms3l1_human ame: full=male-specific lethal 3 homolog ame: full=male-specific lethal-3 homolog 1 ame: full=male-specific lethal-3 1 short=msl3-like 1	2678	gi|32171482|sp|Q8N5Y2.1|MS3L1_HUMANRecName: Full=Male-specific lethal 3 homolog; AltName: Full=Male-specific lethal-3 homolog 1; AltName: Full=Male-specific lethal-3 protein-like 1; Short=MSL3-like 1	Q8N5Y2	1.41066e-26	75	118.627	87	66
isotig02979	xerd_selru ame: full=integrase recombinase xerd homolog	4754	gi|21264107|sp|O50655.1|XERD_SELRURecName: Full=Integrase/recombinase xerD homolog	O50655	7.62844e-16	45	84.3445	297	134
isotig03061	dnjb6_bovin ame: full= homolog subfamily b member 6 ame: full=mrj	2828	gi|122142147|sp|Q0III6.1|DNJB6_BOVINRecName: Full=DnaJ homolog subfamily B member 6; AltName: Full=MRJ	Q0III6	2.06839e-29	77	122.865	118	92
isotig02985	glce_bovin ame: full=d-glucuronyl c5-epimerase ame: full=heparan sulfate c5-epimerase short=hsepi ame: full=heparin heparan sulfate:glucuronic acid c5-epimerase ame: full=heparosan-n-sulfate-glucuronate 5-epimerase	4475	gi|25090450|sp|O18756.2|GLCE_BOVINRecName: Full=D-glucuronyl C5-epimerase; AltName: Full=Heparan sulfate C5-epimerase; Short=Hsepi; AltName: Full=Heparin/heparan sulfate:glucuronic acid C5-epimerase; AltName: Full=Heparosan-N-sulfate-glucuronate 5-epimerase	O18756	2.0593e-164	69	516.153	527	364
isotig03092	msir6_drome ame: full=rna-binding protein musashi homolog rbp6	6183	gi|75027590|sp|Q9VVE5.3|MSIR6_DROMERecName: Full=RNA-binding protein Musashi homolog Rbp6	Q9VVE5	4.41064e-59	56	215.312	305	172
isotig03132	at11b_human ame: full=probable phospholipid-transporting atpase if ame: full=atpase ir ame: full=atpase class vi type 11b	5568	gi|30316395|sp|Q9Y2G3.2|AT11B_HUMANRecName: Full=Probable phospholipid-transporting ATPase IF; AltName: Full=ATPase IR; AltName: Full=ATPase class VI type 11B	Q9Y2G3	0	67	957.207	1002	676
isotig03156	anr26_human ame: full=ankyrin repeat domain-containing protein 26	5159	gi|109940217|sp|Q9UPS8.3|ANR26_HUMANRecName: Full=Ankyrin repeat domain-containing protein 26	Q9UPS8	9.23488e-43	52	176.022	658	344
isotig03169	csk_chick ame: full=tyrosine-protein kinase csk ame: full=c-src kinase	3281	gi|729886|sp|P41239.1|CSK_CHICKRecName: Full=Tyrosine-protein kinase CSK; AltName: Full=C-Src kinase	P41239	5.7592e-161	72	491.115	435	314
isotig03192	mpeg1_ponab ame: full=macrophage-expressed gene 1 protein short=macrophage gene 1 protein short=mpg-1 flags: precursor	2719	gi|75042064|sp|Q5RBP9.1|MPEG1_PONABRecName: Full=Macrophage-expressed gene 1 protein; Short=Macrophage gene 1 protein; Short=Mpg-1; Flags: Precursor	Q5RBP9	1.67916e-118	59	299.286	363	216
isotig03204	pls2_bovin ame: full=phospholipid scramblase 2 short=pl scramblase 2 ame: full=ca(2+)-dependent phospholipid scramblase 2	2268	gi|124057315|sp|Q3ZBG9.1|PLS2_BOVINRecName: Full=Phospholipid scramblase 2; Short=PL scramblase 2; AltName: Full=Ca(2+)-dependent phospholipid scramblase 2	Q3ZBG9	5.16625e-65	75	198.364	177	133
isotig03216	akp13_human ame: full=a-kinase anchor protein 13 short=akap-13 ame: full=akap-lbc ame: full=breast cancer nuclear receptor-binding auxiliary protein ame: full=guanine nucleotide exchange factor lbc ame: full=human thyroid-anchoring protein 31 ame: full=lymphoid blast crisis oncogene short=lbc oncogene ame: full=non-oncogenic rho gtpase-specific gtp exchange factor ame: full=protein kinase a-ancho…	7755	gi|134048676|sp|Q12802.2|AKP13_HUMANRecName: Full=A-kinase anchor protein 13; Short=AKAP-13; AltName: Full=AKAP-Lbc; AltName: Full=Breast cancer nuclear receptor-binding auxiliary protein; AltName: Full=Guanine nucleotide exchange factor Lbc; AltName: Full=Human thyroid-anchoring protein 31; AltName: Full=Lymphoid blast crisis oncogene; Short=LBC oncogene; AltName: Full=Non-oncogenic Rho GTPase-s…	Q12802	2.81202e-79	57	297.745	553	319
isotig03237	cd158_human ame: full=coiled-coil domain-containing protein 158	4812	gi|172045891|sp|Q5M9N0.2|CD158_HUMANRecName: Full=Coiled-coil domain-containing protein 158	Q5M9N0	4.3923e-61	55	233.417	804	447
isotig03246	trnk1_human ame: full=tpr and ankyrin repeat-containing protein 1 ame: full=lupus brain antigen 1 homolog	7845	gi|205816263|sp|O15050.4|TRNK1_HUMANRecName: Full=TPR and ankyrin repeat-containing protein 1; AltName: Full=Lupus brain antigen 1 homolog	O15050	2.53337e-147	61	439.113	597	370
isotig03266	stpap_danre ame: full=speckle targeted pip5k1a-regulated poly polymerase short=star-pap ame: full=rna-binding motif protein 21 short=rna-binding protein 21 ame: full=u6 snrna-specific terminal uridylyltransferase 1 short=u6-tutase	3413	gi|123908106|sp|Q4KMD7.1|STPAP_DANRERecName: Full=Speckle targeted PIP5K1A-regulated poly(A) polymerase; Short=Star-PAP; AltName: Full=RNA-binding motif protein 21; Short=RNA-binding protein 21; AltName: Full=U6 snRNA-specific terminal uridylyltransferase 1; Short=U6-TUTase	Q4KMD7	2.1466e-43	46	169.474	423	195
isotig03256	cpsf6_mouse ame: full=cleavage and polyadenylation specificity factor subunit 6	5030	gi|81911157|sp|Q6NVF9.1|CPSF6_MOUSERecName: Full=Cleavage and polyadenylation specificity factor subunit 6	Q6NVF9	1.55598e-29	76	129.413	102	78
isotig03276	luc7l_human ame: full= rna-binding protein luc7-like 1 ame: full= sr protein luc7b1 ame: full=sr+89	3805	gi|47116932|sp|Q9NQ29.1|LUC7L_HUMANRecName: Full=Putative RNA-binding protein Luc7-like 1; AltName: Full=Putative SR protein LUC7B1; AltName: Full=SR+89	Q9NQ29	4.44965e-81	84	275.789	191	161
isotig03306	co6a3_human ame: full=collagen alpha-3 chain flags: precursor	6687	gi|311033499|sp|P12111.5|CO6A3_HUMANRecName: Full=Collagen alpha-3(VI) chain; Flags: Precursor	P12111	6.67315e-47	41	190.66	874	363
isotig03311	iqga1_human ame: full=ras gtpase-activating-like protein iqgap1 ame: full=p195	7133	gi|1170586|sp|P46940.1|IQGA1_HUMANRecName: Full=Ras GTPase-activating-like protein IQGAP1; AltName: Full=p195	P46940	0	71	1651.72	1653	1188
isotig03329	lphn3_human ame: full=latrophilin-3 ame: full=calcium-independent alpha-latrotoxin receptor 3 short=cirl-3 ame: full=lectomedin-3 flags: precursor	1912	gi|47116772|sp|Q9HAR2.2|LPHN3_HUMANRecName: Full=Latrophilin-3; AltName: Full=Calcium-independent alpha-latrotoxin receptor 3; Short=CIRL-3; AltName: Full=Lectomedin-3; Flags: Precursor	Q9HAR2	8.48541e-21	44	101.293	366	162
isotig03333	smtl1_human ame: full=smoothelin-like protein 1	7037	gi|182639272|sp|A8MU46.1|SMTL1_HUMANRecName: Full=Smoothelin-like protein 1	A8MU46	2.18111e-43	75	171.785	127	96
isotig03348	nek1_mouse ame: full=serine threonine-protein kinase nek1 ame: full=never in mitosis a-related kinase 1 short= -related protein kinase 1	2739	gi|85681879|sp|P51954.2|NEK1_MOUSERecName: Full=Serine/threonine-protein kinase Nek1; AltName: Full=Never in mitosis A-related kinase 1; Short=NimA-related protein kinase 1	P51954	1.56014e-17	68	91.6633	95	65
isotig03340	tsn3_bovin ame: full=tetraspanin-3 short=tspan-3	3335	gi|122140274|sp|Q3SZR9.1|TSN3_BOVINRecName: Full=Tetraspanin-3; Short=Tspan-3	Q3SZR9	1.29644e-41	55	159.073	263	145
isotig03356	casp7_human ame: full=caspase-7 short=casp-7 ame: full=apoptotic protease mch-3 ame: full=cmh-1 ame: full=ice-like apoptotic protease 3 short=ice-lap3 contains: ame: full=caspase-7 subunit p20 contains: ame: full=caspase-7 subunit p11 flags: precursor	2099	gi|1730092|sp|P55210.1|CASP7_HUMANRecName: Full=Caspase-7; Short=CASP-7; AltName: Full=Apoptotic protease Mch-3; AltName: Full=CMH-1; AltName: Full=ICE-like apoptotic protease 3; Short=ICE-LAP3; Contains: RecName: Full=Caspase-7 subunit p20; Contains: RecName: Full=Caspase-7 subunit p11; Flags: Precursor	P55210	2.93283e-14	45	77.411	214	98
isotig03382	s28a3_mouse ame: full=solute carrier family 28 member 3 ame: full=concentrative na(+)-nucleoside cotransporter 3 short=cnt 3 short=mcnt3	3218	gi|81868299|sp|Q9ERH8.1|S28A3_MOUSERecName: Full=Solute carrier family 28 member 3; AltName: Full=Concentrative Na(+)-nucleoside cotransporter 3; Short=CNT 3; Short=mCNT3	Q9ERH8	4.13361e-60	72	197.593	188	137
isotig03413	cep85_human ame: full=centrosomal protein of 85 kda ame: full=coiled-coil domain-containing protein 21	5374	gi|74737212|sp|Q6P2H3.1|CEP85_HUMANRecName: Full=Centrosomal protein of 85 kDa; AltName: Full=Coiled-coil domain-containing protein 21	Q6P2H3	1.65195e-19	65	98.9821	172	113
isotig03430	dut_human ame: full=deoxyuridine 5 -triphosphate mitochondrial short=dutpase ame: full=dutp pyrophosphatase flags: precursor	1375	gi|347595814|sp|P33316.4|DUT_HUMANRecName: Full=Deoxyuridine 5'-triphosphate nucleotidohydrolase, mitochondrial; Short=dUTPase; AltName: Full=dUTP pyrophosphatase; Flags: Precursor	P33316	9.87641e-71	83	231.106	153	127
isotig03445	ank1_human ame: full=ankyrin-1 short=ank-1 ame: full=ankyrin-r ame: full=erythrocyte ankyrin	1496	gi|116241246|sp|P16157.3|ANK1_HUMANRecName: Full=Ankyrin-1; Short=ANK-1; AltName: Full=Ankyrin-R; AltName: Full=Erythrocyte ankyrin	P16157	4.46819e-47	55	136.732	212	117
isotig03475	map2_rat ame: full=microtubule-associated protein 2 short=map-2	7302	gi|547890|sp|P15146.3|MAP2_RATRecName: Full=Microtubule-associated protein 2; Short=MAP-2	P15146	2.53341e-13	75	80.1073	70	53
isotig03502	dab2p_mouse ame: full=disabled homolog 2-interacting protein short=dab2-interacting protein ame: full=ask-interacting protein 1 ame: full=doc-2 dab-2 interactive protein	5177	gi|116247769|sp|Q3UHC7.1|DAB2P_MOUSERecName: Full=Disabled homolog 2-interacting protein; Short=DAB2-interacting protein; AltName: Full=ASK-interacting protein 1; AltName: Full=DOC-2/DAB-2 interactive protein	Q3UHC7	1.67535e-166	71	545.043	524	377
isotig03515	set_mouse ame: full=protein set ame: full=phosphatase 2a inhibitor i2pp2a short=i-2pp2a ame: full=template-activating factor i short=taf-i	4519	gi|46396655|sp|Q9EQU5.1|SET_MOUSERecName: Full=Protein SET; AltName: Full=Phosphatase 2A inhibitor I2PP2A; Short=I-2PP2A; AltName: Full=Template-activating factor I; Short=TAF-I	Q9EQU5	4.30725e-74	77	254.603	195	152
isotig03538	hxk2_drome ame: full=hexokinase type 2	3722	gi|49066053|sp|Q9NFT7.4|HXK2_DROMERecName: Full=Hexokinase type 2	Q9NFT7	1.02551e-140	68	442.965	438	302
isotig03550	hmcn1_human ame: full=hemicentin-1 ame: full=fibulin-6 short=fibl-6 flags: precursor	5350	gi|85542049|sp|Q96RW7.2|HMCN1_HUMANRecName: Full=Hemicentin-1; AltName: Full=Fibulin-6; Short=FIBL-6; Flags: Precursor	Q96RW7	1.99965e-28	40	98.2117	498	200
isotig03526	pc11x_gorgo ame: full=protocadherin-11 x-linked short=protocadherin-11 ame: full=protocadherin on the x chromosome flags: precursor	4191	gi|75072044|sp|Q6X862.1|PC11X_GORGORecName: Full=Protocadherin-11 X-linked; Short=Protocadherin-11; AltName: Full=Protocadherin on the X chromosome; Flags: Precursor	Q6X862	1.22614e-94	51	239.195	519	266
isotig03570	ef2k_mouse ame: full=eukaryotic elongation factor 2 kinase short=eef-2 kinase short=eef-2k ame: full=calcium calmodulin-dependent eukaryotic elongation factor 2 kinase	3172	gi|3334172|sp|O08796.1|EF2K_MOUSERecName: Full=Eukaryotic elongation factor 2 kinase; Short=eEF-2 kinase; Short=eEF-2K; AltName: Full=Calcium/calmodulin-dependent eukaryotic elongation factor 2 kinase	O08796	1.11654e-17	76	92.0485	92	70
isotig03560	rbbp6_mouse ame: full=e3 ubiquitin-protein ligase rbbp6 ame: full=proliferation potential-related protein ame: full=protein p2p-r ame: full=retinoblastoma-binding protein 6 ame: full=p53-associated cellular protein of testis	5337	gi|97180308|sp|P97868.5|RBBP6_MOUSERecName: Full=E3 ubiquitin-protein ligase RBBP6; AltName: Full=Proliferation potential-related protein; AltName: Full=Protein P2P-R; AltName: Full=Retinoblastoma-binding protein 6; AltName: Full=p53-associated cellular protein of testis	P97868	2.21848e-84	66	311.612	341	226
isotig03580	ccnb_patvu ame: full=g2 mitotic-specific cyclin-b	3347	gi|116179|sp|P24862.1|CCNB_PATVURecName: Full=G2/mitotic-specific cyclin-B	P24862	1.58789e-51	58	192.586	262	153
isotig03608	puf68_drome ame: full=poly -binding-splicing factor half pint short=protein half pint ame: full=68 kda poly -binding-splicing factor ame: full=puf60 homolog	4521	gi|41688713|sp|Q8T6B9.2|PUF68_DROMERecName: Full=Poly(U)-binding-splicing factor half pint; Short=Protein half pint; AltName: Full=68 kDa poly(U)-binding-splicing factor; AltName: Full=PUF60 homolog	Q8T6B9	1.16615e-103	79	350.517	289	230
isotig03590	cpo_drome ame: full=protein couch potato	6034	gi|48429205|sp|Q01617.3|CPO_DROMERecName: Full=Protein couch potato	Q01617	5.51782e-35	80	148.673	105	84
isotig03599	met24_xentr ame: full=methyltransferase-like protein 24 flags: precursor	5031	gi|205830267|sp|B1WB06.1|MET24_XENTRRecName: Full=Methyltransferase-like protein 24; Flags: Precursor	B1WB06	4.37277e-14	48	79.337	174	85
isotig03635	tcrg1_human ame: full=transcription elongation regulator 1 ame: full=tata box-binding protein-associated factor 2s ame: full=transcription factor ca150	4137	gi|158514955|sp|O14776.2|TCRG1_HUMANRecName: Full=Transcription elongation regulator 1; AltName: Full=TATA box-binding protein-associated factor 2S; AltName: Full=Transcription factor CA150	O14776	3.99033e-82	73	297.36	336	248
isotig03644	rap1b_xenla ame: full=ras-related protein rap-1b flags: precursor	2159	gi|82176595|sp|Q7ZXH7.1|RAP1B_XENLARecName: Full=Ras-related protein Rap-1b; Flags: Precursor >gi|82180883|sp|Q640R7.1|RAP1B_XENTR RecName: Full=Ras-related protein Rap-1b; Flags: Precursor	Q7ZXH7	3.11966e-91	89	289.271	186	166
isotig03652	bckd_human ame: full=	2581	gi|21431746|sp|O14874.2|BCKD_HUMANRecName: Full=[3-methyl-2-oxobutanoate dehydrogenase [lipoamide]] kinase, mitochondrial; AltName: Full=Branched-chain alpha-ketoacid dehydrogenase kinase; Short=BCKD-kinase; Short=BCKDHKIN; Flags: Precursor	O14874	1.17973e-18	85	92.8189	57	49
isotig03144	dlgp1_human ame: full=disks large-associated protein 1 short=dap-1 ame: full=guanylate kinase-associated protein short=hgkap ame: full=psd-95 sap90-binding protein 1 ame: full=sap90 psd-95-associated protein 1 short=sapap1	4601	gi|18201963|sp|O14490.1|DLGP1_HUMANRecName: Full=Disks large-associated protein 1; Short=DAP-1; AltName: Full=Guanylate kinase-associated protein; Short=hGKAP; AltName: Full=PSD-95/SAP90-binding protein 1; AltName: Full=SAP90/PSD-95-associated protein 1; Short=SAPAP1	O14490	2.65066e-24	66	114.775	113	75
isotig03677	crcm1_danre ame: full=calcium release-activated calcium channel protein 1 ame: full=protein orai-1 ame: full=transmembrane protein 142a	5417	gi|97180268|sp|Q6TLE6.2|CRCM1_DANRERecName: Full=Calcium release-activated calcium channel protein 1; AltName: Full=Protein orai-1; AltName: Full=Transmembrane protein 142A	Q6TLE6	3.90091e-68	75	235.728	197	148
isotig03670	sap_bovin ame: full=proactivator polypeptide contains: ame: full=saposin-a ame: full=protein a contains: ame: full=saposin-b ame: full=cerebroside sulfate activator short=csact ame: full=dispersin ame: full=sphingolipid activator protein 1 short=sap-1 ame: full=sulfatide gm1 activator contains: ame: full=saposin-c ame: full=a1 activator ame: full=co-beta-glucosidase ame: full=glucosylceramidase a…	4459	gi|115502446|sp|P26779.3|SAP_BOVINRecName: Full=Proactivator polypeptide; Contains: RecName: Full=Saposin-A; AltName: Full=Protein A; Contains: RecName: Full=Saposin-B; AltName: Full=Cerebroside sulfate activator; Short=CSAct; AltName: Full=Dispersin; AltName: Full=Sphingolipid activator protein 1; Short=SAP-1; AltName: Full=Sulfatide/GM1 activator; Contains: RecName: Full=Saposin-C; AltName: Ful…	P26779	2.45201e-52	46	199.134	550	257
isotig03685	syfb_mouse ame: full=phenylalanine--trna ligase beta subunit ame: full=phenylalanyl-trna synthetase beta subunit short=	4616	gi|341942097|sp|Q9WUA2.2|SYFB_MOUSERecName: Full=Phenylalanine--tRNA ligase beta subunit; AltName: Full=Phenylalanyl-tRNA synthetase beta subunit; Short=PheRS	Q9WUA2	0	76	725.702	591	454
isotig03710	ptprt_human ame: full=receptor-type tyrosine-protein phosphatase t short=r-ptp-t ame: full=receptor-type tyrosine-protein phosphatase rho short=rptp-rho flags: precursor	3697	gi|317373592|sp|O14522.6|PTPRT_HUMANRecName: Full=Receptor-type tyrosine-protein phosphatase T; Short=R-PTP-T; AltName: Full=Receptor-type tyrosine-protein phosphatase rho; Short=RPTP-rho; Flags: Precursor	O14522	1.46942e-69	53	208.379	304	163
isotig03694	5htb1_aplca ame: full=5-hydroxytryptamine receptor 1 ame: full=5-htb1 ame: full=serotonin receptor 1	3088	gi|2494930|sp|Q16950.1|5HTB1_APLCARecName: Full=5-hydroxytryptamine receptor 1; AltName: Full=5-HTB1; AltName: Full=Serotonin receptor 1	Q16950	5.45931e-13	55	75.8702	127	71
isotig03701	endub_xenla ame: full=poly -specific endoribonuclease-b ame: full=protein endou-b ame: full=uridylate-specific endoribonuclease-b ame: full= -b	3379	gi|206557813|sp|B1WBB4.1|ENDUB_XENLARecName: Full=Poly(U)-specific endoribonuclease-B; AltName: Full=Protein endoU-B; AltName: Full=Uridylate-specific endoribonuclease-B; AltName: Full=XendoU-B	B1WBB4	1.63221e-72	63	247.669	280	179
isotig03729	hdac1_strpu ame: full=histone deacetylase 1 short=hd1	1893	gi|3023930|sp|P56518.1|HDAC1_STRPURecName: Full=Histone deacetylase 1; Short=HD1	P56518	0	95	733.021	409	389
isotig03733	cdip1_dicdi ame: full=cell death-inducing p53-target protein 1 homolog ame: full=protein litaf homolog	2200	gi|74852334|sp|Q54HX8.1|CDIP1_DICDIRecName: Full=Cell death-inducing p53-target protein 1 homolog; AltName: Full=Protein LITAF homolog	Q54HX8	9.12336e-15	65	77.7962	75	49
isotig03758	if44l_mouse ame: full=interferon-induced protein 44-like contains: ame: full=minor histocompatibility antigen ha-28 short=hla-ha28 ame: full=ifl8	1660	gi|190359774|sp|Q9BDB7.2|IF44L_MOUSERecName: Full=Interferon-induced protein 44-like; Contains: RecName: Full=Minor histocompatibility antigen HA-28; Short=HLA-HA28; AltName: Full=IFL8	Q9BDB7	4.48639e-49	57	181.415	256	148
isotig03775	al1l1_xenla ame: full=cytosolic 10-formyltetrahydrofolate dehydrogenase short=10-fthfdh short=fdh ame: full=aldehyde dehydrogenase family 1 member l1	4205	gi|82201051|sp|Q6GNL7.1|AL1L1_XENLARecName: Full=Cytosolic 10-formyltetrahydrofolate dehydrogenase; Short=10-FTHFDH; Short=FDH; AltName: Full=Aldehyde dehydrogenase family 1 member L1	Q6GNL7	0	82	1158.28	786	652
isotig03784	jip3_drops ame: full=jnk-interacting protein 3 ame: full=protein sunday driver	3107	gi|223590089|sp|Q29EP6.2|JIP3_DROPSRecName: Full=JNK-interacting protein 3; AltName: Full=Protein sunday driver	Q29EP6	2.26949e-64	61	241.506	290	177
isotig03798	emc8_human ame: full=er membrane protein complex subunit 8 ame: full=neighbor of cox4 ame: full=protein fam158b	2851	gi|18202040|sp|O43402.1|EMC8_HUMANRecName: Full=ER membrane protein complex subunit 8; AltName: Full=Neighbor of COX4; AltName: Full=Protein FAM158B	O43402	1.39251e-46	59	171.014	205	122
isotig03805	gt251_bovin ame: full=procollagen galactosyltransferase 1 ame: full=collagen beta(1-o)galactosyltransferase 1 ame: full=glycosyltransferase 25 family member 1 ame: full=hydroxylysine galactosyltransferase 1 flags: precursor	3233	gi|160395520|sp|A5PK45.1|GT251_BOVINRecName: Full=Procollagen galactosyltransferase 1; AltName: Full=Collagen beta(1-O)galactosyltransferase 1; AltName: Full=Glycosyltransferase 25 family member 1; AltName: Full=Hydroxylysine galactosyltransferase 1; Flags: Precursor	A5PK45	1.4188e-165	66	509.22	525	351
isotig03819	aig1_human ame: full=androgen-induced gene 1 protein short=aig-1	1677	gi|56748615|sp|Q9NVV5.2|AIG1_HUMANRecName: Full=Androgen-induced gene 1 protein; Short=AIG-1	Q9NVV5	4.48134e-52	61	183.726	209	129
isotig03832	piez2_human ame: full=piezo-type mechanosensitive ion channel component 2 ame: full=protein fam38b	4172	gi|317373264|sp|Q9H5I5.2|PIEZ2_HUMANRecName: Full=Piezo-type mechanosensitive ion channel component 2; AltName: Full=Protein FAM38B	Q9H5I5	0	61	624.78	822	506
isotig03838	md12l_human ame: full=mediator of rna polymerase ii transcription subunit 12-like protein ame: full=mediator complex subunit 12-like protein ame: full=thyroid hormone receptor-associated-like protein ame: full=trinucleotide repeat-containing gene 11	6020	gi|166232934|sp|Q86YW9.2|MD12L_HUMANRecName: Full=Mediator of RNA polymerase II transcription subunit 12-like protein; AltName: Full=Mediator complex subunit 12-like protein; AltName: Full=Thyroid hormone receptor-associated-like protein; AltName: Full=Trinucleotide repeat-containing gene 11 protein-like	Q86YW9	0	65	1146.72	1394	908
isotig03856	cnih_ponab ame: full=protein cornichon homolog	1537	gi|75042307|sp|Q5RDB5.1|CNIH_PONABRecName: Full=Protein cornichon homolog	Q5RDB5	2.47976e-51	85	177.563	144	123
isotig03850	nphn_mouse ame: full=nephrin ame: full=renal glomerulus-specific cell adhesion receptor flags: precursor	2076	gi|325511343|sp|Q9QZS7.2|NPHN_MOUSERecName: Full=Nephrin; AltName: Full=Renal glomerulus-specific cell adhesion receptor; Flags: Precursor	Q9QZS7	1.53401e-25	48	116.701	277	135
isotig03869	cadm3_xenla ame: full=cell adhesion molecule 3 ame: full=immunoglobulin superfamily member 4b short= 4b flags: precursor	3114	gi|82241582|sp|Q7ZXX1.1|CADM3_XENLARecName: Full=Cell adhesion molecule 3; AltName: Full=Immunoglobulin superfamily member 4B; Short=IgSF4B; Flags: Precursor	Q7ZXX1	2.51596e-14	43	79.7221	247	107
isotig03872	sdcb1_human ame: full=syntenin-1 ame: full=melanoma differentiation-associated protein 9 short=mda-9 ame: full=pro-tgf-alpha cytoplasmic domain-interacting protein 18 short=tacip18 ame: full=scaffold protein pbp1 ame: full=syndecan-binding protein 1	2911	gi|20455281|sp|O00560.1|SDCB1_HUMANRecName: Full=Syntenin-1; AltName: Full=Melanoma differentiation-associated protein 9; Short=MDA-9; AltName: Full=Pro-TGF-alpha cytoplasmic domain-interacting protein 18; Short=TACIP18; AltName: Full=Scaffold protein Pbp1; AltName: Full=Syndecan-binding protein 1	O00560	4.86854e-27	59	117.472	127	75
isotig03882	bap31_ponab ame: full=b-cell receptor-associated protein 31 short=bcr-associated protein 31 short=bap31	1564	gi|71152310|sp|Q5R8H3.3|BAP31_PONABRecName: Full=B-cell receptor-associated protein 31; Short=BCR-associated protein 31; Short=Bap31	Q5R8H3	3.38002e-51	70	181.03	245	172
isotig03886	gbrl2_bovin ame: full=gamma-aminobutyric acid receptor-associated 2 ame: full=gaba receptor-associated 2 ame: full=ganglioside expression factor 2 short=gef-2 ame: full=general protein transport factor p16 ame: full=golgi-associated atpase enhancer of 16 kda short=gate-16 ame: full=map1 light chain 3-related protein	1744	gi|44888807|sp|P60519.1|GBRL2_BOVINRecName: Full=Gamma-aminobutyric acid receptor-associated protein-like 2; AltName: Full=GABA(A) receptor-associated protein-like 2; AltName: Full=Ganglioside expression factor 2; Short=GEF-2; AltName: Full=General protein transport factor p16; AltName: Full=Golgi-associated ATPase enhancer of 16 kDa; Short=GATE-16; AltName: Full=MAP1 light chain 3-related protei…	P60519	1.26437e-51	87	178.333	110	96
isotig03877	cln3_dicdi ame: full=battenin ame: full=protein cln3 homolog	2747	gi|74851533|sp|Q54F25.1|CLN3_DICDIRecName: Full=Battenin; AltName: Full=Protein CLN3 homolog	Q54F25	7.61962e-54	54	197.593	315	171
isotig03888	rtn1a_xenla ame: full=reticulon-1-a ame: full= short=xrtn1 ame: full=xrtn1-	3428	gi|82086463|sp|Q6IFY7.1|RTN1A_XENLARecName: Full=Reticulon-1-A; AltName: Full=RTN1.1; Short=xRTN1; AltName: Full=XRTN1-C.1	Q6IFY7	4.19526e-48	78	176.407	180	142
isotig03900	sp17_rabit ame: full=sperm surface protein sp17 ame: full=sperm autoantigenic protein 17	2889	gi|1351097|sp|P36425.2|SP17_RABITRecName: Full=Sperm surface protein Sp17; AltName: Full=Sperm autoantigenic protein 17	P36425	3.97933e-29	67	119.398	135	91
isotig03912	iap2_drome ame: full=apoptosis 2 inhibitor ame: full=iap homolog a ame: full=iap-like protein short=ilp short=dilp ame: full=inhibitor of apoptosis 2 short=diap2	5154	gi|205371784|sp|Q24307.3|IAP2_DROMERecName: Full=Apoptosis 2 inhibitor; AltName: Full=IAP homolog A; AltName: Full=IAP-like protein; Short=ILP; Short=dILP; AltName: Full=Inhibitor of apoptosis 2; Short=dIAP2	Q24307	1.26903e-40	50	163.696	299	152
isotig03922	sc11a_mouse ame: full=signal peptidase complex catalytic subunit sec11a ame: full=endopeptidase sp18 ame: full=microsomal signal peptidase 18 kda subunit short=spase 18 kda subunit ame: full=sec11 homolog a ame: full=sec11-like protein 1 ame: full=spc18 ame: full=sid 2895	1736	gi|17369451|sp|Q9R0P6.1|SC11A_MOUSERecName: Full=Signal peptidase complex catalytic subunit SEC11A; AltName: Full=Endopeptidase SP18; AltName: Full=Microsomal signal peptidase 18 kDa subunit; Short=SPase 18 kDa subunit; AltName: Full=SEC11 homolog A; AltName: Full=SEC11-like protein 1; AltName: Full=SPC18; AltName: Full=Sid 2895	Q9R0P6	7.49929e-99	93	304.679	179	168
isotig03932	cac1c_rabit ame: full=voltage-dependent l-type calcium channel subunit alpha-1c ame: full=calcium l alpha-1 isoform cardiac muscle ame: full=smooth muscle calcium channel blocker receptor short=cacb-receptor ame: full=voltage-gated calcium channel subunit alpha	7834	gi|116411|sp|P15381.1|CAC1C_RABITRecName: Full=Voltage-dependent L-type calcium channel subunit alpha-1C; AltName: Full=Calcium channel, L type, alpha-1 polypeptide, isoform 1, cardiac muscle; AltName: Full=Smooth muscle calcium channel blocker receptor; Short=CACB-receptor; AltName: Full=Voltage-gated calcium channel subunit alpha Cav1.2	P15381	0	70	1068.91	1083	761
isotig03949	ndrg3_human ame: full=protein ndrg3 ame: full=n-myc downstream-regulated gene 3 protein	4950	gi|20141613|sp|Q9UGV2.2|NDRG3_HUMANRecName: Full=Protein NDRG3; AltName: Full=N-myc downstream-regulated gene 3 protein	Q9UGV2	4.74647e-52	60	194.512	225	135
isotig03958	inpp_mouse ame: full=inositol polyphosphate 1-phosphatase short=ipp short=ippase	2838	gi|51704296|sp|P49442.2|INPP_MOUSERecName: Full=Inositol polyphosphate 1-phosphatase; Short=IPP; Short=IPPase	P49442	1.08632e-78	61	267.7	378	233
isotig03967	wdr60_mouse ame: full=wd repeat-containing protein 60	2382	gi|81914087|sp|Q8C761.1|WDR60_MOUSERecName: Full=WD repeat-containing protein 60	Q8C761	9.46808e-66	57	240.736	361	208
isotig03942	zn235_human ame: full=zinc finger protein 235 ame: full=zinc finger protein 270 ame: full=zinc finger protein 93 homolog short=zfp-93 ame: full=zinc finger protein hzf6	3805	gi|215274192|sp|Q14590.3|ZN235_HUMANRecName: Full=Zinc finger protein 235; AltName: Full=Zinc finger protein 270; AltName: Full=Zinc finger protein 93 homolog; Short=Zfp-93; AltName: Full=Zinc finger protein HZF6	Q14590	1.69285e-16	48	88.5817	149	73
isotig03994	fa43a_human ame: full=protein fam43a	2778	gi|51316022|sp|Q8N2R8.2|FA43A_HUMANRecName: Full=Protein FAM43A	Q8N2R8	9.09022e-37	58	148.673	210	122
isotig04020	mylk_bovin ame: full=myosin light chain smooth muscle short=mlck short=smmlck ame: full=telokin contains: ame: full=myosin light chain smooth deglutamylated form	7280	gi|3024085|sp|Q28824.1|MYLK_BOVINRecName: Full=Myosin light chain kinase, smooth muscle; Short=MLCK; Short=smMLCK; AltName: Full=Telokin; Contains: RecName: Full=Myosin light chain kinase, smooth muscle, deglutamylated form	Q28824	3.44249e-150	53	505.368	876	467
isotig04036	brd2_bovin ame: full=bromodomain-containing protein 2	5746	gi|108935958|sp|Q32S26.1|BRD2_BOVINRecName: Full=Bromodomain-containing protein 2	Q32S26	1.878e-112	66	383.259	415	276
isotig04044	merh_drome ame: full=moesin ezrin radixin homolog 2 ame: full=ezrin-moesin-radixin 2 ame: full=merlin short=dmerlin	4358	gi|31076749|sp|Q24564.1|MERH_DROMERecName: Full=Moesin/ezrin/radixin homolog 2; AltName: Full=Ezrin-moesin-radixin 2; AltName: Full=Merlin; Short=dMerlin	Q24564	1.37631e-152	79	373.244	274	218
isotig04052	emal1_human ame: full=echinoderm microtubule-associated 1 short=emap-1 short= -1	3814	gi|254763417|sp|O00423.3|EMAL1_HUMANRecName: Full=Echinoderm microtubule-associated protein-like 1; Short=EMAP-1; Short=HuEMAP-1	O00423	0	74	458.373	381	282
isotig04062	znt1_human ame: full=zinc transporter 1 short= -1 ame: full=solute carrier family 30 member 1	3518	gi|251757423|sp|Q9Y6M5.3|ZNT1_HUMANRecName: Full=Zinc transporter 1; Short=ZnT-1; AltName: Full=Solute carrier family 30 member 1	Q9Y6M5	1.84212e-76	57	266.544	444	256
isotig04069	cdc6_human ame: full=cell division control protein 6 homolog ame: full=cdc6-related protein ame: full=cdc18-related protein short= dc18 ame: full=p62 short= 6	3051	gi|50400620|sp|Q99741.1|CDC6_HUMANRecName: Full=Cell division control protein 6 homolog; AltName: Full=CDC6-related protein; AltName: Full=Cdc18-related protein; Short=HsCdc18; AltName: Full=p62(cdc6); Short=HsCDC6	Q99741	9.59706e-139	72	435.261	423	307
isotig04076	rgs12_human ame: full=regulator of g-protein signaling 12 short=rgs12	3953	gi|3914623|sp|O14924.1|RGS12_HUMANRecName: Full=Regulator of G-protein signaling 12; Short=RGS12	O14924	2.28799e-35	66	130.954	154	103
isotig04092	rsp7_caeel ame: full=probable splicing arginine serine-rich 7 ame: full=p54	2551	gi|56749455|sp|O01159.3|RSP7_CAEELRecName: Full=Probable splicing factor, arginine/serine-rich 7; AltName: Full=p54	O01159	4.8316e-54	57	198.749	261	151
isotig04116	cbl_mouse ame: full=e3 ubiquitin-protein ligase cbl ame: full=casitas b-lineage lymphoma proto-oncogene ame: full=proto-oncogene c-cbl ame: full=signal transduction protein cbl	5781	gi|341940557|sp|P22682.3|CBL_MOUSERecName: Full=E3 ubiquitin-protein ligase CBL; AltName: Full=Casitas B-lineage lymphoma proto-oncogene; AltName: Full=Proto-oncogene c-Cbl; AltName: Full=Signal transduction protein CBL	P22682	0	88	664.455	386	343
isotig04123	ppckc_chick ame: full=phosphoenolpyruvate cytosolic	3946	gi|130756|sp|P05153.1|PPCKC_CHICKRecName: Full=Phosphoenolpyruvate carboxykinase, cytosolic [GTP]; Short=PEPCK-C; AltName: Full=Phosphoenolpyruvate carboxylase	P05153	0	82	778.089	550	453
isotig04137	rhdf2_mouse ame: full=inactive rhomboid protein 2 short=irhom2 ame: full=rhomboid family member 2 ame: full=rhomboid veinlet-like protein 6 ame: full=rhomboid-related protein	3622	gi|81873327|sp|Q80WQ6.1|RHDF2_MOUSERecName: Full=Inactive rhomboid protein 2; Short=iRhom2; AltName: Full=Rhomboid family member 2; AltName: Full=Rhomboid veinlet-like protein 6; AltName: Full=Rhomboid-related protein	Q80WQ6	1.09065e-76	57	167.933	245	141
isotig04144	spns1_xentr ame: full=protein spinster homolog 1	3446	gi|223635830|sp|A8WGF7.2|SPNS1_XENTRRecName: Full=Protein spinster homolog 1	A8WGF7	1.89054e-158	66	489.189	507	336
isotig04151	zn737_human ame: full=zinc finger protein 737 ame: full=zinc finger protein 102	3756	gi|387912888|sp|O75373.3|ZN737_HUMANRecName: Full=Zinc finger protein 737; AltName: Full=Zinc finger protein 102	O75373	6.99942e-73	55	258.07	344	191
isotig04158	463l_iiv6 ame: full=probable lipid hydrolase 463l	2997	gi|82000239|sp|Q5UQP2.1|YL446_MIMIVRecName: Full=Uncharacterized protein L446	Q5UQP2	7.78443e-18	50	89.7373	194	98
isotig04028	mys_aeqir ame: full=myosin heavy striated muscle	6313	gi|127773|sp|P24733.1|MYS_AEQIRRecName: Full=Myosin heavy chain, striated muscle	P24733	0	86	2644	1920	1669
isotig04192	kith_chick ame: full=thymidine cytosolic	1657	gi|125427|sp|P04047.1|KITH_CHICKRecName: Full=Thymidine kinase, cytosolic	P04047	3.07265e-78	77	252.292	182	141
isotig04179	casp2_chick ame: full=caspase-2 short=casp-2 ame: full=ich-1l 1s ame: full=protease ich-1 contains: ame: full=caspase-2 subunit p18 contains: ame: full=caspase-2 subunit p13 contains: ame: full=caspase-2 subunit p12 flags: precursor	2533	gi|2493525|sp|Q98943.2|CASP2_CHICKRecName: Full=Caspase-2; Short=CASP-2; AltName: Full=ICH-1L/1S; AltName: Full=Protease ICH-1; Contains: RecName: Full=Caspase-2 subunit p18; Contains: RecName: Full=Caspase-2 subunit p13; Contains: RecName: Full=Caspase-2 subunit p12; Flags: Precursor	Q98943	5.30109e-36	47	145.976	398	189
isotig04199	arfg2_mouse ame: full=adp-ribosylation factor gtpase-activating protein 2 short=arf gap 2 ame: full=gtpase-activating protein znf289 ame: full=zinc finger protein 289	2224	gi|81880083|sp|Q99K28.1|ARFG2_MOUSERecName: Full=ADP-ribosylation factor GTPase-activating protein 2; Short=ARF GAP 2; AltName: Full=GTPase-activating protein ZNF289; AltName: Full=Zinc finger protein 289	Q99K28	7.8365e-115	58	363.614	552	324
isotig04185	tcf21_mouse ame: full=transcription factor 21 short=tcf-21 ame: full=capsulin ame: full=epicardin ame: full=podocyte-expressed 1 short=pod-1	2194	gi|15214318|sp|O35437.1|TCF21_MOUSERecName: Full=Transcription factor 21; Short=TCF-21; AltName: Full=Capsulin; AltName: Full=Epicardin; AltName: Full=Podocyte-expressed 1; Short=Pod-1	O35437	3.69073e-25	82	108.227	86	71
isotig04219	sulf1_cotco ame: full=extracellular sulfatase sulf-1 short=qsulf1 flags: precursor	5092	gi|33112449|sp|Q90XB6.1|SULF1_COTCORecName: Full=Extracellular sulfatase Sulf-1; Short=qSulf1; Flags: Precursor	Q90XB6	5.64828e-60	53	228.024	401	214
isotig04230	tp53b_mouse ame: full=tumor suppressor p53-binding protein 1 short=53bp1 short=p53-binding protein 1 short=p53bp1	7730	gi|85541055|sp|P70399.2|TP53B_MOUSERecName: Full=Tumor suppressor p53-binding protein 1; Short=53BP1; Short=p53-binding protein 1; Short=p53BP1	P70399	6.67028e-66	52	253.062	506	265
isotig04236	ince_mouse ame: full=inner centromere protein	4463	gi|30173132|sp|Q9WU62.2|INCE_MOUSERecName: Full=Inner centromere protein	Q9WU62	2.05317e-18	61	95.5153	127	78
isotig04254	plhd1_human ame: full=pleckstrin homology domain-containing family d member 1 short=ph domain-containing family d member 1	4344	gi|378405234|sp|A6NEE1.3|PLHD1_HUMANRecName: Full=Pleckstrin homology domain-containing family D member 1; Short=PH domain-containing family D member 1	A6NEE1	1.75073e-94	64	319.701	428	274
isotig04245	esyt2_mouse ame: full=extended synaptotagmin-2 short=e-syt2	4104	gi|123787351|sp|Q3TZZ7.1|ESYT2_MOUSERecName: Full=Extended synaptotagmin-2; Short=E-Syt2	Q3TZZ7	7.70229e-147	63	345.895	432	274
isotig04248	cdk6_mouse ame: full=cyclin-dependent kinase 6 ame: full=cr2 protein kinase short=crk2 ame: full=cell division protein kinase 6 ame: full=serine threonine-protein kinase plstire	3978	gi|30316380|sp|Q64261.2|CDK6_MOUSERecName: Full=Cyclin-dependent kinase 6; AltName: Full=CR2 protein kinase; Short=CRK2; AltName: Full=Cell division protein kinase 6; AltName: Full=Serine/threonine-protein kinase PLSTIRE	Q64261	2.59527e-128	78	405.216	295	232
isotig04260	s6a13_mouse ame: full=sodium- and chloride-dependent gaba transporter 2 short=gat-2 ame: full=sodium- and chloride-dependent gaba transporter 3 short=gat-3 ame: full=solute carrier family 6 member 13	7161	gi|400623|sp|P31649.1|S6A13_MOUSERecName: Full=Sodium- and chloride-dependent GABA transporter 2; Short=GAT-2; AltName: Full=Sodium- and chloride-dependent GABA transporter 3; Short=GAT-3; AltName: Full=Solute carrier family 6 member 13	P31649	7.94516e-65	83	151.754	112	93
isotig04265	a9a1a_danre ame: full=aldehyde dehydrogenase family 9 member a1-a	6139	gi|82209620|sp|Q7ZVB2.1|A9A1A_DANRERecName: Full=Aldehyde dehydrogenase family 9 member A1-A	Q7ZVB2	3.11005e-157	71	485.337	429	307
isotig04277	tiar_mouse ame: full=nucleolysin tiar ame: full=tia-1-related protein	5088	gi|2500589|sp|P70318.1|TIAR_MOUSERecName: Full=Nucleolysin TIAR; AltName: Full=TIA-1-related protein	P70318	1.14473e-68	77	215.698	185	144
isotig04271	copt1_ponab ame: full=high affinity copper uptake protein 1 ame: full=copper transporter 1 ame: full=solute carrier family 31 member 1	3603	gi|75041927|sp|Q5RAS6.1|COPT1_PONABRecName: Full=High affinity copper uptake protein 1; AltName: Full=Copper transporter 1; AltName: Full=Solute carrier family 31 member 1	Q5RAS6	1.21637e-33	59	134.42	174	103
isotig04289	asph_mouse ame: full=aspartyl asparaginyl beta-hydroxylase ame: full=aspartate beta-hydroxylase short=asp beta-hydroxylase ame: full=peptide-aspartate beta-dioxygenase	2899	gi|81913588|sp|Q8BSY0.1|ASPH_MOUSERecName: Full=Aspartyl/asparaginyl beta-hydroxylase; AltName: Full=Aspartate beta-hydroxylase; Short=ASP beta-hydroxylase; AltName: Full=Peptide-aspartate beta-dioxygenase	Q8BSY0	1.85915e-116	68	380.948	351	239
isotig04283	at8b2_mouse ame: full=probable phospholipid-transporting atpase id ame: full=atpase class i type 8b member 2	7259	gi|122065135|sp|P98199.2|AT8B2_MOUSERecName: Full=Probable phospholipid-transporting ATPase ID; AltName: Full=ATPase class I type 8B member 2	P98199	0	71	1132.86	1029	738
isotig04295	arl5b_human ame: full=adp-ribosylation factor-like protein 5b ame: full=adp-ribosylation factor-like protein 8	2417	gi|34922029|sp|Q96KC2.1|ARL5B_HUMANRecName: Full=ADP-ribosylation factor-like protein 5B; AltName: Full=ADP-ribosylation factor-like protein 8 >gi|34922094|sp|Q9D4P0.3|ARL5B_MOUSE RecName: Full=ADP-ribosylation factor-like protein 5B; AltName: Full=ADP-ribosylation factor-like protein 8	Q96KC2	5.6125e-100	92	313.923	179	165
isotig04301	matn2_mouse ame: full=matrilin-2 flags: precursor	3851	gi|347595673|sp|O08746.2|MATN2_MOUSERecName: Full=Matrilin-2; Flags: Precursor	O08746	6.35461e-15	50	83.9593	196	99
isotig03976	CJ118_MOUSERecName: Full=Uncharacterized protein C10orf118 homolog; AltName: Full=Oocyte-testis gene 1 protein	2647	gi|71152998|sp|Q8C9S4.2|CJ118_MOUSERecName: Full=Uncharacterized protein C10orf118 homolog; AltName: Full=Oocyte-testis gene 1 protein	Q8C9S4	5.47031e-114	72	185.267	170	124
isotig04307	ap2m1_chick ame: full=ap-2 complex subunit mu ame: full=ap-2 mu chain ame: full=clathrin assembly protein complex 2 medium chain ame: full=clathrin coat assembly protein ap50 ame: full=clathrin coat-associated protein ap50 ame: full=ha2 50 kda subunit ame: full=mu2-adaptin ame: full=plasma membrane adaptor ap-2 50 kda protein	2029	gi|82083058|sp|Q5ZMP6.1|AP2M1_CHICKRecName: Full=AP-2 complex subunit mu; AltName: Full=AP-2 mu chain; AltName: Full=Clathrin assembly protein complex 2 medium chain; AltName: Full=Clathrin coat assembly protein AP50; AltName: Full=Clathrin coat-associated protein AP50; AltName: Full=HA2 50 kDa subunit; AltName: Full=Mu2-adaptin; AltName: Full=Plasma membrane adaptor AP-2 50 kDa protein	Q5ZMP6	0	93	561.992	309	289
isotig04313	rrp12_mouse ame: full=rrp12-like protein	3372	gi|71153788|sp|Q6P5B0.1|RRP12_MOUSERecName: Full=RRP12-like protein	Q6P5B0	0	63	627.476	885	565
isotig04337	tmede_drogr ame: full=transmembrane emp24 domain-containing protein eca flags: precursor	1617	gi|296439784|sp|B4JG34.1|TMEDE_DROGRRecName: Full=Transmembrane emp24 domain-containing protein eca; Flags: Precursor	B4JG34	1.05546e-108	84	330.487	214	181
isotig04355	rgrf2_danre ame: full=ras-specific guanine nucleotide-releasing factor 2 short=ras-grf2 ame: full=ras guanine nucleotide exchange factor 2	2590	gi|162416039|sp|A2CEA7.1|RGRF2_DANRERecName: Full=Ras-specific guanine nucleotide-releasing factor 2; Short=Ras-GRF2; AltName: Full=Ras guanine nucleotide exchange factor 2	A2CEA7	0	74	602.823	512	382
isotig04367	hs12a_mouse ame: full=heat shock 70 kda protein 12a	1653	gi|33112324|sp|Q8K0U4.1|HS12A_MOUSERecName: Full=Heat shock 70 kDa protein 12A	Q8K0U4	1.83372e-58	47	211.846	451	216
isotig04375	svil_mouse ame: full=supervillin ame: full=archvillin ame: full=p205 p250	7662	gi|57013084|sp|Q8K4L3.1|SVIL_MOUSERecName: Full=Supervillin; AltName: Full=Archvillin; AltName: Full=p205/p250	Q8K4L3	0	60	563.148	793	478
isotig04388	sc6a5_mouse ame: full=sodium- and chloride-dependent glycine transporter 2 short= -2 short= 2 ame: full=solute carrier family 6 member 5	6200	gi|52783378|sp|Q761V0.1|SC6A5_MOUSERecName: Full=Sodium- and chloride-dependent glycine transporter 2; Short=GlyT-2; Short=GlyT2; AltName: Full=Solute carrier family 6 member 5	Q761V0	6.00182e-137	73	453.751	403	297
isotig04397	arhgc_human ame: full=rho guanine nucleotide exchange factor 12 ame: full=leukemia-associated	5356	gi|34395525|sp|Q9NZN5.1|ARHGC_HUMANRecName: Full=Rho guanine nucleotide exchange factor 12; AltName: Full=Leukemia-associated RhoGEF	Q9NZN5	2.49175e-78	65	291.197	389	254
isotig04407	abd12_danre ame: full=monoacylglycerol lipase abhd12 ame: full=abhydrolase domain-containing protein 12	4762	gi|123905321|sp|Q08C93.1|ABD12_DANRERecName: Full=Monoacylglycerol lipase ABHD12; AltName: Full=Abhydrolase domain-containing protein 12	Q08C93	2.10869e-97	62	324.324	357	222
isotig04392	lrp4_human ame: full=low-density lipoprotein receptor-related protein 4 short=lrp-4 ame: full=multiple epidermal growth factor-like domains 7 flags: precursor	7209	gi|269849756|sp|O75096.4|LRP4_HUMANRecName: Full=Low-density lipoprotein receptor-related protein 4; Short=LRP-4; AltName: Full=Multiple epidermal growth factor-like domains 7; Flags: Precursor	O75096	1.64378e-56	45	222.246	796	361
isotig04402	megf6_rat ame: full=multiple epidermal growth factor-like domains protein 6 short=multiple egf-like domains protein 6 ame: full=epidermal growth factor-like protein 3 short=egf-like protein 3 flags: precursor	6861	gi|46395562|sp|O88281.1|MEGF6_RATRecName: Full=Multiple epidermal growth factor-like domains protein 6; Short=Multiple EGF-like domains protein 6; AltName: Full=Epidermal growth factor-like protein 3; Short=EGF-like protein 3; Flags: Precursor	O88281	1.55334e-84	41	312.383	958	399
isotig04417	nup98_rat ame: full=nuclear pore complex protein nup98-nup96 contains: ame: full=nuclear pore complex protein nup98 ame: full=98 kda nucleoporin ame: full=nucleoporin nup98 short=nup98 contains: ame: full=nuclear pore complex protein nup96 ame: full=96 kda nucleoporin ame: full=nucleoporin nup96 short=nup96	4032	gi|325511345|sp|P49793.2|NUP98_RATRecName: Full=Nuclear pore complex protein Nup98-Nup96; Contains: RecName: Full=Nuclear pore complex protein Nup98; AltName: Full=98 kDa nucleoporin; AltName: Full=Nucleoporin Nup98; Short=Nup98; Contains: RecName: Full=Nuclear pore complex protein Nup96; AltName: Full=96 kDa nucleoporin; AltName: Full=Nucleoporin Nup96; Short=Nup96	P49793	8.59398e-143	58	484.182	699	412
isotig04412	zn668_mouse ame: full=zinc finger protein 668	3797	gi|81914644|sp|Q8K2R5.1|ZN668_MOUSERecName: Full=Zinc finger protein 668	Q8K2R5	6.37337e-19	38	96.2857	440	171
isotig04432	ce192_human ame: full=centrosomal protein of 192 kda short=cep192	3530	gi|162416230|sp|Q8TEP8.2|CE192_HUMANRecName: Full=Centrosomal protein of 192 kDa; Short=Cep192	Q8TEP8	5.43733e-27	51	123.635	276	142
isotig04437	sh3bg_drome ame: full=sh3 domain-binding glutamic acid-rich protein homolog short=sh3bgr protein	3090	gi|12643809|sp|Q9NFP5.2|SH3BG_DROMERecName: Full=SH3 domain-binding glutamic acid-rich protein homolog; Short=SH3BGR protein	Q9NFP5	1.63746e-21	67	97.8265	106	72
isotig04449	tmx1_human ame: full=thioredoxin-related transmembrane protein 1 ame: full=thioredoxin domain-containing protein 1 ame: full=transmembrane trx-related protein flags: precursor	2673	gi|47117631|sp|Q9H3N1.1|TMX1_HUMANRecName: Full=Thioredoxin-related transmembrane protein 1; AltName: Full=Thioredoxin domain-containing protein 1; AltName: Full=Transmembrane Trx-related protein; Flags: Precursor	Q9H3N1	1.60367e-50	70	184.111	190	134
isotig04453	dllc_danre ame: full=delta-like protein c short= short=delc flags: precursor	3219	gi|68565545|sp|Q9IAT6.1|DLLC_DANRERecName: Full=Delta-like protein C; Short=DeltaC; Short=delC; Flags: Precursor	Q9IAT6	1.50516e-15	44	85.1149	187	83
isotig04456	wsdu1_chick ame: full=wd sam and u-box domain-containing protein 1	3022	gi|126253825|sp|Q5ZMC3.2|WSDU1_CHICKRecName: Full=WD repeat, SAM and U-box domain-containing protein 1	Q5ZMC3	3.42391e-125	60	396.356	499	300
isotig04470	bp10_parli ame: full=blastula protease 10 flags: precursor	1630	gi|1168684|sp|P42674.1|BP10_PARLIRecName: Full=Blastula protease 10; Flags: Precursor	P42674	6.34792e-53	53	194.897	335	179
isotig04485	decr2_danre ame: full=peroxisomal -dienoyl- reductase ame: full= -dienoyl- reductase 2	1422	gi|92081397|sp|Q6NV34.1|DECR2_DANRERecName: Full=Peroxisomal 2,4-dienoyl-CoA reductase; AltName: Full=2,4-dienoyl-CoA reductase 2	Q6NV34	8.01478e-27	75	113.235	97	73
isotig04490	ef1d_bovin ame: full=elongation factor 1-delta short=ef-1-delta	1393	gi|172047287|sp|A5D989.2|EF1D_BOVINRecName: Full=Elongation factor 1-delta; Short=EF-1-delta	A5D989	5.85822e-58	62	198.749	290	182
isotig04502	ki67_human ame: full=antigen ki-67	6086	gi|118572663|sp|P46013.2|KI67_HUMANRecName: Full=Antigen KI-67	P46013	1.0929e-25	72	120.553	93	67
isotig04507	so5a1_human ame: full=solute carrier organic anion transporter family member 5a1 ame: full=organic anion transporter polypeptide-related protein 4 short=oatp-rp4 short=oatprp4 ame: full=solute carrier family 21 member 15	5492	gi|296452911|sp|Q9H2Y9.2|SO5A1_HUMANRecName: Full=Solute carrier organic anion transporter family member 5A1; AltName: Full=Organic anion transporter polypeptide-related protein 4; Short=OATP-RP4; Short=OATPRP4; AltName: Full=Solute carrier family 21 member 15	Q9H2Y9	8.92455e-106	59	364.77	642	385
isotig04503	ada12_mouse ame: full=disintegrin and metalloproteinase domain-containing protein 12 short=adam 12 ame: full=meltrin-alpha flags: precursor	6071	gi|408359953|sp|Q61824.2|ADA12_MOUSERecName: Full=Disintegrin and metalloproteinase domain-containing protein 12; Short=ADAM 12; AltName: Full=Meltrin-alpha; Flags: Precursor	Q61824	2.00954e-130	51	438.343	793	407
isotig04515	fbn3_human ame: full=fibrillin-3 flags: precursor	2749	gi|296439346|sp|Q75N90.3|FBN3_HUMANRecName: Full=Fibrillin-3; Flags: Precursor	Q75N90	2.65821e-88	47	315.849	770	366
isotig04529	rfp4a_danre ame: full=rab11 family-interacting protein 4a short=fip4-rab11 short=rab11-fip4-a short=zrab11-fip4-a	3845	gi|123900934|sp|Q3LGD4.1|RFP4A_DANRERecName: Full=Rab11 family-interacting protein 4A; Short=FIP4-Rab11; Short=Rab11-FIP4-A; Short=zRab11-FIP4-A	Q3LGD4	6.62106e-34	62	92.8189	161	100
isotig04517	zfr_human ame: full=zinc finger rna-binding protein short=hzfr ame: full=m-phase phosphoprotein homolog	5547	gi|162416228|sp|Q96KR1.2|ZFR_HUMANRecName: Full=Zinc finger RNA-binding protein; Short=hZFR; AltName: Full=M-phase phosphoprotein homolog	Q96KR1	9.95786e-87	56	313.923	537	302
isotig04539	rbm39_ponab ame: full=rna-binding protein 39 ame: full=rna-binding motif protein 39	3831	gi|75070825|sp|Q5RC80.1|RBM39_PONABRecName: Full=RNA-binding protein 39; AltName: Full=RNA-binding motif protein 39	Q5RC80	1.76148e-139	72	227.639	195	141
isotig04559	titin_human ame: full=titin ame: full=connectin ame: full=rhabdomyosarcoma antigen mu-rms-	5708	gi|384872704|sp|Q8WZ42.4|TITIN_HUMANRecName: Full=Titin; AltName: Full=Connectin; AltName: Full=Rhabdomyosarcoma antigen MU-RMS-40.14	Q8WZ42	8.59634e-19	50	97.8265	210	105
isotig04577	err3_rat ame: full=estrogen-related receptor gamma ame: full=estrogen receptor-related protein 3 ame: full=nuclear receptor subfamily 3 group b member 3	6662	gi|50400205|sp|P62510.1|ERR3_RATRecName: Full=Estrogen-related receptor gamma; AltName: Full=Estrogen receptor-related protein 3; AltName: Full=Nuclear receptor subfamily 3 group B member 3 >gi|50402102|sp|P62508.1|ERR3_HUMAN RecName: Full=Estrogen-related receptor gamma; AltName: Full=ERR gamma-2; AltName: Full=Estrogen receptor-related protein 3; AltName: Full=Nuclear receptor subfamily 3 group…	P62510	2.08374e-105	71	352.443	344	245
isotig04593	spg17_human ame: full=sperm-associated antigen 17 ame: full=projection protein pf6 homolog	6673	gi|74749284|sp|Q6Q759.1|SPG17_HUMANRecName: Full=Sperm-associated antigen 17; AltName: Full=Projection protein PF6 homolog	Q6Q759	1.84835e-82	57	306.99	466	270
isotig04585	clap1_xentr ame: full=clip-associating protein 1 ame: full=cytoplasmic linker-associated protein 1	6512	gi|306755658|sp|A1A5G0.1|CLAP1_XENTRRecName: Full=CLIP-associating protein 1; AltName: Full=Cytoplasmic linker-associated protein 1	A1A5G0	4.99916e-152	68	516.924	536	365
isotig04617	safb2_human ame: full=scaffold attachment factor b2 short=saf-b2	4603	gi|38372432|sp|Q14151.1|SAFB2_HUMANRecName: Full=Scaffold attachment factor B2; Short=SAF-B2	Q14151	2.86619e-40	95	166.392	88	84
isotig04609	ano7_mouse ame: full=anoctamin-7 ame: full=new gene expressed in prostate homolog ame: full=transmembrane protein 16g	4954	gi|148887070|sp|Q14AT5.2|ANO7_MOUSERecName: Full=Anoctamin-7; AltName: Full=New gene expressed in prostate homolog; AltName: Full=Transmembrane protein 16G	Q14AT5	2.8591e-70	45	259.61	785	356
isotig04625	nckp1_mouse ame: full=nck-associated protein 1 short=nap 1 ame: full=brain protein h19 ame: full=mh19 ame: full=membrane-associated protein hem-2 ame: full=p125nap1	4316	gi|82592512|sp|P28660.2|NCKP1_MOUSERecName: Full=Nck-associated protein 1; Short=NAP 1; AltName: Full=Brain protein H19; AltName: Full=MH19; AltName: Full=Membrane-associated protein HEM-2; AltName: Full=p125Nap1	P28660	0	73	1315.83	1166	859
isotig04641	bp10_parli ame: full=blastula protease 10 flags: precursor	3476	gi|1168684|sp|P42674.1|BP10_PARLIRecName: Full=Blastula protease 10; Flags: Precursor	P42674	1.22409e-25	43	117.087	381	166
isotig04689	kapc_drome ame: full=camp-dependent protein kinase catalytic subunit short=pka c	2765	gi|125215|sp|P12370.3|KAPC_DROMERecName: Full=cAMP-dependent protein kinase catalytic subunit; Short=PKA C	P12370	0	93	600.512	339	318
isotig04744	eps8_mouse ame: full=epidermal growth factor receptor kinase substrate 8	4895	gi|341940662|sp|Q08509.2|EPS8_MOUSERecName: Full=Epidermal growth factor receptor kinase substrate 8	Q08509	6.18668e-44	52	177.178	379	198
isotig04657	stox1_human ame: full=storkhead-box protein 1 ame: full=winged-helix domain-containing protein	2911	gi|82592525|sp|Q6ZVD7.2|STOX1_HUMANRecName: Full=Storkhead-box protein 1; AltName: Full=Winged-helix domain-containing protein	Q6ZVD7	8.69308e-38	53	157.147	237	127
isotig04751	ank2_human ame: full=ankyrin-2 short=ank-2 ame: full=ankyrin-b ame: full=brain ankyrin ame: full=non-erythroid ankyrin	3428	gi|387912917|sp|Q01484.4|ANK2_HUMANRecName: Full=Ankyrin-2; Short=ANK-2; AltName: Full=Ankyrin-B; AltName: Full=Brain ankyrin; AltName: Full=Non-erythroid ankyrin	Q01484	0	79	829.321	627	500
isotig04789	crbl2_mouse ame: full=camp-responsive element-binding 2	7832	gi|123779987|sp|Q32M00.1|CRBL2_MOUSERecName: Full=cAMP-responsive element-binding protein-like 2	Q32M00	3.5537e-15	93	80.1073	48	45
isotig04813	nr1h3_rat ame: full=oxysterols receptor lxr-alpha ame: full=liver x receptor alpha ame: full=nuclear receptor subfamily 1 group h member 3 ame: full=rld-1	5274	gi|11465384|sp|Q62685.1|NR1H3_RATRecName: Full=Oxysterols receptor LXR-alpha; AltName: Full=Liver X receptor alpha; AltName: Full=Nuclear receptor subfamily 1 group H member 3; AltName: Full=RLD-1	Q62685	1.68424e-33	52	140.969	369	195
isotig04825	ano5_mouse ame: full=anoctamin-5 ame: full=gnathodiaphyseal dysplasia 1 protein homolog ame: full=transmembrane protein 16e	6028	gi|78103353|sp|Q75UR0.1|ANO5_MOUSERecName: Full=Anoctamin-5; AltName: Full=Gnathodiaphyseal dysplasia 1 protein homolog; AltName: Full=Transmembrane protein 16E	Q75UR0	1.44246e-58	51	142.124	270	138
isotig04831	ampd2_mouse ame: full=amp deaminase 2 ame: full=amp deaminase isoform l	4354	gi|81881767|sp|Q9DBT5.1|AMPD2_MOUSERecName: Full=AMP deaminase 2; AltName: Full=AMP deaminase isoform L	Q9DBT5	0	85	728.013	467	399
isotig04837	zzef1_mouse ame: full=zinc finger zz-type and ef-hand domain-containing protein 1	4385	gi|148887333|sp|Q5SSH7.2|ZZEF1_MOUSERecName: Full=Zinc finger ZZ-type and EF-hand domain-containing protein 1	Q5SSH7	5.62497e-59	49	228.794	501	249
isotig04843	osbl8_human ame: full=oxysterol-binding protein 8 short=orp-8 short=osbp-related protein 8	4039	gi|39932732|sp|Q9BZF1.3|OSBL8_HUMANRecName: Full=Oxysterol-binding protein-related protein 8; Short=ORP-8; Short=OSBP-related protein 8	Q9BZF1	0	75	443.736	374	283
isotig04849	fgfr3_danre ame: full=fibroblast growth factor receptor 3 short=fgfr-3 flags: precursor	4895	gi|82247586|sp|Q9I8X3.1|FGFR3_DANRERecName: Full=Fibroblast growth factor receptor 3; Short=FGFR-3; Flags: Precursor	Q9I8X3	0	60	582.793	729	443
isotig04861	git2_human ame: full=arf gtpase-activating protein git2 short=arf gap git2 ame: full=cool-interacting tyrosine-phosphorylated protein 2 short=cat-2 short=cat2 ame: full=g protein-coupled receptor kinase-interactor 2 ame: full=grk-interacting protein 2	4282	gi|17376322|sp|Q14161.2|GIT2_HUMANRecName: Full=ARF GTPase-activating protein GIT2; Short=ARF GAP GIT2; AltName: Full=Cool-interacting tyrosine-phosphorylated protein 2; Short=CAT-2; Short=CAT2; AltName: Full=G protein-coupled receptor kinase-interactor 2; AltName: Full=GRK-interacting protein 2	Q14161	5.2302e-179	69	558.525	558	387
isotig04855	klhl5_human ame: full=kelch-like protein 5	3796	gi|37999955|sp|Q96PQ7.3|KLHL5_HUMANRecName: Full=Kelch-like protein 5	Q96PQ7	0	89	434.106	257	229
isotig04872	calx_canfa ame: full=calnexin ame: full=pp90 flags: precursor	3308	gi|3123183|sp|P24643.3|CALX_CANFARecName: Full=Calnexin; AltName: Full=pp90; Flags: Precursor	P24643	2.54771e-142	81	372.859	298	244
isotig04878	mob1b_human ame: full=mob kinase activator 1b ame: full=mob1 homolog 1a short=mob1a ame: full=mob1b ame: full=mps one binder kinase activator-like 1a	3521	gi|56749324|sp|Q7L9L4.3|MOB1B_HUMANRecName: Full=MOB kinase activator 1B; AltName: Full=Mob1 homolog 1A; Short=Mob1A; AltName: Full=Mob1B; AltName: Full=Mps one binder kinase activator-like 1A >gi|56749339|sp|Q8BPB0.3|MOB1B_MOUSE RecName: Full=MOB kinase activator 1B; AltName: Full=Mob1 homolog 1A; AltName: Full=Mps one binder kinase activator-like 1A	Q7L9L4	4.26177e-135	94	416.001	216	205
isotig04884	iap_gvcpm ame: full=apoptosis inhibitor iap	3768	gi|1170470|sp|P41436.1|IAP_GVCPMRecName: Full=Apoptosis inhibitor IAP	P41436	7.11302e-24	71	108.227	82	59
isotig04896	coaa_dicdi ame: full=coactosin ame: full=cyclic amp-regulated protein p16 ame: full=cytoskeletal protein p17	3636	gi|464324|sp|P34121.1|COAA_DICDIRecName: Full=Coactosin; AltName: Full=Cyclic AMP-regulated protein p16; AltName: Full=Cytoskeletal protein p17	P34121	6.93388e-14	54	75.485	133	72
isotig04902	s6a18_mouse ame: full=sodium-dependent neutral amino acid transporter b at3 ame: full=sodium- and chloride-dependent transporter xtrp2 ame: full=solute carrier family 6 member 18 ame: full=system b neutral amino acid transporter at3	2598	gi|48429108|sp|O88576.1|S6A18_MOUSERecName: Full=Sodium-dependent neutral amino acid transporter B(0)AT3; AltName: Full=Sodium- and chloride-dependent transporter XTRP2; AltName: Full=Solute carrier family 6 member 18; AltName: Full=System B(0) neutral amino acid transporter AT3	O88576	2.06897e-160	63	489.189	621	392
isotig04890	phf6_mouse ame: full=phd finger protein 6	3746	gi|42559525|sp|Q9D4J7.1|PHF6_MOUSERecName: Full=PHD finger protein 6	Q9D4J7	2.4254e-12	54	48.521	85	46
isotig04914	hs7c2_dicdi ame: full=heat shock cognate 70 kda protein 2 short=hsc70-2	2858	gi|122057736|sp|Q557E0.1|HS7C2_DICDIRecName: Full=Heat shock cognate 70 kDa protein 2; Short=HSC70-2	Q557E0	7.23041e-15	53	54.299	76	41
isotig04920	rho1_drome ame: full=ras-like gtp-binding protein rho1 flags: precursor	3030	gi|1350593|sp|P48148.1|RHO1_DROMERecName: Full=Ras-like GTP-binding protein Rho1; Flags: Precursor	P48148	2.89109e-75	94	251.136	140	132
isotig04932	5nt3b_chick ame: full=7-methylguanosine phosphate-specific 5 -nucleotidase ame: full=cytosolic 5 -nucleotidase 3b ame: full=cytosolic 5 -nucleotidase iii-like protein short=cn-iii-like protein	2335	gi|82082109|sp|Q5ZKF6.1|5NT3B_CHICKRecName: Full=7-methylguanosine phosphate-specific 5'-nucleotidase; AltName: Full=Cytosolic 5'-nucleotidase 3B; AltName: Full=Cytosolic 5'-nucleotidase III-like protein; Short=cN-III-like protein	Q5ZKF6	4.79887e-91	67	293.893	285	192
isotig04938	pttg_mouse ame: full=pituitary tumor-transforming gene 1 protein-interacting protein ame: full=pituitary tumor-transforming gene protein-binding factor short=pbf short=pttg-binding factor flags: precursor	2688	gi|62901036|sp|Q8R143.1|PTTG_MOUSERecName: Full=Pituitary tumor-transforming gene 1 protein-interacting protein; AltName: Full=Pituitary tumor-transforming gene protein-binding factor; Short=PBF; Short=PTTG-binding factor; Flags: Precursor	Q8R143	7.7466e-15	68	78.1814	135	92
isotig04968	rsrc2_xenla ame: full=arginine serine-rich coiled-coil protein 2	2435	gi|82176879|sp|Q7ZYR8.1|RSRC2_XENLARecName: Full=Arginine/serine-rich coiled-coil protein 2	Q7ZYR8	2.11442e-28	66	121.709	152	101
isotig05004	psmd8_ponab ame: full=26s proteasome non-atpase regulatory subunit 8 ame: full=26s proteasome regulatory subunit rpn12	1073	gi|308153479|sp|Q5RE15.2|PSMD8_PONABRecName: Full=26S proteasome non-ATPase regulatory subunit 8; AltName: Full=26S proteasome regulatory subunit RPN12	Q5RE15	5.26907e-111	79	332.413	265	210
isotig05010	ncan_pantr ame: full=neurocan core protein ame: full=chondroitin sulfate proteoglycan 3 flags: precursor	970	gi|61212935|sp|Q5IS41.1|NCAN_PANTRRecName: Full=Neurocan core protein; AltName: Full=Chondroitin sulfate proteoglycan 3; Flags: Precursor	Q5IS41	9.73906e-12	49	66.2402	128	63
isotig05022	pif_pinfu ame: full=protein pif contains: ame: full=protein pif97 contains: ame: full=protein pif80 ame: full=aragonite-binding protein flags: precursor	7925	gi|269969412|sp|C7G0B5.1|PIF_PINFURecName: Full=Protein PIF; Contains: RecName: Full=Protein Pif97; Contains: RecName: Full=Protein Pif80; AltName: Full=Aragonite-binding protein; Flags: Precursor	C7G0B5	2.20002e-34	37	148.673	506	190
isotig05035	zn782_human ame: full=zinc finger protein 782	6594	gi|74758686|sp|Q6ZMW2.1|ZN782_HUMANRecName: Full=Zinc finger protein 782	Q6ZMW2	1.09815e-44	60	179.104	216	130
isotig05042	ano1_mouse ame: full=anoctamin-1 ame: full=transmembrane protein 16a	5444	gi|148887069|sp|Q8BHY3.2|ANO1_MOUSERecName: Full=Anoctamin-1; AltName: Full=Transmembrane protein 16A	Q8BHY3	0	66	641.728	744	494
isotig05037	arhg4_human ame: full=rho guanine nucleotide exchange factor 4 ame: full=apc-stimulated guanine nucleotide exchange factor 1 short=asef short=asef1	6318	gi|229463003|sp|Q9NR80.3|ARHG4_HUMANRecName: Full=Rho guanine nucleotide exchange factor 4; AltName: Full=APC-stimulated guanine nucleotide exchange factor 1; Short=Asef; Short=Asef1	Q9NR80	3.00614e-148	70	482.641	469	330
isotig05052	atc1_anoga ame: full=calcium-transporting atpase sarcoplasmic endoplasmic reticulum type ame: full=calcium pump	5428	gi|166215094|sp|Q7PPA5.5|ATC1_ANOGARecName: Full=Calcium-transporting ATPase sarcoplasmic/endoplasmic reticulum type; AltName: Full=Calcium pump	Q7PPA5	0	85	1544.25	994	853
isotig05056	anln_xenla ame: full=actin-binding protein anillin	5107	gi|82210031|sp|Q801E2.1|ANLN_XENLARecName: Full=Actin-binding protein anillin	Q801E2	2.14162e-79	54	219.935	382	210
isotig05061	ano4_mouse ame: full=anoctamin-4 ame: full=transmembrane protein 16d	5153	gi|212288276|sp|Q8C5H1.2|ANO4_MOUSERecName: Full=Anoctamin-4; AltName: Full=Transmembrane protein 16D	Q8C5H1	0	67	640.573	724	490
isotig05070	vip1_drome ame: full=inositol hexakisphosphate and diphosphoinositol-pentakisphosphate kinase ame: full= 6 and pp-ip5 kinase	4944	gi|239938731|sp|Q9VR59.2|VIP1_DROMERecName: Full=Inositol hexakisphosphate and diphosphoinositol-pentakisphosphate kinase; AltName: Full=InsP6 and PP-IP5 kinase	Q9VR59	0	79	1164.83	873	695
isotig05068	bmr1b_chick ame: full=bone morphogenetic protein receptor type-1b short=bmp type-1b receptor short=bmpr-1b ame: full=activin receptor-like kinase 6 short=alk-6 ame: full=rpk-1 ame: full=serine threonine-protein kinase receptor r6 short=skr6 flags: precursor	4972	gi|1730049|sp|Q05438.1|BMR1B_CHICKRecName: Full=Bone morphogenetic protein receptor type-1B; Short=BMP type-1B receptor; Short=BMPR-1B; AltName: Full=Activin receptor-like kinase 6; Short=ALK-6; AltName: Full=RPK-1; AltName: Full=Serine/threonine-protein kinase receptor R6; Short=SKR6; Flags: Precursor	Q05438	3.82467e-163	71	511.531	478	344
isotig05076	cpt1a_rat ame: full=carnitine o-palmitoyltransferase liver isoform short=cpt1-l ame: full=carnitine o-palmitoyltransferase liver isoform short=cpt i short=cpti-l ame: full=carnitine palmitoyltransferase 1a	3606	gi|146345405|sp|P32198.2|CPT1A_RATRecName: Full=Carnitine O-palmitoyltransferase 1, liver isoform; Short=CPT1-L; AltName: Full=Carnitine O-palmitoyltransferase I, liver isoform; Short=CPT I; Short=CPTI-L; AltName: Full=Carnitine palmitoyltransferase 1A	P32198	7.34462e-114	54	379.793	662	363
isotig05080	pcat2_human ame: full=lysophosphatidylcholine acyltransferase 2 short=lpc acyltransferase 2 short=lpcat-2 short= acyltransferase 2 ame: full=1-acylglycerophosphocholine o-acyltransferase ame: full=1-alkylglycerophosphocholine o-acetyltransferase ame: full=acetyl- :lyso-platelet-activating factor acetyltransferase short=acetyl- :lyso-paf acetyltransferase short=lyso-paf acetyltransferase short= am…	4481	gi|74738601|sp|Q7L5N7.1|PCAT2_HUMANRecName: Full=Lysophosphatidylcholine acyltransferase 2; Short=LPC acyltransferase 2; Short=LPCAT-2; Short=LysoPC acyltransferase 2; AltName: Full=1-acylglycerophosphocholine O-acyltransferase; AltName: Full=1-alkylglycerophosphocholine O-acetyltransferase; AltName: Full=Acetyl-CoA:lyso-platelet-activating factor acetyltransferase; Short=Acetyl-CoA:lyso-PAF acet…	Q7L5N7	1.88575e-149	67	473.396	487	331
isotig05085	zn271_ponab ame: full=zinc finger protein 271	4339	gi|75070496|sp|Q5R5U3.1|ZN271_PONABRecName: Full=Zinc finger protein 271	Q5R5U3	1.07092e-76	53	228.409	346	185
isotig05090	jhd2c_human ame: full=probable domain-containing histone demethylation protein 2c ame: full=jumonji domain-containing protein 1c ame: full=thyroid receptor-interacting protein 8 short=tr-interacting protein 8 short=trip-8	3678	gi|85541650|sp|Q15652.2|JHD2C_HUMANRecName: Full=Probable JmjC domain-containing histone demethylation protein 2C; AltName: Full=Jumonji domain-containing protein 1C; AltName: Full=Thyroid receptor-interacting protein 8; Short=TR-interacting protein 8; Short=TRIP-8	Q15652	1.26149e-43	53	177.948	362	193
isotig05095	titin_drome ame: full=titin ame: full=d-titin ame: full=kettin	4417	gi|172045934|sp|Q9I7U4.3|TITIN_DROMERecName: Full=Titin; AltName: Full=D-Titin; AltName: Full=Kettin	Q9I7U4	1.66105e-29	46	132.88	304	140
isotig05110	svep1_mouse ame: full= von willebrand factor type egf and pentraxin domain-containing protein 1 ame: full=polydom flags: precursor	5809	gi|171769535|sp|A2AVA0.1|SVEP1_MOUSERecName: Full=Sushi, von Willebrand factor type A, EGF and pentraxin domain-containing protein 1; AltName: Full=Polydom; Flags: Precursor	A2AVA0	6.24136e-27	36	124.79	687	250
isotig05105	grn_human ame: full=granulins ame: full=proepithelin short=pepi contains: ame: full=acrogranin contains: ame: full=paragranulin contains: ame: full=granulin-1 ame: full=granulin g contains: ame: full=granulin-2 ame: full=granulin f contains: ame: full=granulin-3 ame: full=granulin b contains: ame: full=granulin-4 ame: full=granulin a contains: ame: full=granulin-5 ame: full=granulin c contains: a…	3360	gi|77416865|sp|P28799.2|GRN_HUMANRecName: Full=Granulins; AltName: Full=Proepithelin; Short=PEPI; Contains: RecName: Full=Acrogranin; Contains: RecName: Full=Paragranulin; Contains: RecName: Full=Granulin-1; AltName: Full=Granulin G; Contains: RecName: Full=Granulin-2; AltName: Full=Granulin F; Contains: RecName: Full=Granulin-3; AltName: Full=Granulin B; Contains: RecName: Full=Granulin-4; AltNa…	P28799	6.43231e-109	51	359.377	560	291
isotig05120	arrb1_macfa ame: full=beta-arrestin-1 ame: full=arrestin beta-1	3772	gi|75075929|sp|Q4R562.1|ARRB1_MACFARecName: Full=Beta-arrestin-1; AltName: Full=Arrestin beta-1	Q4R562	3.06521e-155	76	478.789	412	314
isotig05115	lmf2_xentr ame: full=lipase maturation factor 2	3199	gi|123908810|sp|Q0P4Y8.1|LMF2_XENTRRecName: Full=Lipase maturation factor 2	Q0P4Y8	0	65	559.681	619	408
isotig05140	ndc80_xentr ame: full=kinetochore protein ndc80 homolog ame: full=kinetochore protein hec1 ame: full=kinetochore-associated protein 2	2627	gi|82180071|sp|Q5U4X5.1|NDC80_XENTRRecName: Full=Kinetochore protein NDC80 homolog; AltName: Full=Kinetochore protein Hec1; AltName: Full=Kinetochore-associated protein 2	Q5U4X5	2.22783e-69	54	247.669	562	304
isotig05144	klh12_danre ame: full=kelch-like protein 12	3029	gi|384872532|sp|Q5U374.2|KLH12_DANRERecName: Full=Kelch-like protein 12	Q5U374	2.70321e-88	67	168.703	168	113
isotig05154	npas4_human ame: full=neuronal pas domain-containing protein 4 short=neuronal pas4 ame: full=class e basic helix-loop-helix protein 79 short=bhlhe79 ame: full=hlh-pas transcription factor nxf ame: full=pas domain-containing protein 10	3377	gi|74714317|sp|Q8IUM7.1|NPAS4_HUMANRecName: Full=Neuronal PAS domain-containing protein 4; Short=Neuronal PAS4; AltName: Full=Class E basic helix-loop-helix protein 79; Short=bHLHe79; AltName: Full=HLH-PAS transcription factor NXF; AltName: Full=PAS domain-containing protein 10	Q8IUM7	1.99306e-56	53	214.542	368	198
isotig05170	chm1a_ponab ame: full=charged multivesicular body protein 1a ame: full=chromatin-modifying protein 1a short=chmp1a	1838	gi|62510474|sp|Q5R605.1|CHM1A_PONABRecName: Full=Charged multivesicular body protein 1a; AltName: Full=Chromatin-modifying protein 1a; Short=CHMP1a >gi|62510514|sp|Q9HD42.1|CHM1A_HUMAN RecName: Full=Charged multivesicular body protein 1a; AltName: Full=Chromatin-modifying protein 1a; Short=CHMP1a; AltName: Full=Vacuolar protein sorting-associated protein 46-1; Short=Vps46-1; Short=hVps46-1	Q5R605	1.17546e-66	82	222.246	196	162
isotig05191	ltn1_mouse ame: full=e3 ubiquitin-protein ligase listerin ame: full=ring finger protein 160 ame: full=zinc finger protein 294 short=zfp-294	4705	gi|341941009|sp|Q6A009.3|LTN1_MOUSERecName: Full=E3 ubiquitin-protein ligase listerin; AltName: Full=RING finger protein 160; AltName: Full=Zinc finger protein 294; Short=Zfp-294	Q6A009	0	65	412.535	478	315
isotig05187	sik3_mouse ame: full=serine threonine-protein kinase sik3 ame: full=salt-inducible kinase 3 short=sik-3 ame: full=serine threonine-protein kinase qsk	6033	gi|115502239|sp|Q6P4S6.3|SIK3_MOUSERecName: Full=Serine/threonine-protein kinase SIK3; AltName: Full=Salt-inducible kinase 3; Short=SIK-3; AltName: Full=Serine/threonine-protein kinase QSK	Q6P4S6	0	67	623.624	685	465
isotig05199	fa65b_mouse ame: full=protein fam65b	5310	gi|148887196|sp|Q80U16.2|FA65B_MOUSERecName: Full=Protein FAM65B	Q80U16	1.99489e-62	68	237.654	261	180
isotig05202	rbcc1_mouse ame: full=rb1-inducible coiled-coil protein 1 ame: full=coiled-coil-forming protein 1 ame: full=fak family kinase-interacting protein of 200 kda short=fip200 ame: full= p180	5484	gi|341942163|sp|Q9ESK9.3|RBCC1_MOUSERecName: Full=RB1-inducible coiled-coil protein 1; AltName: Full=Coiled-coil-forming protein 1; AltName: Full=FAK family kinase-interacting protein of 200 kDa; Short=FIP200; AltName: Full=LaXp180	Q9ESK9	3.28896e-56	60	219.935	302	182
isotig05206	afad_human ame: full=afadin ame: full=all1-fused gene from chromosome 6 protein short=protein af-6	4050	gi|288558835|sp|P55196.3|AFAD_HUMANRecName: Full=Afadin; AltName: Full=ALL1-fused gene from chromosome 6 protein; Short=Protein AF-6	P55196	0	61	682.945	900	550
isotig05210	mcm6z_xentr ame: full=zygotic dna replication licensing factor mcm6 ame: full=zygotic minichromosome maintenance protein 6 short=zmcm6	3402	gi|82237436|sp|Q6P1V8.1|MCM6Z_XENTRRecName: Full=Zygotic DNA replication licensing factor mcm6; AltName: Full=Zygotic minichromosome maintenance protein 6; Short=zMCM6	Q6P1V8	0	90	1002.66	592	537
isotig05214	uvr8_arath ame: full=ultraviolet-b receptor uvr8 ame: full=protein uv-b resistance 8 ame: full=rcc1 domain-containing protein uvr8	3718	gi|75171768|sp|Q9FN03.1|UVR8_ARATHRecName: Full=Ultraviolet-B receptor UVR8; AltName: Full=Protein UV-B RESISTANCE 8; AltName: Full=RCC1 domain-containing protein UVR8	Q9FN03	1.91923e-24	51	111.694	301	156
isotig05218	rbmx_danre ame: full=rna-binding motif x chromosome ame: full=heterogeneous nuclear ribonucleoprotein g short=hnrnp g	5226	gi|82241461|sp|Q7ZWA3.1|RBMX_DANRERecName: Full=RNA-binding motif protein, X chromosome; AltName: Full=Heterogeneous nuclear ribonucleoprotein G; Short=hnRNP G	Q7ZWA3	2.14148e-25	80	114.775	90	72
isotig05221	zo1_mouse ame: full=tight junction protein zo-1 ame: full=tight junction protein 1 ame: full=zona occludens protein 1 ame: full=zonula occludens protein 1	3531	gi|342187308|sp|P39447.2|ZO1_MOUSERecName: Full=Tight junction protein ZO-1; AltName: Full=Tight junction protein 1; AltName: Full=Zona occludens protein 1; AltName: Full=Zonula occludens protein 1	P39447	1.50927e-27	70	125.176	98	69
isotig05225	md1l1_human ame: full=mitotic spindle assembly checkpoint protein mad1 ame: full=mitotic arrest deficient 1-like protein 1 short=mad1-like protein 1 ame: full=mitotic checkpoint mad1 protein homolog short= 1 short=hmad1 ame: full=tax-binding protein 181	3505	gi|52783153|sp|Q9Y6D9.2|MD1L1_HUMANRecName: Full=Mitotic spindle assembly checkpoint protein MAD1; AltName: Full=Mitotic arrest deficient 1-like protein 1; Short=MAD1-like protein 1; AltName: Full=Mitotic checkpoint MAD1 protein homolog; Short=HsMAD1; Short=hMAD1; AltName: Full=Tax-binding protein 181	Q9Y6D9	1.27021e-64	58	238.039	562	329
isotig05233	goga7_bovin ame: full=golgin subfamily a member 7	2957	gi|75057904|sp|Q5EA55.1|GOGA7_BOVINRecName: Full=Golgin subfamily A member 7 >gi|82592879|sp|Q7Z5G4.2|GOGA7_HUMAN RecName: Full=Golgin subfamily A member 7; AltName: Full=Golgi complex-associated protein of 16 kDa	Q5EA55	1.91861e-44	75	162.54	128	96
isotig05237	zdhc2_arath ame: full=probable s-acyltransferase at2g14255 ame: full=probable palmitoyltransferase at2g14255 ame: full=zinc finger dhhc domain-containing protein at2g14255	2472	gi|223635847|sp|Q3EC11.2|ZDHC2_ARATHRecName: Full=Probable S-acyltransferase At2g14255; AltName: Full=Probable palmitoyltransferase At2g14255; AltName: Full=Zinc finger DHHC domain-containing protein At2g14255	Q3EC11	2.06335e-63	47	227.639	506	240
isotig05248	y31e_caeel ame: full= serine threonine-protein kinase	3487	gi|55583952|sp|Q8MYQ1.1|Y31E_CAEELRecName: Full=Putative serine/threonine-protein kinase F31E3.2	Q8MYQ1	4.78344e-61	58	221.09	303	177
isotig05250	bmr1b_human ame: full=bone morphogenetic protein receptor type-1b short=bmp type-1b receptor short=bmpr-1b ame: cd_antigen=cdw293 flags: precursor	2274	gi|6226778|sp|O00238.1|BMR1B_HUMANRecName: Full=Bone morphogenetic protein receptor type-1B; Short=BMP type-1B receptor; Short=BMPR-1B; AltName: CD_antigen=CDw293; Flags: Precursor	O00238	2.47295e-13	91	76.6406	45	41
isotig05254	rrnad_mouse ame: full=protein rrnad1	1995	gi|81875848|sp|Q8BZG5.1|RRNAD_MOUSERecName: Full=Protein RRNAD1	Q8BZG5	2.20759e-32	64	88.5817	85	55
isotig05258	pahx_human ame: full=phytanoyl- peroxisomal ame: full=phytanic acid oxidase ame: full=phytanoyl- alpha-hydroxylase short= flags: precursor	1970	gi|6093646|sp|O14832.1|PAHX_HUMANRecName: Full=Phytanoyl-CoA dioxygenase, peroxisomal; AltName: Full=Phytanic acid oxidase; AltName: Full=Phytanoyl-CoA alpha-hydroxylase; Short=PhyH; Flags: Precursor	O14832	2.1768e-144	77	430.639	333	259
isotig05270	slmo2_rat ame: full=protein slowmo homolog 2	1451	gi|81885457|sp|Q6P9U4.1|SLMO2_RATRecName: Full=Protein slowmo homolog 2	Q6P9U4	1.86799e-46	56	165.622	199	113
isotig05297	ccdc9_mouse ame: full=coiled-coil domain-containing protein 9	4718	gi|50400584|sp|Q8VC31.1|CCDC9_MOUSERecName: Full=Coiled-coil domain-containing protein 9	Q8VC31	1.04859e-14	64	82.8037	114	73
isotig05305	rrbp1_mouse ame: full=ribosome-binding protein 1 ame: full=ribosome receptor protein short=rrp short=mrrp	5127	gi|23822106|sp|Q99PL5.2|RRBP1_MOUSERecName: Full=Ribosome-binding protein 1; AltName: Full=Ribosome receptor protein; Short=RRp; Short=mRRp	Q99PL5	2.16992e-20	50	102.449	492	247
isotig05313	odfp2_mouse ame: full=outer dense fiber protein 2 ame: full=84 kda outer dense fiber protein ame: full=cenexin ame: full=outer dense fiber of sperm tails protein 2	3368	gi|158513400|sp|A3KGV1.1|ODFP2_MOUSERecName: Full=Outer dense fiber protein 2; AltName: Full=84 kDa outer dense fiber protein; AltName: Full=Cenexin; AltName: Full=Outer dense fiber of sperm tails protein 2	A3KGV1	1.1781e-142	60	333.569	572	345
isotig05329	tnni_chlni ame: full=troponin i short=	2491	gi|47117348|sp|Q7M3Y3.2|TNNI_CHLNIRecName: Full=Troponin I; Short=TnI	Q7M3Y3	1.04824e-24	79	109.768	93	74
isotig05337	p63_human ame: full=tumor protein 63 short=p63 ame: full=chronic ulcerative stomatitis protein short=cusp ame: full=keratinocyte transcription factor ket ame: full=transformation-related protein 63 short=tp63 ame: full=tumor protein p73-like short=p73l ame: full=p40 ame: full=p51	2478	gi|57013009|sp|Q9H3D4.1|P63_HUMANRecName: Full=Tumor protein 63; Short=p63; AltName: Full=Chronic ulcerative stomatitis protein; Short=CUSP; AltName: Full=Keratinocyte transcription factor KET; AltName: Full=Transformation-related protein 63; Short=TP63; AltName: Full=Tumor protein p73-like; Short=p73L; AltName: Full=p40; AltName: Full=p51	Q9H3D4	1.55717e-100	53	333.183	587	315
isotig05321	mfs12_human ame: full=major facilitator superfamily domain-containing protein 12	3472	gi|125991816|sp|Q6NUT3.2|MFS12_HUMANRecName: Full=Major facilitator superfamily domain-containing protein 12	Q6NUT3	9.16224e-105	65	281.567	307	201
isotig05353	enof1_xenla ame: full=mitochondrial enolase superfamily member 1	1932	gi|82184883|sp|Q6INX4.1|ENOF1_XENLARecName: Full=Mitochondrial enolase superfamily member 1	Q6INX4	1.70122e-157	78	376.711	288	227
isotig05361	cact_drome ame: full=nf-kappa-b inhibitor cactus	1853	gi|17380464|sp|Q03017.2|CACT_DROMERecName: Full=NF-kappa-B inhibitor cactus	Q03017	1.42829e-29	50	125.946	257	131
isotig05370	ifea_helas ame: full=non-neuronal cytoplasmic intermediate filament protein short=if	3014	gi|124233|sp|P22488.2|IFEA_HELASRecName: Full=Non-neuronal cytoplasmic intermediate filament protein; Short=IF	P22488	5.59478e-85	56	291.582	497	283
isotig05394	prm1a_danre ame: full=prominin-1-a ame: full=prominin-like protein 1	6213	gi|209572661|sp|Q9W735.2|PRM1A_DANRERecName: Full=Prominin-1-A; AltName: Full=Prominin-like protein 1	Q9W735	1.20538e-23	46	112.849	425	199
isotig05406	adgb_human ame: full=androglobin ame: full=calpain-7-like protein	6430	gi|298286920|sp|Q8N7X0.3|ADGB_HUMANRecName: Full=Androglobin; AltName: Full=Calpain-7-like protein	Q8N7X0	1.35456e-163	53	555.058	902	487
isotig05418	hts_drome ame: full=protein hu-li tai shao ame: full=adducin-like protein	5066	gi|12644023|sp|Q02645.2|HTS_DROMERecName: Full=Protein hu-li tai shao; AltName: Full=Adducin-like protein	Q02645	4.31179e-165	65	539.65	592	390
isotig05424	srrm1_human ame: full=serine arginine repetitive matrix protein 1 ame: full=sr-related nuclear matrix protein of 160 kda short=srm160 ame: full=ser arg-related nuclear matrix protein	5113	gi|83305833|sp|Q8IYB3.2|SRRM1_HUMANRecName: Full=Serine/arginine repetitive matrix protein 1; AltName: Full=SR-related nuclear matrix protein of 160 kDa; Short=SRm160; AltName: Full=Ser/Arg-related nuclear matrix protein	Q8IYB3	3.15613e-22	92	108.227	75	69
isotig05430	frmd5_mouse ame: full=ferm domain-containing protein 5	5588	gi|81892230|sp|Q6P5H6.1|FRMD5_MOUSERecName: Full=FERM domain-containing protein 5	Q6P5H6	1.46566e-100	66	339.732	345	231
isotig05436	ptn9_rat ame: full=tyrosine-protein phosphatase non-receptor type 9	5674	gi|81890433|sp|Q641Z2.1|PTN9_RATRecName: Full=Tyrosine-protein phosphatase non-receptor type 9	Q641Z2	1.27074e-99	68	339.732	306	211
isotig05442	pr2_drome ame: full=tyrosine-protein kinase pr2	5093	gi|27923832|sp|Q9I7F7.3|PR2_DROMERecName: Full=Tyrosine-protein kinase PR2	Q9I7F7	6.49714e-168	68	552.362	554	381
isotig05449	ki11a_xenla ame: full=kinesin-like protein kif11-a ame: full=kinesin-5 ame: full=kinesin-related motor protein eg5-2 short=xleg5k2	3693	gi|2497521|sp|Q91783.1|KI11A_XENLARecName: Full=Kinesin-like protein KIF11-A; AltName: Full=Kinesin-5; AltName: Full=Kinesin-related motor protein Eg5-2; Short=XLEg5K2	Q91783	0	73	657.522	580	428
isotig05460	lrwd1_xentr ame: full=leucine-rich repeat and wd repeat-containing protein 1 ame: full=orc-associated protein short=orca ame: full=origin recognition complex-associated protein	3570	gi|317411767|sp|B0JZ65.1|LRWD1_XENTRRecName: Full=Leucine-rich repeat and WD repeat-containing protein 1; AltName: Full=ORC-associated protein; Short=ORCA; AltName: Full=Origin recognition complex-associated protein	B0JZ65	3.29752e-51	52	197.593	362	191
isotig05468	vwa7_mouse ame: full=von willebrand factor a domain-containing protein 7 ame: full=protein g7c flags: precursor	3268	gi|81872536|sp|Q9JHA8.1|VWA7_MOUSERecName: Full=von Willebrand factor A domain-containing protein 7; AltName: Full=Protein G7c; Flags: Precursor	Q9JHA8	1.21994e-53	44	206.453	713	316
isotig05472	ita4_human ame: full=integrin alpha-4 ame: full=cd49 antigen-like family member d ame: full=integrin alpha-iv ame: full=vla-4 subunit alpha ame: cd_antigen=cd49d flags: precursor	4262	gi|311033436|sp|P13612.3|ITA4_HUMANRecName: Full=Integrin alpha-4; AltName: Full=CD49 antigen-like family member D; AltName: Full=Integrin alpha-IV; AltName: Full=VLA-4 subunit alpha; AltName: CD_antigen=CD49d; Flags: Precursor	P13612	1.38192e-37	47	157.918	505	238
isotig05484	pbx1_human ame: full=pre-b-cell leukemia transcription factor 1 ame: full=homeobox protein pbx1 ame: full=homeobox protein prl	4572	gi|730279|sp|P40424.1|PBX1_HUMANRecName: Full=Pre-B-cell leukemia transcription factor 1; AltName: Full=Homeobox protein PBX1; AltName: Full=Homeobox protein PRL >gi|20141754|sp|P41778.2|PBX1_MOUSE RecName: Full=Pre-B-cell leukemia transcription factor 1; AltName: Full=Homeobox protein PBX1	P40424	5.28302e-131	72	419.853	359	262
isotig05491	cdc5l_rat ame: full=cell division cycle 5-like protein ame: full=cdc5-like protein ame: full=pombe cdc5-related protein	2822	gi|73619939|sp|O08837.2|CDC5L_RATRecName: Full=Cell division cycle 5-like protein; AltName: Full=Cdc5-like protein; AltName: Full=Pombe Cdc5-related protein	O08837	0	75	525.783	493	370
isotig05382	tripb_human ame: full=thyroid receptor-interacting protein 11 short=tr-interacting protein 11 short=trip-11 ame: full=clonal evolution-related gene on chromosome 14 protein ame: full=golgi-associated microtubule-binding protein 210 short=gmap-210 ame: full=trip230	6589	gi|292495059|sp|Q15643.3|TRIPB_HUMANRecName: Full=Thyroid receptor-interacting protein 11; Short=TR-interacting protein 11; Short=TRIP-11; AltName: Full=Clonal evolution-related gene on chromosome 14 protein; AltName: Full=Golgi-associated microtubule-binding protein 210; Short=GMAP-210; AltName: Full=Trip230	Q15643	2.71014e-71	65	270.396	449	292
isotig05502	pde4d_mouse ame: full=camp-specific 3 -cyclic phosphodiesterase 4d ame: full=dpde3	3594	gi|57015302|sp|Q01063.2|PDE4D_MOUSERecName: Full=cAMP-specific 3',5'-cyclic phosphodiesterase 4D; AltName: Full=DPDE3	Q01063	0	81	754.592	531	432
isotig05400	rere_mouse ame: full=arginine-glutamic acid dipeptide repeats protein ame: full=atrophin-2	5891	gi|341942159|sp|Q80TZ9.3|RERE_MOUSERecName: Full=Arginine-glutamic acid dipeptide repeats protein; AltName: Full=Atrophin-2	Q80TZ9	7.54908e-142	67	487.649	490	331
isotig05520	hs12a_mouse ame: full=heat shock 70 kda protein 12a	2996	gi|33112324|sp|Q8K0U4.1|HS12A_MOUSERecName: Full=Heat shock 70 kDa protein 12A	Q8K0U4	4.32159e-31	62	107.842	142	89
isotig05532	nlhh_myctu ame: full=carboxylesterase	2165	gi|81669984|sp|P71667.1|NLHH_MYCTURecName: Full=Carboxylesterase NlhH	P71667	8.67611e-19	49	91.6633	173	85
isotig05538	rg1ba_danre ame: full=ras-gef domain-containing family member 1b-a	3173	gi|190358870|sp|Q6DHR3.2|RG1BA_DANRERecName: Full=Ras-GEF domain-containing family member 1B-A	Q6DHR3	3.9694e-178	68	537.339	506	349
isotig05574	mftc_mouse ame: full=mitochondrial folate transporter carrier ame: full=solute carrier family 25 member 32	2481	gi|34222668|sp|Q8BMG8.1|MFTC_MOUSERecName: Full=Mitochondrial folate transporter/carrier; AltName: Full=Solute carrier family 25 member 32	Q8BMG8	2.01821e-100	68	320.857	302	208
isotig05586	pias1_human ame: full=e3 sumo-protein ligase pias1 ame: full=dead h box-binding protein 1 ame: full=gu-binding protein short=gbp ame: full=protein inhibitor of activated stat protein 1 ame: full=rna helicase ii-binding protein	1925	gi|20138891|sp|O75925.2|PIAS1_HUMANRecName: Full=E3 SUMO-protein ligase PIAS1; AltName: Full=DEAD/H box-binding protein 1; AltName: Full=Gu-binding protein; Short=GBP; AltName: Full=Protein inhibitor of activated STAT protein 1; AltName: Full=RNA helicase II-binding protein	O75925	9.35729e-153	65	462.996	466	307
isotig05514	catl_sarpe ame: full=cathepsin l contains: ame: full=cathepsin l heavy chain contains: ame: full=cathepsin l light chain flags: precursor	2793	gi|22653679|sp|Q26636.1|CATL_SARPERecName: Full=Cathepsin L; Contains: RecName: Full=Cathepsin L heavy chain; Contains: RecName: Full=Cathepsin L light chain; Flags: Precursor	Q26636	1.82064e-114	73	361.303	315	230
isotig05454	ctl2_xenla ame: full=choline transporter-like protein 2 ame: full=solute carrier family 44 member 2	3780	gi|82184932|sp|Q6IP59.1|CTL2_XENLARecName: Full=Choline transporter-like protein 2; AltName: Full=Solute carrier family 44 member 2	Q6IP59	3.02439e-174	62	540.036	727	451
isotig05592	pf21a_human ame: full=phd finger protein 21a ame: full=bhc80a ame: full=braf35-hdac complex protein bhc80	2920	gi|74731224|sp|Q96BD5.1|PF21A_HUMANRecName: Full=PHD finger protein 21A; AltName: Full=BHC80a; AltName: Full=BRAF35-HDAC complex protein BHC80	Q96BD5	2.79722e-51	57	196.438	285	165
isotig05610	CJ107_HUMANRecName: Full=Uncharacterized protein C10orf107	1302	gi|71152994|sp|Q8IVU9.1|CJ107_HUMANRecName: Full=Uncharacterized protein C10orf107	Q8IVU9	4.78348e-29	55	117.087	216	120
isotig05598	hdac4_chick ame: full=histone deacetylase 4 short=hd4	1961	gi|15214038|sp|P83038.1|HDAC4_CHICKRecName: Full=Histone deacetylase 4; Short=HD4	P83038	1.42851e-30	51	132.109	344	176
isotig05640	ppr21_danre ame: full=protein phosphatase 1 regulatory subunit 21 ame: full=coiled-coil domain-containing protein 128 ame: full=klraq motif-containing protein 1	878	gi|82179874|sp|Q5U3A8.1|PPR21_DANRERecName: Full=Protein phosphatase 1 regulatory subunit 21; AltName: Full=Coiled-coil domain-containing protein 128; AltName: Full=KLRAQ motif-containing protein 1	Q5U3A8	6.15966e-14	69	75.0998	68	47
isotig05647	ptn4_mouse ame: full=tyrosine-protein phosphatase non-receptor type 4 ame: full=testis-enriched protein tyrosine phosphatase	5616	gi|81907610|sp|Q9WU22.1|PTN4_MOUSERecName: Full=Tyrosine-protein phosphatase non-receptor type 4; AltName: Full=Testis-enriched protein tyrosine phosphatase	Q9WU22	6.15025e-180	76	576.244	438	335
isotig05662	titin_human ame: full=titin ame: full=connectin ame: full=rhabdomyosarcoma antigen mu-rms-	4717	gi|384872704|sp|Q8WZ42.4|TITIN_HUMANRecName: Full=Titin; AltName: Full=Connectin; AltName: Full=Rhabdomyosarcoma antigen MU-RMS-40.14	Q8WZ42	2.01301e-46	45	188.734	743	339
isotig05672	ppn_drome ame: full=papilin flags: precursor	7069	gi|114152125|sp|Q868Z9.2|PPN_DROMERecName: Full=Papilin; Flags: Precursor	Q868Z9	7.47702e-102	49	371.318	656	324
isotig05657	farp2_mouse ame: full= and pleckstrin domain-containing protein 2 ame: full=ferm domain including short=fir	6003	gi|341940687|sp|Q91VS8.2|FARP2_MOUSERecName: Full=FERM, RhoGEF and pleckstrin domain-containing protein 2; AltName: Full=FERM domain including RhoGEF; Short=FIR	Q91VS8	6.29883e-179	72	580.096	519	374
isotig05676	lrp2_rat ame: full=low-density lipoprotein receptor-related protein 2 short=lrp-2 ame: full=glycoprotein 330 short=gp330 ame: full=megalin flags: precursor	3766	gi|1708867|sp|P98158.1|LRP2_RATRecName: Full=Low-density lipoprotein receptor-related protein 2; Short=LRP-2; AltName: Full=Glycoprotein 330; Short=gp330; AltName: Full=Megalin; Flags: Precursor	P98158	2.01149e-54	52	213.772	372	197
isotig05686	paxb1_mouse ame: full=pax3- and pax7-binding protein 1 short=pax3 7bp ame: full=gc-rich sequence dna-binding factor 1	3790	gi|485956504|sp|P58501.3|PAXB1_MOUSERecName: Full=PAX3- and PAX7-binding protein 1; Short=PAX3/7BP; AltName: Full=GC-rich sequence DNA-binding factor 1	P58501	1.0499e-58	72	223.402	216	157
isotig05691	cacb2_bovin ame: full=voltage-dependent l-type calcium channel subunit beta-2 short=cab2 ame: full=calcium channel voltage-dependent subunit beta 2	4044	gi|20454853|sp|Q9MZL5.1|CACB2_BOVINRecName: Full=Voltage-dependent L-type calcium channel subunit beta-2; Short=CAB2; AltName: Full=Calcium channel voltage-dependent subunit beta 2	Q9MZL5	2.19849e-143	74	456.833	421	315
isotig05695	snx27_human ame: full=sorting nexin-27	3751	gi|166214988|sp|Q96L92.2|SNX27_HUMANRecName: Full=Sorting nexin-27	Q96L92	0	76	610.142	483	369
isotig05667	lr16a_human ame: full=leucine-rich repeat-containing protein 16a ame: full=carmil homolog	7620	gi|74762279|sp|Q5VZK9.1|LR16A_HUMANRecName: Full=Leucine-rich repeat-containing protein 16A; AltName: Full=CARMIL homolog	Q5VZK9	0	64	396.356	518	335
isotig05681	mpp5_ponab ame: full=maguk p55 subfamily member 5	5203	gi|67460767|sp|Q5RDQ2.1|MPP5_PONABRecName: Full=MAGUK p55 subfamily member 5	Q5RDQ2	8.43368e-151	59	298.516	448	265
isotig05709	zsc12_macne ame: full=zinc finger and scan domain-containing protein 12 ame: full=zinc finger protein 96	3792	gi|146328579|sp|A2T6E3.1|ZSC12_MACNERecName: Full=Zinc finger and SCAN domain-containing protein 12; AltName: Full=Zinc finger protein 96	A2T6E3	6.96796e-16	46	86.2705	226	106
isotig05714	kruh_drome ame: full=krueppel homologous protein 1	4063	gi|12644106|sp|P08155.2|KRUH_DROMERecName: Full=Krueppel homologous protein 1	P08155	7.47703e-15	44	83.5741	183	82
isotig05700	ncoat_human ame: full=bifunctional protein ncoat ame: full=meningioma-expressed antigen 5 ame: full=nuclear cytoplasmic o- case and acetyltransferase includes: ame: full=protein o- case ame: full=glycoside hydrolase o- case ame: full=hexosaminidase c ame: full=n-acetyl-beta-d-glucosaminidase ame: full=n-acetyl-beta-glucosaminidase ame: full=o- case short=oga includes: ame: full=histone acetyltran…	4774	gi|74705746|sp|O60502.2|NCOAT_HUMANRecName: Full=Bifunctional protein NCOAT; AltName: Full=Meningioma-expressed antigen 5; AltName: Full=Nuclear cytoplasmic O-GlcNAcase and acetyltransferase; Includes: RecName: Full=Protein O-GlcNAcase; AltName: Full=Glycoside hydrolase O-GlcNAcase; AltName: Full=Hexosaminidase C; AltName: Full=N-acetyl-beta-D-glucosaminidase; AltName: Full=N-acetyl-beta-glucosam…	O60502	2.022e-152	60	496.123	616	375
isotig05719	ciks_human ame: full=adapter protein ciks ame: full=connection to ikk and sapk jnk ame: full=nuclear factor nf-kappa-b activator 1 short=act1 ame: full=traf3-interacting protein 2	5347	gi|317373453|sp|O43734.3|CIKS_HUMANRecName: Full=Adapter protein CIKS; AltName: Full=Connection to IKK and SAPK/JNK; AltName: Full=Nuclear factor NF-kappa-B activator 1; Short=ACT1; AltName: Full=TRAF3-interacting protein 2	O43734	1.23809e-18	59	95.5153	150	89
isotig05729	serc3_bovin ame: full=serine incorporator 3	2640	gi|25453299|sp|Q9QZI8.1|SERC1_MOUSERecName: Full=Serine incorporator 1; AltName: Full=Axotomy-induced glyco/Golgi protein 2; AltName: Full=Membrane protein TMS-2; AltName: Full=Tumor differentially expressed protein 1-like; AltName: Full=Tumor differentially expressed protein 2	Q9QZI8	2.11882e-119	67	377.096	440	296
isotig05738	nbea_drome ame: full=neurobeachin ame: full=a-kinase anchor protein 550 short=akap 550 ame: full=protein rugose ame: full=dakap550	3204	gi|353526323|sp|Q9W4E2.3|NBEA_DROMERecName: Full=Neurobeachin; AltName: Full=A-kinase anchor protein 550; Short=AKAP 550; AltName: Full=Protein rugose; AltName: Full=dAKAP550	Q9W4E2	0	81	1114.37	784	642
isotig05743	ush2a_mouse ame: full=usherin ame: full=usher syndrome type iia protein homolog ame: full=usher syndrome type-2a protein homolog flags: precursor	2702	gi|342187108|sp|Q2QI47.2|USH2A_MOUSERecName: Full=Usherin; AltName: Full=Usher syndrome type IIa protein homolog; AltName: Full=Usher syndrome type-2A protein homolog; Flags: Precursor	Q2QI47	7.69064e-12	39	73.559	281	110
isotig05748	prdx4_mouse ame: full=peroxiredoxin-4 ame: full=antioxidant enzyme aoe372 ame: full=peroxiredoxin iv short=prx-iv ame: full=thioredoxin peroxidase ao372 ame: full=thioredoxin-dependent peroxide reductase a0372 flags: precursor	2506	gi|3024715|sp|O08807.1|PRDX4_MOUSERecName: Full=Peroxiredoxin-4; AltName: Full=Antioxidant enzyme AOE372; AltName: Full=Peroxiredoxin IV; Short=Prx-IV; AltName: Full=Thioredoxin peroxidase AO372; AltName: Full=Thioredoxin-dependent peroxide reductase A0372; Flags: Precursor	O08807	2.99322e-106	86	334.724	205	177
isotig05768	cahd1_mouse ame: full=vwfa and cache domain-containing protein 1 short=cache domain-containing protein 1 flags: precursor	2555	gi|81892505|sp|Q6PDJ1.1|CAHD1_MOUSERecName: Full=VWFA and cache domain-containing protein 1; Short=Cache domain-containing protein 1; Flags: Precursor	Q6PDJ1	9.18627e-54	45	206.838	638	292
isotig05753	zc3ha_human ame: full=zinc finger ccch domain-containing protein 10	2949	gi|74760908|sp|Q96K80.1|ZC3HA_HUMANRecName: Full=Zinc finger CCCH domain-containing protein 10	Q96K80	5.2366e-67	53	236.113	401	215
isotig05773	hkr1_human ame: full=krueppel-related zinc finger protein 1 ame: full=protein hkr1 ame: full=zinc finger protein 875	2234	gi|215274257|sp|P10072.4|HKR1_HUMANRecName: Full=Krueppel-related zinc finger protein 1; AltName: Full=Protein HKR1; AltName: Full=Zinc finger protein 875	P10072	2.28613e-20	49	99.7525	177	88
isotig05808	call4_mouse ame: full=calmodulin-like protein 4 ame: full=calmodulin-related short=calm-rel	1346	gi|166225920|sp|Q91WQ9.2|CALL4_MOUSERecName: Full=Calmodulin-like protein 4; AltName: Full=Calmodulin-related; Short=CALM-Rel	Q91WQ9	2.99365e-30	65	119.013	154	101
isotig05798	phocn_rat ame: full=mob-like protein phocein ame: full=class ii mmob1 ame: full=mob1 homolog 3 short=mob3 ame: full=mps one binder kinase activator-like 3 ame: full=phocein ame: full=preimplantation protein 3	2115	gi|56749110|sp|Q9QYW3.1|PHOCN_RATRecName: Full=MOB-like protein phocein; AltName: Full=Class II mMOB1; AltName: Full=Mob1 homolog 3; Short=Mob3; AltName: Full=Mps one binder kinase activator-like 3; AltName: Full=Phocein; AltName: Full=Preimplantation protein 3 >gi|56749251|sp|Q6PEB6.1|PHOCN_MOUSE RecName: Full=MOB-like protein phocein; AltName: Full=Class II mMOB1; AltName: Full=Mob1 homolog 3; …	Q9QYW3	2.4039e-107	91	332.413	184	169
isotig05783	cdk1_carau ame: full=cyclin-dependent kinase 1 short=cdk1 ame: full=cell division control protein 2 homolog ame: full=cell division protein kinase 1 ame: full=p34 protein kinase	1957	gi|1705675|sp|P51958.1|CDK1_CARAURecName: Full=Cyclin-dependent kinase 1; Short=CDK1; AltName: Full=Cell division control protein 2 homolog; AltName: Full=Cell division protein kinase 1; AltName: Full=p34 protein kinase	P51958	1.39325e-175	90	508.834	297	268
isotig05864	stil_human ame: full=scl-interrupting locus protein ame: full=tal-1-interrupting locus protein	5631	gi|122070597|sp|Q15468.2|STIL_HUMANRecName: Full=SCL-interrupting locus protein; AltName: Full=TAL-1-interrupting locus protein	Q15468	1.40878e-71	57	268.47	437	252
isotig05860	mast4_mouse ame: full=microtubule-associated serine threonine-protein kinase 4	7320	gi|341941005|sp|Q811L6.3|MAST4_MOUSERecName: Full=Microtubule-associated serine/threonine-protein kinase 4	Q811L6	0	79	591.267	429	343
isotig05875	f16a2_danre ame: full=fts and hook-interacting protein homolog short=fhip ame: full=protein fam160a2	5452	gi|251764687|sp|B0V207.1|F16A2_DANRERecName: Full=FTS and Hook-interacting protein homolog; Short=FHIP; AltName: Full=Protein FAM160A2	B0V207	6.08219e-127	70	433.335	442	313
isotig05872	sptca_drome ame: full=spectrin alpha chain	7597	gi|14424461|sp|P13395.2|SPTCA_DROMERecName: Full=Spectrin alpha chain	P13395	0	81	2127.44	1595	1296
isotig05881	cdkl1_mouse ame: full=cyclin-dependent kinase-like 1	5225	gi|81914343|sp|Q8CEQ0.1|CDKL1_MOUSERecName: Full=Cyclin-dependent kinase-like 1	Q8CEQ0	1.01909e-165	82	513.842	362	298
isotig05883	arvc_mouse ame: full=armadillo repeat protein deleted in velo-cardio-facial syndrome homolog	5219	gi|71658821|sp|P98203.2|ARVC_MOUSERecName: Full=Armadillo repeat protein deleted in velo-cardio-facial syndrome homolog	P98203	7.71975e-98	55	344.354	560	311
isotig05892	ce128_human ame: full=centrosomal protein of 128 kda	4942	gi|166214932|sp|Q6ZU80.2|CE128_HUMANRecName: Full=Centrosomal protein of 128 kDa	Q6ZU80	7.14371e-60	47	87.4261	429	202
isotig05895	mlxpl_human ame: full=carbohydrate-responsive element-binding protein short= ame: full=class d basic helix-loop-helix protein 14 short=bhlhd14 ame: full=mlx interactor ame: full=mlx-interacting ame: full=ws basic-helix-loop-helix leucine zipper protein short=ws-bhlh ame: full=williams-beuren syndrome chromosomal region 14 protein	4875	gi|20140871|sp|Q9NP71.1|MLXPL_HUMANRecName: Full=Carbohydrate-responsive element-binding protein; Short=ChREBP; AltName: Full=Class D basic helix-loop-helix protein 14; Short=bHLHd14; AltName: Full=MLX interactor; AltName: Full=MLX-interacting protein-like; AltName: Full=WS basic-helix-loop-helix leucine zipper protein; Short=WS-bHLH; AltName: Full=Williams-Beuren syndrome chromosomal region 14 p…	Q9NP71	4.87626e-45	50	180.644	295	150
isotig05887	mpdz_human ame: full=multiple pdz domain protein ame: full=multi-pdz domain protein 1	7751	gi|317373392|sp|O75970.2|MPDZ_HUMANRecName: Full=Multiple PDZ domain protein; AltName: Full=Multi-PDZ domain protein 1	O75970	2.4539e-176	64	603.208	686	442
isotig05901	ma2b1_macfa ame: full=lysosomal alpha-mannosidase short=laman ame: full=lysosomal acid alpha-mannosidase ame: full=mannosidase alpha class 2b member 1 ame: full=mannosidase alpha-b flags: precursor	4758	gi|62510916|sp|Q60HE9.1|MA2B1_MACFARecName: Full=Lysosomal alpha-mannosidase; Short=Laman; AltName: Full=Lysosomal acid alpha-mannosidase; AltName: Full=Mannosidase alpha class 2B member 1; AltName: Full=Mannosidase alpha-B; Flags: Precursor	Q60HE9	0	66	687.182	681	453
isotig05905	csde1_human ame: full=cold shock domain-containing protein e1 ame: full=n-ras upstream gene protein ame: full=protein unr	4699	gi|12643993|sp|O75534.2|CSDE1_HUMANRecName: Full=Cold shock domain-containing protein E1; AltName: Full=N-ras upstream gene protein; AltName: Full=Protein UNR	O75534	0	65	656.366	780	513
isotig05911	tutl_drome ame: full=protein turtle	5612	gi|158706513|sp|Q967D7.2|TUTL_DROMERecName: Full=Protein turtle	Q967D7	8.36908e-107	52	380.563	715	375
isotig05907	thoc2_calja ame: full=tho complex subunit 2 short=tho2	6586	gi|259533520|sp|B0KWH8.1|THOC2_CALJARecName: Full=THO complex subunit 2; Short=Tho2	B0KWH8	0	75	1343.18	1186	896
isotig05915	rhg20_human ame: full=rho gtpase-activating protein 20 ame: full=rho-type gtpase-activating protein 20	5256	gi|143458429|sp|Q9P2F6.2|RHG20_HUMANRecName: Full=Rho GTPase-activating protein 20; AltName: Full=Rho-type GTPase-activating protein 20	Q9P2F6	9.21961e-86	56	311.997	586	330
isotig05943	pical_human ame: full=phosphatidylinositol-binding clathrin assembly protein ame: full=clathrin assembly lymphoid myeloid leukemia protein	4029	gi|116242714|sp|Q13492.2|PICAL_HUMANRecName: Full=Phosphatidylinositol-binding clathrin assembly protein; AltName: Full=Clathrin assembly lymphoid myeloid leukemia protein	Q13492	2.77108e-177	61	548.125	662	405
isotig05931	wdr65_mouse ame: full=wd repeat-containing protein 65	4162	gi|300669700|sp|Q9D180.3|WDR65_MOUSERecName: Full=WD repeat-containing protein 65	Q9D180	0	74	872.078	799	593
isotig05951	cc14a_human ame: full=dual specificity protein phosphatase cdc14a ame: full=cdc14 cell division cycle 14 homolog a	3981	gi|55976620|sp|Q9UNH5.1|CC14A_HUMANRecName: Full=Dual specificity protein phosphatase CDC14A; AltName: Full=CDC14 cell division cycle 14 homolog A	Q9UNH5	1.39497e-176	89	345.51	201	180
isotig05947	ptprz_human ame: full=receptor-type tyrosine-protein phosphatase zeta short=r-ptp-zeta ame: full=protein-tyrosine phosphatase receptor type z polypeptide 1 ame: full=protein-tyrosine phosphatase receptor type z polypeptide 2 ame: full=r-ptp-zeta-2 flags: precursor	3996	gi|229485537|sp|P23471.4|PTPRZ_HUMANRecName: Full=Receptor-type tyrosine-protein phosphatase zeta; Short=R-PTP-zeta; AltName: Full=Protein-tyrosine phosphatase receptor type Z polypeptide 1; AltName: Full=Protein-tyrosine phosphatase receptor type Z polypeptide 2; AltName: Full=R-PTP-zeta-2; Flags: Precursor	P23471	8.11281e-69	49	259.996	589	289
isotig05959	lipb1_mouse ame: full=liprin-beta-1 ame: full=protein tyrosine phosphatase receptor type f polypeptide-interacting protein-binding protein 1 short=ptprf-interacting protein-binding protein 1	3939	gi|56405380|sp|Q8C8U0.3|LIPB1_MOUSERecName: Full=Liprin-beta-1; AltName: Full=Protein tyrosine phosphatase receptor type f polypeptide-interacting protein-binding protein 1; Short=PTPRF-interacting protein-binding protein 1	Q8C8U0	3.47047e-114	66	387.882	370	247
isotig05967	ine_drome ame: full=sodium- and chloride-dependent gaba transporter ine ame: full=protein inebriated ame: full=protein receptor oscillation a	4883	gi|74948405|sp|Q9VR07.1|INE_DROMERecName: Full=Sodium- and chloride-dependent GABA transporter ine; AltName: Full=Protein inebriated; AltName: Full=Protein receptor oscillation A	Q9VR07	2.51876e-15	39	85.5001	559	223
isotig05963	us6nl_mouse ame: full=usp6 n-terminal-like protein	5118	gi|50897488|sp|Q80XC3.2|US6NL_MOUSERecName: Full=USP6 N-terminal-like protein	Q80XC3	1.46524e-122	74	314.694	262	195
isotig05974	hasp_mouse ame: full=serine threonine-protein kinase haspin ame: full=germ cell-specific gene 2 protein ame: full=haploid germ cell-specific nuclear protein kinase	3416	gi|62298072|sp|Q9Z0R0.3|HASP_MOUSERecName: Full=Serine/threonine-protein kinase haspin; AltName: Full=Germ cell-specific gene 2 protein; AltName: Full=Haploid germ cell-specific nuclear protein kinase	Q9Z0R0	5.95386e-80	66	210.305	212	140
isotig05982	xpr1_human ame: full=xenotropic and polytropic retrovirus receptor 1 ame: full=protein syg1 homolog ame: full=xenotropic and polytropic murine leukemia virus receptor x3 short=x-receptor	4746	gi|74753221|sp|Q9UBH6.1|XPR1_HUMANRecName: Full=Xenotropic and polytropic retrovirus receptor 1; AltName: Full=Protein SYG1 homolog; AltName: Full=Xenotropic and polytropic murine leukemia virus receptor X3; Short=X-receptor	Q9UBH6	8.51076e-108	80	210.69	141	113
isotig05981	cegt_xentr ame: full=ceramide glucosyltransferase ame: full=udp-glucose ceramide glucosyltransferase	3357	gi|82178676|sp|Q5BL38.1|CEGT_XENTRRecName: Full=Ceramide glucosyltransferase; AltName: Full=UDP-glucose ceramide glucosyltransferase	Q5BL38	1.8601e-118	66	377.867	366	245
isotig05970	vav2_human ame: full=guanine nucleotide exchange factor vav2 short=vav-2	4467	gi|212287930|sp|P52735.2|VAV2_HUMANRecName: Full=Guanine nucleotide exchange factor VAV2; Short=VAV-2	P52735	3.79798e-156	49	283.878	566	280
isotig05990	rbm10_human ame: full=rna-binding protein 10 ame: full=g patch domain-containing protein 9 ame: full=rna-binding motif protein 10 ame: full=rna-binding protein s1-1 short=s1-1	4213	gi|218512116|sp|P98175.3|RBM10_HUMANRecName: Full=RNA-binding protein 10; AltName: Full=G patch domain-containing protein 9; AltName: Full=RNA-binding motif protein 10; AltName: Full=RNA-binding protein S1-1; Short=S1-1	P98175	1.06672e-92	56	326.25	654	370
isotig05998	mot4_chick ame: full=monocarboxylate transporter 4 short=mct 4 ame: full=solute carrier family 16 member 3	4557	gi|13431685|sp|P57788.1|MOT4_CHICKRecName: Full=Monocarboxylate transporter 4; Short=MCT 4; AltName: Full=Solute carrier family 16 member 3	P57788	1.67506e-32	47	135.191	395	189
isotig06006	psmd1_ponab ame: full=26s proteasome non-atpase regulatory subunit 1 ame: full=26s proteasome regulatory subunit rpn2 ame: full=26s proteasome regulatory subunit s1	3162	gi|75041150|sp|Q5R5S4.1|PSMD1_PONABRecName: Full=26S proteasome non-ATPase regulatory subunit 1; AltName: Full=26S proteasome regulatory subunit RPN2; AltName: Full=26S proteasome regulatory subunit S1	Q5R5S4	0	81	1283.47	960	782
isotig06002	c2c2l_human ame: full=c2 domain-containing protein 2-like ame: full=transmembrane protein 24	3128	gi|46577674|sp|O14523.3|C2C2L_HUMANRecName: Full=C2 domain-containing protein 2-like; AltName: Full=Transmembrane protein 24	O14523	1.09607e-20	44	101.679	490	220
isotig06014	titin_human ame: full=titin ame: full=connectin ame: full=rhabdomyosarcoma antigen mu-rms-	3067	gi|384872704|sp|Q8WZ42.4|TITIN_HUMANRecName: Full=Titin; AltName: Full=Connectin; AltName: Full=Rhabdomyosarcoma antigen MU-RMS-40.14	Q8WZ42	2.28889e-17	45	92.0485	293	134
isotig06022	casp7_mesau ame: full=caspase-7 short=casp-7 ame: full=apoptotic protease mch-3 ame: full=ice-like apoptotic protease 3 short=ice-lap3 ame: full=srebp cleavage activity 2 short=sca-2 contains: ame: full=caspase-7 subunit p20 contains: ame: full=caspase-7 subunit p11 flags: precursor	3623	gi|1730093|sp|P55214.1|CASP7_MESAURecName: Full=Caspase-7; Short=CASP-7; AltName: Full=Apoptotic protease Mch-3; AltName: Full=ICE-like apoptotic protease 3; Short=ICE-LAP3; AltName: Full=SREBP cleavage activity 2; Short=SCA-2; Contains: RecName: Full=Caspase-7 subunit p20; Contains: RecName: Full=Caspase-7 subunit p11; Flags: Precursor	P55214	1.28998e-18	48	92.0485	250	122
isotig06026	ip6k3_mouse ame: full=inositol hexakisphosphate kinase 3 short= 6 kinase 3 ame: full=inositol hexaphosphate kinase 3	2796	gi|50400512|sp|Q8BWD2.1|IP6K3_MOUSERecName: Full=Inositol hexakisphosphate kinase 3; Short=InsP6 kinase 3; AltName: Full=Inositol hexaphosphate kinase 3	Q8BWD2	1.23913e-47	48	179.874	381	184
isotig06034	rgs3_human ame: full=regulator of g-protein signaling 3 short=rgp3 short=rgs3	3435	gi|67477383|sp|P49796.2|RGS3_HUMANRecName: Full=Regulator of G-protein signaling 3; Short=RGP3; Short=RGS3	P49796	4.6362e-40	56	165.236	243	138
isotig06038	brd7_ponab ame: full=bromodomain-containing protein 7	2753	gi|75041538|sp|Q5R8B0.1|BRD7_PONABRecName: Full=Bromodomain-containing protein 7	Q5R8B0	4.09065e-80	60	227.254	342	207
isotig06050	cs010_bovin ame: full=upf0556 protein c19orf10 homolog flags: precursor	2560	gi|71154151|sp|P62248.1|CS010_BOVINRecName: Full=UPF0556 protein C19orf10 homolog; Flags: Precursor	P62248	5.11974e-22	56	99.3673	135	76
isotig06059	catf_mouse ame: full=cathepsin f flags: precursor	3193	gi|12643321|sp|Q9R013.1|CATF_MOUSERecName: Full=Cathepsin F; Flags: Precursor	Q9R013	1.02959e-103	72	339.732	301	219
isotig06067	ubr7_mouse ame: full= e3 ubiquitin-protein ligase ubr7 ame: full=n-recognin-7	2625	gi|37999674|sp|Q8BU04.1|UBR7_MOUSERecName: Full=Putative E3 ubiquitin-protein ligase UBR7; AltName: Full=N-recognin-7	Q8BU04	3.36275e-97	60	317.39	384	233
isotig06078	ccnl1_ponab ame: full=cyclin-l1	3549	gi|75055165|sp|Q5RD50.1|CCNL1_PONABRecName: Full=Cyclin-L1	Q5RD50	7.94156e-55	91	194.126	119	109
isotig06086	fnbp1_human ame: full=formin-binding protein 1 ame: full=formin-binding protein 17 short=hfbp17	4407	gi|118572321|sp|Q96RU3.2|FNBP1_HUMANRecName: Full=Formin-binding protein 1; AltName: Full=Formin-binding protein 17; Short=hFBP17	Q96RU3	6.68365e-119	55	392.504	636	351
isotig06090	kad7_human ame: full=adenylate kinase 7	2291	gi|269849674|sp|Q96M32.3|KAD7_HUMANRecName: Full=Adenylate kinase 7	Q96M32	0	70	689.108	707	498
isotig06094	stk24_mouse ame: full=serine threonine-protein kinase 24 ame: full=mammalian ste20-like protein kinase 3 short=mst-3 ame: full=ste20-like kinase mst3 contains: ame: full=serine threonine-protein kinase 24 35 kda subunit ame: full=mammalian ste20-like protein kinase 3 n-terminal short=mst3 n contains: ame: full=serine threonine-protein kinase 24 12 kda subunit ame: full=mammalian ste20-like protei…	5467	gi|59798970|sp|Q99KH8.1|STK24_MOUSERecName: Full=Serine/threonine-protein kinase 24; AltName: Full=Mammalian STE20-like protein kinase 3; Short=MST-3; AltName: Full=STE20-like kinase MST3; Contains: RecName: Full=Serine/threonine-protein kinase 24 35 kDa subunit; AltName: Full=Mammalian STE20-like protein kinase 3 N-terminal; Short=MST3/N; Contains: RecName: Full=Serine/threonine-protein kinase 2…	Q99KH8	6.96174e-138	80	441.425	363	292
isotig06098	y068_oshvf ame: full= transmembrane protein orf68 flags: precursor	4008	gi|75544569|sp|Q6R7G0.1|Y068_OSHVFRecName: Full=Putative transmembrane protein ORF68; Flags: Precursor	Q6R7G0	3.49165e-32	45	95.9005	260	118
isotig06102	maf1_bovin ame: full=repressor of rna polymerase iii transcription maf1 homolog	2475	gi|189028603|sp|A5D9C6.1|MAF1_BOVINRecName: Full=Repressor of RNA polymerase III transcription MAF1 homolog	A5D9C6	5.06485e-80	71	264.618	228	163
isotig06106	rbm25_human ame: full=rna-binding protein 25 ame: full=arg glu asp-rich protein of 120 kda short=red120 ame: full=protein s164 ame: full=rna-binding motif protein 25 ame: full=rna-binding region-containing protein 7	4697	gi|226693631|sp|P49756.3|RBM25_HUMANRecName: Full=RNA-binding protein 25; AltName: Full=Arg/Glu/Asp-rich protein of 120 kDa; Short=RED120; AltName: Full=Protein S164; AltName: Full=RNA-binding motif protein 25; AltName: Full=RNA-binding region-containing protein 7	P49756	2.15088e-63	73	238.424	390	285
isotig05987	hsp13_human ame: full=heat shock 70 kda protein 13 ame: full=microsomal stress-70 protein atpase core ame: full=stress-70 protein chaperone microsome-associated 60 kda protein flags: precursor	3178	gi|1351125|sp|P48723.1|HSP13_HUMANRecName: Full=Heat shock 70 kDa protein 13; AltName: Full=Microsomal stress-70 protein ATPase core; AltName: Full=Stress-70 protein chaperone microsome-associated 60 kDa protein; Flags: Precursor	P48723	2.53823e-71	64	249.98	271	175
isotig06120	papl_danre ame: full=iron zinc purple acid phosphatase-like protein flags: precursor	3008	gi|166977331|sp|A5D6U8.1|PAPL_DANRERecName: Full=Iron/zinc purple acid phosphatase-like protein; Flags: Precursor	A5D6U8	1.11377e-86	57	291.967	424	242
isotig06128	sde2_xentr ame: full=protein sde2 homolog	2050	gi|123884088|sp|Q07G43.1|SDE2_XENTRRecName: Full=Protein SDE2 homolog	Q07G43	4.71031e-36	76	145.206	132	101
isotig06124	scam2_human ame: full=secretory carrier-associated membrane protein 2 short=secretory carrier membrane protein 2	2997	gi|14917040|sp|O15127.2|SCAM2_HUMANRecName: Full=Secretory carrier-associated membrane protein 2; Short=Secretory carrier membrane protein 2	O15127	3.12277e-60	60	129.798	170	102
isotig06136	iqec1_human ame: full=iq motif and sec7 domain-containing protein 1 ame: full=adp-ribosylation factors guanine nucleotide-exchange protein 100 ame: full=adp-ribosylation factors guanine nucleotide-exchange protein 2 ame: full=brefeldin-resistant arf-gef 2 protein	3758	gi|74748429|sp|Q6DN90.1|IQEC1_HUMANRecName: Full=IQ motif and SEC7 domain-containing protein 1; AltName: Full=ADP-ribosylation factors guanine nucleotide-exchange protein 100; AltName: Full=ADP-ribosylation factors guanine nucleotide-exchange protein 2; AltName: Full=Brefeldin-resistant Arf-GEF 2 protein	Q6DN90	1.28834e-142	76	464.151	359	274
isotig06140	dpp8_mouse ame: full=dipeptidyl peptidase 8 short=dp8 ame: full=dipeptidyl peptidase viii short=dpp viii	2975	gi|67460378|sp|Q80YA7.1|DPP8_MOUSERecName: Full=Dipeptidyl peptidase 8; Short=DP8; AltName: Full=Dipeptidyl peptidase VIII; Short=DPP VIII	Q80YA7	1.7434e-173	65	536.569	595	390
isotig06144	fbx25_bovin ame: full=f-box only protein 25	3175	gi|122134580|sp|Q1RMS8.1|FBX25_BOVINRecName: Full=F-box only protein 25	Q1RMS8	4.46182e-22	46	103.219	260	122
isotig06148	ddx58_pig ame: full=probable atp-dependent rna helicase ddx58 ame: full=dead box protein 58 ame: full=rhiv-1 ame: full=rig-i-like receptor 1 short=rlr-1 ame: full=rna helicase induced by virus ame: full=retinoic acid-inducible gene 1 protein short=rig-1 ame: full=retinoic acid-inducible gene i protein short=rig-i	2320	gi|75050051|sp|Q9GLV6.1|DDX58_PIGRecName: Full=Probable ATP-dependent RNA helicase DDX58; AltName: Full=DEAD box protein 58; AltName: Full=RHIV-1; AltName: Full=RIG-I-like receptor 1; Short=RLR-1; AltName: Full=RNA helicase induced by virus; AltName: Full=Retinoic acid-inducible gene 1 protein; Short=RIG-1; AltName: Full=Retinoic acid-inducible gene I protein; Short=RIG-I	Q9GLV6	7.42767e-51	51	195.667	406	210
isotig06156	sytl5_mouse ame: full=synaptotagmin-like protein 5	1873	gi|33301593|sp|Q80T23.1|SYTL5_MOUSERecName: Full=Synaptotagmin-like protein 5	Q80T23	2.18219e-39	70	157.918	120	84
isotig06161	odpa_caeel ame: full=probable pyruvate dehydrogenase e1 component subunit mitochondrial short=pdhe1-a flags: precursor	1789	gi|1709447|sp|P52899.1|ODPA_CAEELRecName: Full=Probable pyruvate dehydrogenase E1 component subunit alpha, mitochondrial; Short=PDHE1-A; Flags: Precursor	P52899	1.08587e-130	78	379.407	278	218
isotig06169	pe2r4_human ame: full=prostaglandin e2 receptor ep4 subtype short=pge receptor ep4 subtype short=pge2 receptor ep4 subtype ame: full=prostanoid ep4 receptor	1716	gi|548476|sp|P35408.1|PE2R4_HUMANRecName: Full=Prostaglandin E2 receptor EP4 subtype; Short=PGE receptor EP4 subtype; Short=PGE2 receptor EP4 subtype; AltName: Full=Prostanoid EP4 receptor	P35408	1.52234e-20	44	98.5969	309	139
isotig06172	dpys_human ame: full=dihydropyrimidinase short=dhp short=dhpase ame: full=dihydropyrimidine amidohydrolase ame: full=hydantoinase	3173	gi|3122049|sp|Q14117.1|DPYS_HUMANRecName: Full=Dihydropyrimidinase; Short=DHP; Short=DHPase; AltName: Full=Dihydropyrimidine amidohydrolase; AltName: Full=Hydantoinase	Q14117	0	79	395.586	278	220
isotig06179	osbl9_xentr ame: full=oxysterol-binding protein 9	2331	gi|123911550|sp|Q0IJ05.1|OSBL9_XENTRRecName: Full=Oxysterol-binding protein-related protein 9	Q0IJ05	5.72676e-137	82	327.02	210	174
isotig06187	xbp1_mouse ame: full=x-box-binding protein 1 short=xbp-1 ame: full=tax-responsive element-binding protein 5 homolog	1600	gi|60390736|sp|O35426.2|XBP1_MOUSERecName: Full=X-box-binding protein 1; Short=XBP-1; AltName: Full=Tax-responsive element-binding protein 5 homolog	O35426	4.8951e-32	50	128.257	257	129
isotig06195	cap1_human ame: full=adenylyl cyclase-associated protein 1 short=cap 1	1548	gi|308153681|sp|Q01518.5|CAP1_HUMANRecName: Full=Adenylyl cyclase-associated protein 1; Short=CAP 1	Q01518	8.52778e-47	78	157.147	117	92
isotig06199	gas2_human ame: full=growth arrest-specific protein 2 short=gas-2	2763	gi|3913719|sp|O43903.1|GAS2_HUMANRecName: Full=Growth arrest-specific protein 2; Short=GAS-2	O43903	2.88949e-50	57	184.496	292	167
isotig06203	thil_rhime ame: full=acetyl- acetyltransferase ame: full=acetoacetyl- thiolase	2282	gi|1729941|sp|P50174.1|THIL_RHIMERecName: Full=Acetyl-CoA acetyltransferase; AltName: Full=Acetoacetyl-CoA thiolase	P50174	1.02828e-143	78	434.491	360	281
isotig06215	cp2bj_mouse ame: full=cytochrome p450 2b19 ame: full=cypiib19	1909	gi|3913320|sp|O55071.1|CP2BJ_MOUSERecName: Full=Cytochrome P450 2B19; AltName: Full=CYPIIB19	O55071	5.30164e-79	61	265.388	359	219
isotig06152	vmp1_xenla ame: full=vacuole membrane protein 1 ame: full=transmembrane protein 49	2239	gi|82184777|sp|Q6INE8.1|VMP1_XENLARecName: Full=Vacuole membrane protein 1; AltName: Full=Transmembrane protein 49	Q6INE8	8.23424e-97	79	312.383	230	183
isotig06227	hiuh_mouse ame: full=5-hydroxyisourate hydrolase short=hiu hydrolase short=hiuhase ame: full=transthyretin-related protein	1400	gi|81916776|sp|Q9CRB3.1|HIUH_MOUSERecName: Full=5-hydroxyisourate hydrolase; Short=HIU hydrolase; Short=HIUHase; AltName: Full=Transthyretin-related protein	Q9CRB3	2.15426e-27	67	110.153	113	76
isotig06113	cd2ap_mouse ame: full=cd2-associated protein ame: full=mesenchyme-to-epithelium transition protein with sh3 domains 1 short=mets-1	4460	gi|341940543|sp|Q9JLQ0.3|CD2AP_MOUSERecName: Full=CD2-associated protein; AltName: Full=Mesenchyme-to-epithelium transition protein with SH3 domains 1; Short=METS-1	Q9JLQ0	3.02661e-62	60	231.106	327	197
isotig06234	pipna_mouse ame: full=phosphatidylinositol transfer protein alpha isoform short=pi-tp-alpha short= ns transfer protein alpha short= nstp alpha	1925	gi|1709737|sp|P53810.2|PIPNA_MOUSERecName: Full=Phosphatidylinositol transfer protein alpha isoform; Short=PI-TP-alpha; Short=PtdIns transfer protein alpha; Short=PtdInsTP alpha	P53810	7.44274e-115	75	351.673	286	217
isotig06250	leg1_haeco ame: full=32 kda beta-galactoside-binding lectin ame: full=galectin-1	2017	gi|6225602|sp|O44126.1|LEG1_HAECORecName: Full=32 kDa beta-galactoside-binding lectin; AltName: Full=Galectin-1	O44126	3.97841e-26	47	113.235	255	121
isotig06270	ck068_bovin ame: full=upf0696 protein c11orf68 homolog	1320	gi|221271963|sp|A4IFA8.1|CK068_BOVINRecName: Full=UPF0696 protein C11orf68 homolog	A4IFA8	1.75171e-24	61	85.1149	92	57
isotig06278	u2af1_bovin ame: full=splicing factor u2af 35 kda subunit ame: full=u2 auxiliary factor 35 kda subunit ame: full=u2 snrnp auxiliary factor small subunit	1623	gi|146325808|sp|A1A4K8.1|U2AF1_BOVINRecName: Full=Splicing factor U2AF 35 kDa subunit; AltName: Full=U2 auxiliary factor 35 kDa subunit; AltName: Full=U2 snRNP auxiliary factor small subunit	A1A4K8	4.03164e-54	97	188.734	93	91
isotig06307	lrc73_human ame: full=leucine-rich repeat-containing protein 73	6393	gi|74743374|sp|Q5RHP9.1|CA173_HUMANRecName: Full=Uncharacterized protein C1orf173	Q5RHP9	6.82371e-24	80	114.39	99	80
isotig06310	papl_danre ame: full=iron zinc purple acid phosphatase-like protein flags: precursor	3468	gi|166977331|sp|A5D6U8.1|PAPL_DANRERecName: Full=Iron/zinc purple acid phosphatase-like protein; Flags: Precursor	A5D6U8	5.60805e-28	61	122.865	154	94
isotig06313	chss2_mouse ame: full=chondroitin sulfate synthase 2 ame: full=chondroitin glucuronyltransferase 2 ame: full=chondroitin-polymerizing factor short= ame: full=glucuronosyl-n-acetylgalactosaminyl-proteoglycan 4-beta-n-acetylgalactosaminyltransferase ii ame: full=n-acetylgalactosaminyl-proteoglycan 3-beta-glucuronosyltransferase ii ame: full=n-acetylgalactosaminyltransferase 2	3376	gi|67462199|sp|Q6IQX7.1|CHSS2_MOUSERecName: Full=Chondroitin sulfate synthase 2; AltName: Full=Chondroitin glucuronyltransferase 2; AltName: Full=Chondroitin-polymerizing factor; Short=ChPF; AltName: Full=Glucuronosyl-N-acetylgalactosaminyl-proteoglycan 4-beta-N-acetylgalactosaminyltransferase II; AltName: Full=N-acetylgalactosaminyl-proteoglycan 3-beta-glucuronosyltransferase II; AltName: Full=N…	Q6IQX7	9.97243e-119	52	391.734	777	405
isotig06316	ccni_mouse ame: full=cyclin-i	3178	gi|408360331|sp|Q9Z2V9.4|CCNI_MOUSERecName: Full=Cyclin-I	Q9Z2V9	1.85114e-54	50	199.519	339	171
isotig06319	nac3_human ame: full=sodium calcium exchanger 3 ame: full=na(+) ca(2+)-exchange protein 3 flags: precursor	4781	gi|34395973|sp|P57103.2|NAC3_HUMANRecName: Full=Sodium/calcium exchanger 3; AltName: Full=Na(+)/Ca(2+)-exchange protein 3; Flags: Precursor	P57103	1.26598e-126	48	425.246	944	460
isotig06321	ctna2_ponab ame: full=catenin alpha-2 ame: full=alpha n-catenin	3928	gi|75056714|sp|Q5R416.3|CTNA2_PONABRecName: Full=Catenin alpha-2; AltName: Full=Alpha N-catenin	Q5R416	0	82	1162.13	920	756
isotig06327	marh5_human ame: full=e3 ubiquitin-protein ligase march5 ame: full=membrane-associated ring finger protein 5 ame: full=membrane-associated ring-ch protein v short=march-v ame: full=mitochondrial ubiquitin ligase short=mitol ame: full=ring finger protein 153	2818	gi|74762759|sp|Q9NX47.1|MARH5_HUMANRecName: Full=E3 ubiquitin-protein ligase MARCH5; AltName: Full=Membrane-associated RING finger protein 5; AltName: Full=Membrane-associated RING-CH protein V; Short=MARCH-V; AltName: Full=Mitochondrial ubiquitin ligase; Short=MITOL; AltName: Full=RING finger protein 153 >gi|122064341|sp|Q3ZC24.1|MARH5_BOVIN RecName: Full=E3 ubiquitin-protein ligase MARCH5; AltN…	Q9NX47	2.81002e-126	82	389.808	268	220
isotig06333	sclt1_rat ame: full=sodium channel and clathrin linker 1 ame: full=clathrin-associated protein 1a short=cap-1a ame: full=sodium channel -binding protein ame: full=sodium channel-associated protein 1	2480	gi|81866527|sp|Q8CJ99.1|SCLT1_RATRecName: Full=Sodium channel and clathrin linker 1; AltName: Full=Clathrin-associated protein 1A; Short=CAP-1A; AltName: Full=Sodium channel Nav1.8-binding protein; AltName: Full=Sodium channel-associated protein 1	Q8CJ99	2.26657e-69	57	248.054	637	364
isotig06337	exc4_caeel ame: full=chloride intracellular channel exc-4 ame: full=excretory canal abnormal protein 4	2397	gi|41688549|sp|Q8WQA4.2|EXC4_CAEELRecName: Full=Chloride intracellular channel exc-4; AltName: Full=Excretory canal abnormal protein 4	Q8WQA4	2.41178e-29	47	123.635	283	135
isotig06330	ch60_drome ame: full=60 kda heat shock mitochondrial ame: full=60 kda chaperonin ame: full=cpn60 ame: full=heat shock protein 60 short=hsp-60 ame: full=hsp60 ame: full=mitochondrial matrix protein p1 flags: precursor	2710	gi|12644042|sp|O02649.3|CH60_DROMERecName: Full=60 kDa heat shock protein, mitochondrial; AltName: Full=60 kDa chaperonin; AltName: Full=CPN60; AltName: Full=Heat shock protein 60; Short=HSP-60; AltName: Full=Hsp60; AltName: Full=Mitochondrial matrix protein P1; Flags: Precursor	O02649	0	88	802.742	551	488
isotig06340	pp1b_xentr ame: full=serine threonine-protein phosphatase pp1-beta catalytic subunit short=pp-1b	2424	gi|82195159|sp|Q5I085.1|PP1B_XENTRRecName: Full=Serine/threonine-protein phosphatase PP1-beta catalytic subunit; Short=PP-1B >gi|82201140|sp|Q6GQL2.1|PP1B_XENLA RecName: Full=Serine/threonine-protein phosphatase PP1-beta catalytic subunit; Short=PP-1B	Q5I085	0	99	640.188	315	313
isotig06344	axp83_cioin ame: full=axonemal 84 kda protein ame: full=ci- ame: full=	2673	gi|74819467|sp|Q8T880.1|AXP83_CIOINRecName: Full=Axonemal 84 kDa protein; AltName: Full=Ci-AXP83.9; AltName: Full=p83.9	Q8T880	3.18352e-71	63	255.373	330	210
isotig06346	parp4_human ame: full=poly	1553	gi|308153574|sp|Q9UKK3.3|PARP4_HUMANRecName: Full=Poly [ADP-ribose] polymerase 4; Short=PARP-4; AltName: Full=193 kDa vault protein; AltName: Full=ADP-ribosyltransferase diphtheria toxin-like 4; Short=ARTD4; AltName: Full=PARP-related/IalphaI-related H5/proline-rich; Short=PH5P; AltName: Full=Vault poly(ADP-ribose) polymerase; Short=VPARP	Q9UKK3	1.10807e-13	69	77.7962	78	54
isotig06358	manf_bovin ame: full=mesencephalic astrocyte-derived neurotrophic factor ame: full=arginine-rich protein ame: full=protein armet flags: precursor	1594	gi|122065131|sp|P80513.2|MANF_BOVINRecName: Full=Mesencephalic astrocyte-derived neurotrophic factor; AltName: Full=Arginine-rich protein; AltName: Full=Protein ARMET; Flags: Precursor	P80513	8.92178e-43	74	155.606	162	121
isotig06361	selm_erisi ame: full=selenoprotein m flags: precursor	1418	gi|384950749|sp|G4WAW9.1|SELM_ERISIRecName: Full=Selenoprotein M; Flags: Precursor	G4WAW9	6.40669e-31	76	120.168	99	76
isotig06369	amrp_human ame: full=alpha-2-macroglobulin receptor-associated protein short=alpha-2-mrap ame: full=low density lipoprotein receptor-related protein-associated protein 1 short=rap flags: precursor	1454	gi|231539|sp|P30533.1|AMRP_HUMANRecName: Full=Alpha-2-macroglobulin receptor-associated protein; Short=Alpha-2-MRAP; AltName: Full=Low density lipoprotein receptor-related protein-associated protein 1; Short=RAP; Flags: Precursor	P30533	3.42845e-42	60	158.688	313	188
isotig06371	gptc4_xenla ame: full=g patch domain-containing protein 4	963	gi|82228534|sp|Q4V842.1|GPTC4_XENLARecName: Full=G patch domain-containing protein 4	Q4V842	4.20845e-56	67	191.045	204	137
isotig06379	rreb1_chick ame: full=ras-responsive element-binding protein 1 short=rreb-1	7089	gi|152060559|sp|O57415.2|RREB1_CHICKRecName: Full=Ras-responsive element-binding protein 1; Short=RREB-1	O57415	8.1951e-52	66	206.453	200	132
isotig06385	pol4_drome ame: full=retrovirus-related pol polyprotein from transposon 412 includes: ame: full=protease includes: ame: full=reverse transcriptase includes: ame: full=endonuclease	7614	gi|130407|sp|P10394.1|POL4_DROMERecName: Full=Retrovirus-related Pol polyprotein from transposon 412; Includes: RecName: Full=Protease; Includes: RecName: Full=Reverse transcriptase; Includes: RecName: Full=Endonuclease	P10394	1.53434e-106	49	378.637	889	438
isotig06392	radi_bovin ame: full=radixin	3591	gi|118574372|sp|Q32LP2.1|RADI_BOVINRecName: Full=Radixin	Q32LP2	0	74	716.072	590	442
isotig06403	agap1_mouse ame: full=arf-gap with ank repeat and ph domain-containing protein 1 short=agap-1 ame: full=centaurin-gamma-2 short=cnt-g2	4320	gi|51315986|sp|Q8BXK8.1|AGAP1_MOUSERecName: Full=Arf-GAP with GTPase, ANK repeat and PH domain-containing protein 1; Short=AGAP-1; AltName: Full=Centaurin-gamma-2; Short=Cnt-g2	Q8BXK8	3.33722e-130	56	431.024	555	316
isotig06409	gulp1_human ame: full=ptb domain-containing engulfment adapter protein 1 ame: full=cell death protein 6 homolog ame: full=ptb domain adapter protein ced-6 ame: full=protein gulp	3364	gi|74720076|sp|Q9UBP9.1|GULP1_HUMANRecName: Full=PTB domain-containing engulfment adapter protein 1; AltName: Full=Cell death protein 6 homolog; AltName: Full=PTB domain adapter protein CED-6; AltName: Full=Protein GULP	Q9UBP9	4.54343e-70	77	241.506	181	141
isotig06415	mec2_caeel ame: full=mechanosensory protein 2	2447	gi|2493263|sp|Q27433.1|MEC2_CAEELRecName: Full=Mechanosensory protein 2	Q27433	3.613e-115	87	365.155	256	225
isotig06429	nfat5_mouse ame: full=nuclear factor of activated t-cells 5 short=nf-at5 ame: full=rel domain-containing transcription factor nfat5 ame: full=t-cell transcription factor nfat5	6755	gi|9087170|sp|Q9WV30.1|NFAT5_MOUSERecName: Full=Nuclear factor of activated T-cells 5; Short=NF-AT5; AltName: Full=Rel domain-containing transcription factor NFAT5; AltName: Full=T-cell transcription factor NFAT5	Q9WV30	5.69008e-75	68	279.256	255	175
isotig06432	rimb2_chick ame: full=rims-binding protein 2 short=rim-bp2	6659	gi|41017764|sp|Q8QFX1.1|RIMB2_CHICKRecName: Full=RIMS-binding protein 2; Short=RIM-BP2	Q8QFX1	5.15195e-51	71	202.986	192	137
isotig06437	fgd1_human ame: full= and ph domain-containing protein 1 ame: full=faciogenital dysplasia 1 protein ame: full=rho rac guanine nucleotide exchange factor fgd1 short=rho rac gef ame: full=zinc finger fyve domain-containing protein 3	4568	gi|28202247|sp|P98174.2|FGD1_HUMANRecName: Full=FYVE, RhoGEF and PH domain-containing protein 1; AltName: Full=Faciogenital dysplasia 1 protein; AltName: Full=Rho/Rac guanine nucleotide exchange factor FGD1; Short=Rho/Rac GEF; AltName: Full=Zinc finger FYVE domain-containing protein 3	P98174	2.3812e-108	53	224.557	399	214
isotig06447	tmcc2_human ame: full=transmembrane and coiled-coil domains protein 2 ame: full=cerebral protein 11	3686	gi|62512158|sp|O75069.3|TMCC2_HUMANRecName: Full=Transmembrane and coiled-coil domains protein 2; AltName: Full=Cerebral protein 11	O75069	1.32404e-66	54	157.918	327	177
isotig06452	lonf1_human ame: full=lon peptidase n-terminal domain and ring finger protein 1 ame: full=ring finger protein 191	3914	gi|257051033|sp|Q17RB8.2|LONF1_HUMANRecName: Full=LON peptidase N-terminal domain and RING finger protein 1; AltName: Full=RING finger protein 191	Q17RB8	5.26689e-105	71	357.066	313	225
isotig06462	sgsm3_xenla ame: full=small g protein signaling modulator 3 homolog ame: full=run and tbc1 domain-containing protein 3	3011	gi|160184877|sp|A6H8I2.1|SGSM3_XENLARecName: Full=Small G protein signaling modulator 3 homolog; AltName: Full=RUN and TBC1 domain-containing protein 3	A6H8I2	0	84	643.269	465	392
isotig06467	calub_salsa ame: full=calumenin-b flags: precursor	2642	gi|224487682|sp|B5X4E0.1|CALUB_SALSARecName: Full=Calumenin-B; Flags: Precursor	B5X4E0	3.81758e-100	70	321.242	339	238
isotig06472	yo84_caeel ame: full= uncharacterized transposon-derived protein	2133	gi|466070|sp|P34620.1|YO84_CAEELRecName: Full=Putative uncharacterized transposon-derived protein ZK1236.4	P34620	8.5733e-25	46	110.538	306	143
isotig06482	calm_strie ame: full=calmodulin short=	1772	gi|49035528|sp|Q8STF0.3|CALM_STRIERecName: Full=Calmodulin; Short=CaM	Q8STF0	1.62155e-96	98	298.13	152	150
isotig06492	hmcs1_blage ame: full=hydroxymethylglutaryl- synthase 1 short=hmg- synthase 1 ame: full=3-hydroxy-3-methylglutaryl coenzyme a synthase 1	1971	gi|1708232|sp|P54961.1|HMCS1_BLAGERecName: Full=Hydroxymethylglutaryl-CoA synthase 1; Short=HMG-CoA synthase 1; AltName: Full=3-hydroxy-3-methylglutaryl coenzyme A synthase 1	P54961	1.2617e-174	87	369.007	227	198
isotig06497	rpab3_human ame: full=dna-directed rna polymerases and iii subunit rpabc3 short=rna polymerases and iii subunit abc3 ame: full=dna-directed rna polymerase ii subunit h ame: full=dna-directed rna polymerases and iii kda polypeptide ame: full=rpb17 ame: full=rpb8 homolog short=hrpb8	2556	gi|20178325|sp|P52434.4|RPAB3_HUMANRecName: Full=DNA-directed RNA polymerases I, II, and III subunit RPABC3; Short=RNA polymerases I, II, and III subunit ABC3; AltName: Full=DNA-directed RNA polymerase II subunit H; AltName: Full=DNA-directed RNA polymerases I, II, and III 17.1 kDa polypeptide; AltName: Full=RPB17; AltName: Full=RPB8 homolog; Short=hRPB8 >gi|73920762|sp|Q923G2.3|RPAB3_MOUSE RecNa…	P52434	1.79077e-13	97	73.559	38	37
isotig06511	myo7a_aedae ame: full=myosin-viia ame: full=protein crinkled	7825	gi|122095550|sp|Q17LW0.1|MYO7A_AEDAERecName: Full=Myosin-VIIa; AltName: Full=Protein crinkled	Q17LW0	0	81	2999.92	2179	1783
isotig06514	dot1l_human ame: full=histone-lysine n- h3 lysine-79 specific ame: full=dot1-like protein ame: full=histone h3-k79 methyltransferase short=h3-k79-hmtase ame: full=lysine n-methyltransferase 4	7749	gi|25090171|sp|Q8TEK3.2|DOT1L_HUMANRecName: Full=Histone-lysine N-methyltransferase, H3 lysine-79 specific; AltName: Full=DOT1-like protein; AltName: Full=Histone H3-K79 methyltransferase; Short=H3-K79-HMTase; AltName: Full=Lysine N-methyltransferase 4	Q8TEK3	4.10585e-132	80	464.537	342	277
isotig06519	gcc2_mouse ame: full=grip and coiled-coil domain-containing protein 2 ame: full=185 kda golgi coiled-coil protein short=gcc185	7754	gi|32469711|sp|Q8CHG3.2|GCC2_MOUSERecName: Full=GRIP and coiled-coil domain-containing protein 2; AltName: Full=185 kDa Golgi coiled-coil protein; Short=GCC185	Q8CHG3	2.80953e-87	61	322.013	566	350
isotig06522	notc2_mouse ame: full=neurogenic locus notch homolog protein 2 short=notch 2 ame: full=motch b contains: ame: full=notch 2 extracellular truncation contains: ame: full=notch 2 intracellular domain flags: precursor	7601	gi|20138876|sp|O35516.1|NOTC2_MOUSERecName: Full=Neurogenic locus notch homolog protein 2; Short=Notch 2; AltName: Full=Motch B; Contains: RecName: Full=Notch 2 extracellular truncation; Contains: RecName: Full=Notch 2 intracellular domain; Flags: Precursor	O35516	0	58	729.554	1000	585
isotig06526	cbp_human ame: full=creb-binding protein	7878	gi|116241283|sp|Q92793.3|CBP_HUMANRecName: Full=CREB-binding protein	Q92793	0	80	1179.85	792	635
isotig06530	invsb_xenla ame: full=inversin-b	7351	gi|68565588|sp|Q71S21.1|INVSB_XENLARecName: Full=Inversin-B	Q71S21	3.34216e-39	48	136.346	331	160
isotig06534	lar1b_human ame: full=la-related protein 1b ame: full=la ribonucleoprotein domain family member 1b ame: full=la ribonucleoprotein domain family member 2 ame: full=la-related protein 2	6999	gi|158564329|sp|Q659C4.2|LAR1B_HUMANRecName: Full=La-related protein 1B; AltName: Full=La ribonucleoprotein domain family member 1B; AltName: Full=La ribonucleoprotein domain family member 2; AltName: Full=La-related protein 2	Q659C4	5.69877e-170	65	553.518	682	449
isotig06538	kpcd3_human ame: full=serine threonine-protein kinase d3 ame: full=protein kinase c nu type ame: full=protein kinase epk2 ame: full=npkc-nu	6076	gi|12230239|sp|O94806.1|KPCD3_HUMANRecName: Full=Serine/threonine-protein kinase D3; AltName: Full=Protein kinase C nu type; AltName: Full=Protein kinase EPK2; AltName: Full=nPKC-nu	O94806	0	71	984.171	861	619
isotig06542	prun2_rat ame: full=protein prune homolog 2 ame: full=bnip2 motif-containing molecule at the c-terminal region 1	5846	gi|81882505|sp|Q5BJR4.1|PRUN2_RATRecName: Full=Protein prune homolog 2; AltName: Full=BNIP2 motif-containing molecule at the C-terminal region 1	Q5BJR4	1.69231e-77	72	266.929	259	189
isotig06548	qkib_xenla ame: full=protein quaking-b	5901	gi|82185138|sp|Q6IRN2.1|QKIB_XENLARecName: Full=Protein quaking-B	Q6IRN2	2.4609e-96	65	321.627	338	221
isotig06554	rfox1_ponab ame: full=rna binding protein fox-1 homolog 1 ame: full=ataxin-2-binding protein 1 ame: full=fox-1 homolog a	5098	gi|75070340|sp|Q5NVN8.1|RFOX1_PONABRecName: Full=RNA binding protein fox-1 homolog 1; AltName: Full=Ataxin-2-binding protein 1; AltName: Full=Fox-1 homolog A	Q5NVN8	1.16492e-42	78	167.162	123	96
isotig06558	ry44_drome ame: full=ryanodine receptor 44f	4798	gi|33112444|sp|Q24498.3|RY44_DROMERecName: Full=Ryanodine receptor 44F	Q24498	0	73	872.078	811	593
isotig06562	cc171_mouse ame: full=coiled-coil domain-containing protein 171	4777	gi|387942468|sp|E9Q1U1.1|CC171_MOUSERecName: Full=Coiled-coil domain-containing protein 171	E9Q1U1	0	58	429.098	799	467
isotig06575	efc14_mouse ame: full=ef-hand calcium-binding domain-containing protein 14	4424	gi|48474432|sp|Q8BGQ6.1|EFC14_MOUSERecName: Full=EF-hand calcium-binding domain-containing protein 14	Q8BGQ6	1.60216e-11	52	72.0182	213	112
isotig06582	rn219_mouse ame: full=ring finger protein 219	5379	gi|73917813|sp|Q8K2Y0.2|RN219_MOUSERecName: Full=RING finger protein 219	Q8K2Y0	1.49268e-61	65	231.491	246	162
isotig06570	pi42a_chick ame: full=phosphatidylinositol 5-phosphate 4-kinase type-2 alpha ame: full=1-phosphatidylinositol 5-phosphate 4-kinase 2-alpha ame: full=diphosphoinositide kinase 2-alpha ame: full=phosphatidylinositol 5-phosphate 4-kinase type ii alpha short=pi p 4-kinase type ii alpha short=pip4kii-alpha ame: full= ns p-4-kinase isoform 2-alpha	5453	gi|78099091|sp|Q5F356.1|PI42A_CHICKRecName: Full=Phosphatidylinositol 5-phosphate 4-kinase type-2 alpha; AltName: Full=1-phosphatidylinositol 5-phosphate 4-kinase 2-alpha; AltName: Full=Diphosphoinositide kinase 2-alpha; AltName: Full=Phosphatidylinositol 5-phosphate 4-kinase type II alpha; Short=PI(5)P 4-kinase type II alpha; Short=PIP4KII-alpha; AltName: Full=PtdIns(5)P-4-kinase isoform 2-alpha	Q5F356	8.81505e-141	74	448.743	393	291
isotig06586	ccr4_phano ame: full=glucose-repressible alcohol dehydrogenase transcriptional effector ame: full=carbon catabolite repressor protein 4 ame: full=cytoplasmic deadenylase	4531	gi|182676428|sp|Q0U7W4.2|CCR4_PHANORecName: Full=Glucose-repressible alcohol dehydrogenase transcriptional effector; AltName: Full=Carbon catabolite repressor protein 4; AltName: Full=Cytoplasmic deadenylase	Q0U7W4	8.01966e-31	45	133.65	385	177
isotig06594	aapk2_human ame: full=5 -amp-activated protein kinase catalytic subunit alpha-2 short=ampk subunit alpha-2 ame: full=acetyl- carboxylase kinase short=acaca kinase ame: full=hydroxymethylglutaryl- reductase kinase short=hmgcr kinase	4068	gi|20178276|sp|P54646.2|AAPK2_HUMANRecName: Full=5'-AMP-activated protein kinase catalytic subunit alpha-2; Short=AMPK subunit alpha-2; AltName: Full=Acetyl-CoA carboxylase kinase; Short=ACACA kinase; AltName: Full=Hydroxymethylglutaryl-CoA reductase kinase; Short=HMGCR kinase	P54646	0	74	694.501	563	417
isotig06590	txb1b_danre ame: full=tax1-binding protein 1 homolog b	4106	gi|251757437|sp|Q6P132.3|TXB1B_DANRERecName: Full=Tax1-binding protein 1 homolog B	Q6P132	1.32558e-54	48	209.92	575	280
isotig06600	anag_human ame: full=alpha-n-acetylglucosaminidase ame: full=n-acetyl-alpha-glucosaminidase short=nag contains: ame: full=alpha-n-acetylglucosaminidase 82 kda form contains: ame: full=alpha-n-acetylglucosaminidase 77 kda form flags: precursor	4027	gi|317373322|sp|P54802.2|ANAG_HUMANRecName: Full=Alpha-N-acetylglucosaminidase; AltName: Full=N-acetyl-alpha-glucosaminidase; Short=NAG; Contains: RecName: Full=Alpha-N-acetylglucosaminidase 82 kDa form; Contains: RecName: Full=Alpha-N-acetylglucosaminidase 77 kDa form; Flags: Precursor	P54802	0	62	627.091	699	436
isotig06602	gpx1_schma ame: full=glutathione peroxidase short=gpx	4017	gi|212287928|sp|Q00277.2|GPX1_SCHMARecName: Full=Glutathione peroxidase; Short=GPX	Q00277	3.30017e-61	76	212.616	168	129
isotig06610	hnrl1_mouse ame: full=heterogeneous nuclear ribonucleoprotein u-like protein 1	4575	gi|81879327|sp|Q8VDM6.1|HNRL1_MOUSERecName: Full=Heterogeneous nuclear ribonucleoprotein U-like protein 1	Q8VDM6	1.27673e-99	70	345.51	300	211
isotig06618	mysp_mytga ame: full=paramyosin	3932	gi|42559342|sp|O96064.1|MYSP_MYTGARecName: Full=Paramyosin	O96064	0	85	1037.33	884	759
isotig06630	asb8_mouse ame: full=ankyrin repeat and socs box protein 8 short=asb-8	3845	gi|29839754|sp|Q91ZT9.1|ASB8_MOUSERecName: Full=Ankyrin repeat and SOCS box protein 8; Short=ASB-8	Q91ZT9	6.99392e-22	55	102.449	166	92
isotig06626	sorl_mouse ame: full=sortilin-related receptor ame: full=gp250 ame: full=low-density lipoprotein receptor relative with 11 ligand-binding repeats short=ldlr relative with 11 ligand-binding repeats short=lr11 ame: full= -1 ame: full=sorting receptor containing ldlr class a repeats short=m flags: precursor	5716	gi|341942117|sp|O88307.3|SORL_MOUSERecName: Full=Sortilin-related receptor; AltName: Full=Gp250; AltName: Full=Low-density lipoprotein receptor relative with 11 ligand-binding repeats; Short=LDLR relative with 11 ligand-binding repeats; Short=LR11; AltName: Full=SorLA-1; AltName: Full=Sorting protein-related receptor containing LDLR class A repeats; Short=mSorLA; Flags: Precursor	O88307	1.88972e-39	39	165.622	943	377
isotig06638	tm120_drome ame: full=transmembrane protein 120 homolog	3959	gi|25091645|sp|Q9U1M2.1|TM120_DROMERecName: Full=Transmembrane protein 120 homolog	Q9U1M2	1.53101e-95	66	317.39	345	230
isotig06614	chia_rat ame: full=acidic mammalian chitinase short=amcase flags: precursor	5134	gi|51315704|sp|Q6RY07.1|CHIA_RATRecName: Full=Acidic mammalian chitinase; Short=AMCase; Flags: Precursor	Q6RY07	2.52298e-108	63	358.992	407	259
isotig06622	aplf_human ame: full=aprataxin and pnk-like factor ame: full=apurinic-apyrimidinic endonuclease aplf ame: full=pnk and aptx-like fha domain-containing protein ame: full=xrcc1-interacting protein 1	3870	gi|73619699|sp|Q8IW19.1|APLF_HUMANRecName: Full=Aprataxin and PNK-like factor; AltName: Full=Apurinic-apyrimidinic endonuclease APLF; AltName: Full=PNK and APTX-like FHA domain-containing protein; AltName: Full=XRCC1-interacting protein 1	Q8IW19	5.34563e-14	50	80.1073	150	76
isotig06634	dmbt1_human ame: full=deleted in malignant brain tumors 1 protein ame: full=glycoprotein 340 short=gp-340 ame: full=hensin ame: full=salivary agglutinin short=sag ame: full=surfactant pulmonary-associated d-binding protein flags: precursor	3799	gi|85687556|sp|Q9UGM3.2|DMBT1_HUMANRecName: Full=Deleted in malignant brain tumors 1 protein; AltName: Full=Glycoprotein 340; Short=Gp-340; AltName: Full=Hensin; AltName: Full=Salivary agglutinin; Short=SAG; AltName: Full=Surfactant pulmonary-associated D-binding protein; Flags: Precursor	Q9UGM3	3.92833e-40	61	166.777	212	130
isotig06646	strn3_human ame: full=striatin-3 ame: full=cell cycle autoantigen sg2na ame: full=s g2 antigen	4147	gi|223634717|sp|Q13033.3|STRN3_HUMANRecName: Full=Striatin-3; AltName: Full=Cell cycle autoantigen SG2NA; AltName: Full=S/G2 antigen	Q13033	0	70	820.461	774	542
isotig06654	ttc31_human ame: full=tetratricopeptide repeat protein 31 short=tpr repeat protein 31	3651	gi|215274203|sp|Q49AM3.3|TTC31_HUMANRecName: Full=Tetratricopeptide repeat protein 31; Short=TPR repeat protein 31	Q49AM3	1.91988e-20	60	100.138	120	73
isotig06658	cntp2_human ame: full=contactin-associated 2 ame: full=cell recognition molecule caspr2 flags: precursor	5323	gi|17433089|sp|Q9UHC6.1|CNTP2_HUMANRecName: Full=Contactin-associated protein-like 2; AltName: Full=Cell recognition molecule Caspr2; Flags: Precursor	Q9UHC6	1.1239e-42	42	175.252	573	244
isotig06642	rab32_human ame: full=ras-related protein rab-32	5590	gi|2833245|sp|Q13637.3|RAB32_HUMANRecName: Full=Ras-related protein Rab-32	Q13637	5.72503e-76	94	174.866	93	88
isotig06650	den1b_mouse ame: full=denn domain-containing protein 1b ame: full=connecdenn 2	4270	gi|158563803|sp|Q3U1T9.2|DEN1B_MOUSERecName: Full=DENN domain-containing protein 1B; AltName: Full=Connecdenn 2	Q3U1T9	2.07994e-122	65	394.815	412	270
isotig06662	sf3b3_human ame: full=splicing factor 3b subunit 3 ame: full=pre-mrna-splicing factor sf3b 130 kda subunit short=sf3b130 ame: full=staf130 ame: full=spliceosome-associated protein 130 short=sap 130	4320	gi|116242787|sp|Q15393.4|SF3B3_HUMANRecName: Full=Splicing factor 3B subunit 3; AltName: Full=Pre-mRNA-splicing factor SF3b 130 kDa subunit; Short=SF3b130; AltName: Full=STAF130; AltName: Full=Spliceosome-associated protein 130; Short=SAP 130 >gi|125987788|sp|A0JN52.1|SF3B3_BOVIN RecName: Full=Splicing factor 3B subunit 3; AltName: Full=Pre-mRNA-splicing factor SF3b 130 kDa subunit; Short=SF3b130…	Q15393	0	91	2026.14	1217	1119
isotig06666	home2_rat ame: full=homer protein homolog 2 short=homer-2 ame: full=cupidin ame: full=vasp ena-related gene up-regulated during seizure and ltp 2 short=vesl-2	3817	gi|38604635|sp|O88801.1|HOME2_RATRecName: Full=Homer protein homolog 2; Short=Homer-2; AltName: Full=Cupidin; AltName: Full=VASP/Ena-related gene up-regulated during seizure and LTP 2; Short=Vesl-2	O88801	1.7081e-69	66	242.662	277	185
isotig06670	pal1_drome ame: full=peptidyl-alpha-hydroxyglycine alpha-amidating lyase 1 ame: full=peptidylamidoglycolate lyase 1 ame: full=dpal1 flags: precursor	3894	gi|74867287|sp|Q9V5E1.1|PAL1_DROMERecName: Full=Peptidyl-alpha-hydroxyglycine alpha-amidating lyase 1; AltName: Full=Peptidylamidoglycolate lyase 1; AltName: Full=dPAL1; Flags: Precursor	Q9V5E1	3.7597e-69	59	248.054	311	184
isotig06678	thtpa_mouse ame: full=thiamine-triphosphatase short= ase	3524	gi|37538015|sp|Q8JZL3.3|THTPA_MOUSERecName: Full=Thiamine-triphosphatase; Short=ThTPase	Q8JZL3	1.1981e-27	53	117.857	179	96
isotig06682	canb_drome ame: full=calpain-b ame: full=calcium-activated neutral proteinase b short=canp b contains: ame: full=calpain-b catalytic subunit 1 contains: ame: full=calpain-b catalytic subunit 2	3491	gi|62510466|sp|Q9VT65.2|CANB_DROMERecName: Full=Calpain-B; AltName: Full=Calcium-activated neutral proteinase B; Short=CANP B; Contains: RecName: Full=Calpain-B catalytic subunit 1; Contains: RecName: Full=Calpain-B catalytic subunit 2	Q9VT65	0	70	757.288	700	495
isotig06686	mipt3_danre ame: full=traf3-interacting protein 1	3485	gi|82187293|sp|Q6PGZ3.1|MIPT3_DANRERecName: Full=TRAF3-interacting protein 1	Q6PGZ3	4.78192e-47	79	184.111	131	104
isotig06690	anr27_mouse ame: full=ankyrin repeat domain-containing protein 27 ame: full=vps9 domain-containing protein ame: full=vps9-ankyrin-repeat protein	3572	gi|125987707|sp|Q3UMR0.2|ANR27_MOUSERecName: Full=Ankyrin repeat domain-containing protein 27; AltName: Full=VPS9 domain-containing protein; AltName: Full=VPS9-ankyrin-repeat protein	Q3UMR0	3.70415e-19	45	97.4413	400	181
isotig06694	cp3a5_human ame: full=cytochrome p450 3a5 ame: full=cypiiia5 ame: full=cytochrome p450 hlp2 ame: full=cytochrome p450-pcn3	3504	gi|117157|sp|P20815.1|CP3A5_HUMANRecName: Full=Cytochrome P450 3A5; AltName: Full=CYPIIIA5; AltName: Full=Cytochrome P450 HLp2; AltName: Full=Cytochrome P450-PCN3	P20815	8.08045e-76	62	264.618	383	239
isotig06698	gnai1_rat ame: full=guanine nucleotide-binding protein g subunit alpha-1 ame: full=adenylate cyclase-inhibiting g alpha protein	3638	gi|121020|sp|P10824.3|GNAI1_RATRecName: Full=Guanine nucleotide-binding protein G(i) subunit alpha-1; AltName: Full=Adenylate cyclase-inhibiting G alpha protein	P10824	1.2061e-159	90	301.597	168	152
isotig06706	efc4a_danre ame: full=ef-hand calcium-binding domain-containing protein 4a	3776	gi|300680985|sp|A1A600.2|EFC4A_DANRERecName: Full=EF-hand calcium-binding domain-containing protein 4A	A1A600	6.21851e-56	63	205.297	335	213
isotig06702	cyfip_drome ame: full=cytoplasmic fmr1-interacting protein ame: full=specifically rac1-associated protein 1 short=dsra-1	3489	gi|74868771|sp|Q9VF87.1|CYFIP_DROMERecName: Full=Cytoplasmic FMR1-interacting protein; AltName: Full=Specifically Rac1-associated protein 1; Short=DSra-1	Q9VF87	0	69	1070.46	952	664
isotig06714	pak1_rat ame: full=serine threonine-protein kinase pak 1 ame: full=alpha-pak ame: full=protein kinase muk2 ame: full=p21-activated kinase 1 short=pak-1 ame: full=p68-pak	3429	gi|3915789|sp|P35465.3|PAK1_RATRecName: Full=Serine/threonine-protein kinase PAK 1; AltName: Full=Alpha-PAK; AltName: Full=Protein kinase MUK2; AltName: Full=p21-activated kinase 1; Short=PAK-1; AltName: Full=p68-PAK	P35465	6.66312e-144	65	451.44	470	309
isotig06719	rb11a_rat ame: full=ras-related protein rab-11a short=rab-11 ame: full=24kg flags: precursor	3328	gi|50402540|sp|P62494.3|RB11A_RATRecName: Full=Ras-related protein Rab-11A; Short=Rab-11; AltName: Full=24KG; Flags: Precursor >gi|50402541|sp|P62490.3|RB11A_CANFA RecName: Full=Ras-related protein Rab-11A; Short=Rab-11; Flags: Precursor >gi|50402542|sp|P62491.3|RB11A_HUMAN RecName: Full=Ras-related protein Rab-11A; Short=Rab-11; AltName: Full=YL8; Flags: Precursor >gi|50402543|sp|P62492.3|RB11A_…	P62494	1.83989e-119	92	373.244	214	198
isotig06738	cecr5_human ame: full=cat eye syndrome critical region protein 5 flags: precursor	3445	gi|20177842|sp|Q9BXW7.1|CECR5_HUMANRecName: Full=Cat eye syndrome critical region protein 5; Flags: Precursor	Q9BXW7	2.02223e-78	71	159.458	138	99
isotig06742	tf2aa_human ame: full=transcription initiation factor iia subunit 1 ame: full=general transcription factor iia subunit 1 ame: full=tfiial ame: full=transcription initiation factor tfiia 42 kda subunit short=tfiia-42 contains: ame: full=transcription initiation factor iia alpha chain ame: full=tfiia p35 subunit contains: ame: full=transcription initiation factor iia beta chain ame: full=tfiia p19 …	3791	gi|1711663|sp|P52655.1|TF2AA_HUMANRecName: Full=Transcription initiation factor IIA subunit 1; AltName: Full=General transcription factor IIA subunit 1; AltName: Full=TFIIAL; AltName: Full=Transcription initiation factor TFIIA 42 kDa subunit; Short=TFIIA-42; Contains: RecName: Full=Transcription initiation factor IIA alpha chain; AltName: Full=TFIIA p35 subunit; Contains: RecName: Full=Transcript…	P52655	2.38814e-19	93	95.1301	64	60
isotig06730	pag15_human ame: full=group xv phospholipase a2 ame: full=1-o-acylceramide synthase short=acs ame: full=lcat-like lysophospholipase short=llpl ame: full=lysophospholipase 3 ame: full=lysosomal phospholipase a2 short=lpla2 flags: precursor	3269	gi|44888104|sp|Q8NCC3.2|PAG15_HUMANRecName: Full=Group XV phospholipase A2; AltName: Full=1-O-acylceramide synthase; Short=ACS; AltName: Full=LCAT-like lysophospholipase; Short=LLPL; AltName: Full=Lysophospholipase 3; AltName: Full=Lysosomal phospholipase A2; Short=LPLA2; Flags: Precursor	Q8NCC3	7.4711e-124	68	392.119	376	256
isotig06758	aifm3_human ame: full=apoptosis-inducing factor 3 ame: full=apoptosis-inducing factor-like protein	3293	gi|74732608|sp|Q96NN9.1|AIFM3_HUMANRecName: Full=Apoptosis-inducing factor 3; AltName: Full=Apoptosis-inducing factor-like protein	Q96NN9	1.69416e-50	60	193.741	224	136
isotig06746	klf3_human ame: full=krueppel-like factor 3 ame: full=basic krueppel-like factor ame: full=caccc-box-binding protein bklf ame: full=tef-2	3208	gi|12644533|sp|P57682.1|KLF3_HUMANRecName: Full=Krueppel-like factor 3; AltName: Full=Basic krueppel-like factor; AltName: Full=CACCC-box-binding protein BKLF; AltName: Full=TEF-2	P57682	1.92755e-48	91	181.415	94	86
isotig06750	smce1_rat ame: full=swi snf-related matrix-associated actin-dependent regulator of chromatin subfamily e member 1 ame: full=brg1-associated factor 57 short=baf57	6778	gi|81888093|sp|Q56A18.1|SMCE1_RATRecName: Full=SWI/SNF-related matrix-associated actin-dependent regulator of chromatin subfamily E member 1; AltName: Full=BRG1-associated factor 57; Short=BAF57	Q56A18	1.00218e-69	72	246.899	246	178
isotig06734	numb_drome ame: full=protein numb	3543	gi|51704255|sp|P16554.2|NUMB_DROMERecName: Full=Protein numb	P16554	5.18952e-88	79	263.848	185	147
isotig06782	tm145_mouse ame: full=transmembrane protein 145	3930	gi|81876560|sp|Q8C4U2.1|TM145_MOUSERecName: Full=Transmembrane protein 145	Q8C4U2	1.59029e-11	51	72.4034	131	68
isotig06766	nrbp_ponab ame: full=nuclear receptor-binding protein	4280	gi|75070787|sp|Q5RBH9.1|NRBP_PONABRecName: Full=Nuclear receptor-binding protein	Q5RBH9	1.07812e-114	72	377.481	408	294
isotig06770	fip2_arath ame: full=fh protein interacting protein fip2 ame: full=btb poz domain-containing protein at5g55000	4151	gi|75265738|sp|Q9SE95.1|FIP2_ARATHRecName: Full=FH protein interacting protein FIP2; AltName: Full=BTB/POZ domain-containing protein At5g55000	Q9SE95	2.36277e-17	67	88.5817	98	66
isotig06786	cpne8_mouse ame: full=copine-8 ame: full=copine viii	3018	gi|41016924|sp|Q9DC53.2|CPNE8_MOUSERecName: Full=Copine-8; AltName: Full=Copine VIII	Q9DC53	1.75228e-172	69	369.392	347	240
isotig06790	adip_rat ame: full=afadin- and alpha-actinin-binding protein short=adip ame: full=afadin dil domain-interacting protein	3074	gi|54035681|sp|Q8CGZ2.1|ADIP_RATRecName: Full=Afadin- and alpha-actinin-binding protein; Short=ADIP; AltName: Full=Afadin DIL domain-interacting protein	Q8CGZ2	1.29398e-49	54	190.66	461	250
isotig06794	pnph_bovin ame: full=purine nucleoside phosphorylase short=pnp ame: full=inosine phosphorylase ame: full=inosine-guanosine phosphorylase	2969	gi|166899092|sp|P55859.3|PNPH_BOVINRecName: Full=Purine nucleoside phosphorylase; Short=PNP; AltName: Full=Inosine phosphorylase; AltName: Full=Inosine-guanosine phosphorylase	P55859	3.82884e-94	71	306.605	258	184
isotig06798	sgk3_human ame: full=serine threonine-protein kinase sgk3 ame: full=cytokine-independent survival kinase ame: full=serum glucocorticoid-regulated kinase 3 ame: full=serum glucocorticoid-regulated kinase-like	3233	gi|28558163|sp|Q96BR1.1|SGK3_HUMANRecName: Full=Serine/threonine-protein kinase Sgk3; AltName: Full=Cytokine-independent survival kinase; AltName: Full=Serum/glucocorticoid-regulated kinase 3; AltName: Full=Serum/glucocorticoid-regulated kinase-like >gi|75070574|sp|Q5R7A7.1|SGK3_PONAB RecName: Full=Serine/threonine-protein kinase Sgk3; AltName: Full=Serum/glucocorticoid-regulated kinase 3	Q96BR1	0	79	632.098	465	368
isotig06802	ped1a_human ame: full=pc-esterase domain-containing protein 1a ame: full=protein fam113a ame: full=sarcoma antigen ny-sar-23	3295	gi|25008325|sp|Q9H1Q7.1|PED1A_HUMANRecName: Full=PC-esterase domain-containing protein 1A; AltName: Full=Protein FAM113A; AltName: Full=Sarcoma antigen NY-SAR-23	Q9H1Q7	8.69739e-87	71	293.893	259	185
isotig06822	p4ha1_rat ame: full=prolyl 4-hydroxylase subunit alpha-1 short=4-ph alpha-1 ame: full=procollagen- -oxoglutarate-4-dioxygenase subunit alpha-1 flags: precursor	3002	gi|90111077|sp|P54001.2|P4HA1_RATRecName: Full=Prolyl 4-hydroxylase subunit alpha-1; Short=4-PH alpha-1; AltName: Full=Procollagen-proline,2-oxoglutarate-4-dioxygenase subunit alpha-1; Flags: Precursor	P54001	1.4629e-127	78	338.191	247	194
isotig06810	sc6a5_human ame: full=sodium- and chloride-dependent glycine transporter 2 short= -2 short= 2 ame: full=solute carrier family 6 member 5	2889	gi|296452967|sp|Q9Y345.3|SC6A5_HUMANRecName: Full=Sodium- and chloride-dependent glycine transporter 2; Short=GlyT-2; Short=GlyT2; AltName: Full=Solute carrier family 6 member 5	Q9Y345	3.37545e-143	64	305.064	328	212
isotig06830	nek10_human ame: full=serine threonine-protein kinase nek10 ame: full=never in mitosis a-related kinase 10 short= -related protein kinase 10	2786	gi|380865464|sp|Q6ZWH5.3|NEK10_HUMANRecName: Full=Serine/threonine-protein kinase Nek10; AltName: Full=Never in mitosis A-related kinase 10; Short=NimA-related protein kinase 10	Q6ZWH5	0	68	701.434	777	532
isotig06826	scrib_danre ame: full=protein scribble homolog ame: full=scribble1	2905	gi|123904207|sp|Q4H4B6.1|SCRIB_DANRERecName: Full=Protein scribble homolog; AltName: Full=Scribble1	Q4H4B6	8.73524e-12	70	73.1738	82	58
isotig06818	fhod3_mouse ame: full=fh1 fh2 domain-containing protein 3 ame: full=formin homolog overexpressed in spleen 2 short=mfhos2	3482	gi|81894138|sp|Q76LL6.1|FHOD3_MOUSERecName: Full=FH1/FH2 domain-containing protein 3; AltName: Full=Formin homolog overexpressed in spleen 2; Short=mFHOS2	Q76LL6	2.58094e-116	75	401.364	347	262
isotig06834	fa49b_human ame: full=protein fam49b ame: full=l1	3484	gi|52782794|sp|Q9NUQ9.1|FA49B_HUMANRecName: Full=Protein FAM49B; AltName: Full=L1 >gi|122136223|sp|Q2KJI3.1|FA49B_BOVIN RecName: Full=Protein FAM49B	Q9NUQ9	2.19742e-52	86	192.586	118	102
isotig06838	nptn_mouse ame: full=neuroplastin ame: full=stromal cell-derived receptor 1 short=sdr-1 flags: precursor	2800	gi|298286902|sp|P97300.3|NPTN_MOUSERecName: Full=Neuroplastin; AltName: Full=Stromal cell-derived receptor 1; Short=SDR-1; Flags: Precursor	P97300	1.91401e-21	52	101.293	224	117
isotig06854	nde1_mouse ame: full=nuclear distribution protein nude homolog 1 short= short=m	3224	gi|81881089|sp|Q9CZA6.1|NDE1_MOUSERecName: Full=Nuclear distribution protein nudE homolog 1; Short=NudE; Short=mNudE	Q9CZA6	9.99081e-73	64	249.98	350	224
isotig06859	cyh1_human ame: full=cytohesin-1 ame: full= sec7 and coiled-coil domain-containing protein 1 ame: full=sec7 homolog b2-1	2706	gi|2498175|sp|Q15438.1|CYH1_HUMANRecName: Full=Cytohesin-1; AltName: Full=PH, SEC7 and coiled-coil domain-containing protein 1; AltName: Full=SEC7 homolog B2-1 >gi|52000707|sp|Q76MZ1.1|CYH1_CERAE RecName: Full=Cytohesin-1; AltName: Full=PH, SEC7 and coiled-coil domain-containing protein 1	Q15438	9.67235e-177	85	524.242	354	304
isotig06862	ppr42_xenla ame: full=protein phosphatase 1 regulatory subunit 42 ame: full=leucine-rich repeat-containing protein 67	2699	gi|82232426|sp|Q5PPX0.1|PPR42_XENLARecName: Full=Protein phosphatase 1 regulatory subunit 42; AltName: Full=Leucine-rich repeat-containing protein 67	Q5PPX0	1.39915e-83	65	279.256	342	224
isotig06850	m3k15_human ame: full=mitogen-activated protein kinase kinase kinase 15 ame: full=apoptosis signal-regulating kinase 3 ame: full=mapk erk kinase kinase 15 short=mek kinase 15 short=mekk 15	3467	gi|116248533|sp|Q6ZN16.2|M3K15_HUMANRecName: Full=Mitogen-activated protein kinase kinase kinase 15; AltName: Full=Apoptosis signal-regulating kinase 3; AltName: Full=MAPK/ERK kinase kinase 15; Short=MEK kinase 15; Short=MEKK 15	Q6ZN16	0	62	789.26	974	613
isotig06878	ifrd1_rat ame: full=interferon-related developmental regulator 1 ame: full=irpr ame: full=nerve growth factor-inducible protein pc4	2605	gi|129682|sp|P20695.1|IFRD1_RATRecName: Full=Interferon-related developmental regulator 1; AltName: Full=IRPR; AltName: Full=Nerve growth factor-inducible protein PC4	P20695	1.70407e-100	63	326.635	414	262
isotig06866	rac2_human ame: full=ras-related c3 botulinum toxin substrate 2 ame: full=gx ame: full=small g protein ame: full=p21-rac2 flags: precursor	3506	gi|131806|sp|P15153.1|RAC2_HUMANRecName: Full=Ras-related C3 botulinum toxin substrate 2; AltName: Full=GX; AltName: Full=Small G protein; AltName: Full=p21-Rac2; Flags: Precursor	P15153	2.61658e-92	85	299.671	189	161
isotig06870	mob3b_bovin ame: full=mob kinase activator 3b ame: full=mob1 homolog 2b ame: full=mps one binder kinase activator-like 2b	2557	gi|110810452|sp|Q29RK9.1|MOB3B_BOVINRecName: Full=MOB kinase activator 3B; AltName: Full=Mob1 homolog 2b; AltName: Full=Mps one binder kinase activator-like 2B	Q29RK9	8.72977e-114	86	352.829	213	184
isotig06874	syt9_rat ame: full=synaptotagmin-9 ame: full=synaptotagmin 5 ame: full=synaptotagmin ix short= ame: full=synaptotagmin v	3613	gi|33112456|sp|Q925C0.1|SYT9_RATRecName: Full=Synaptotagmin-9; AltName: Full=Synaptotagmin 5; AltName: Full=Synaptotagmin IX; Short=SytIX; AltName: Full=Synaptotagmin V	Q925C0	4.546e-27	51	120.168	302	155
isotig06886	arp2_xentr ame: full=actin-related protein 2 ame: full=actin-like protein 2	2529	gi|82194173|sp|Q5BL41.1|ARP2_XENTRRecName: Full=Actin-related protein 2; AltName: Full=Actin-like protein 2	Q5BL41	0	96	711.064	389	376
isotig06894	tm6s2_human ame: full=transmembrane 6 superfamily member 2	2369	gi|313104274|sp|Q9BZW4.3|TM6S2_HUMANRecName: Full=Transmembrane 6 superfamily member 2	Q9BZW4	3.54249e-59	54	210.69	331	182
isotig06903	aktip_human ame: full=akt-interacting protein ame: full=ft1 ame: full=fused toes protein homolog	2369	gi|54035954|sp|Q9H8T0.1|AKTIP_HUMANRecName: Full=AKT-interacting protein; AltName: Full=Ft1; AltName: Full=Fused toes protein homolog >gi|75076004|sp|Q4R5E1.1|AKTIP_MACFA RecName: Full=AKT-interacting protein; AltName: Full=Fused toes protein homolog	Q9H8T0	1.58667e-76	66	255.758	259	173
isotig06911	sbspo_human ame: full=somatomedin-b and thrombospondin type-1 domain-containing protein ame: full=rpe-spondin flags: precursor	2635	gi|187611420|sp|Q8IVN8.2|SBSPO_HUMANRecName: Full=Somatomedin-B and thrombospondin type-1 domain-containing protein; AltName: Full=RPE-spondin; Flags: Precursor	Q8IVN8	2.62594e-30	43	125.946	264	116
isotig06914	p5i11_mouse ame: full=tumor protein p53-inducible protein 11 ame: full=transformation related protein 53 inducible protein 11 ame: full=p53-induced gene 11 protein	2370	gi|81918117|sp|Q4QQM4.1|P5I11_MOUSERecName: Full=Tumor protein p53-inducible protein 11; AltName: Full=Transformation related protein 53 inducible protein 11; AltName: Full=p53-induced gene 11 protein	Q4QQM4	1.46959e-32	61	129.798	178	110
isotig06922	mdm1_ponab ame: full=nuclear protein mdm1	2955	gi|156632527|sp|Q5RC32.2|MDM1_PONABRecName: Full=Nuclear protein MDM1	Q5RC32	2.71779e-19	46	97.0561	262	121
isotig06926	pif_pinmg ame: full=protein pif contains: ame: full=protein pif97 contains: ame: full=protein pif80 ame: full=aragonite-binding protein flags: precursor	2639	gi|391359324|sp|H2A0N4.1|PIF_PINMGRecName: Full=Protein PIF; Contains: RecName: Full=Protein Pif97; Contains: RecName: Full=Protein Pif80; AltName: Full=Aragonite-binding protein; Flags: Precursor	H2A0N4	5.44193e-46	44	182.57	525	233
isotig06934	fbx9_bovin ame: full=f-box only protein 9	2435	gi|460018193|sp|Q3ZBT2.2|FBX9_BOVINRecName: Full=F-box only protein 9	Q3ZBT2	4.67288e-101	61	326.635	416	256
isotig06938	rab4b_danre ame: full=ras-related protein rab-4b	2199	gi|62901076|sp|Q68EK7.1|RAB4B_DANRERecName: Full=Ras-related protein Rab-4B	Q68EK7	7.19898e-117	92	357.451	213	198
isotig06930	zdh15_xenla ame: full=palmitoyltransferase zdhhc15 ame: full=zinc finger dhhc domain-containing protein 15 homolog short=dhhc-15	2961	gi|62287957|sp|Q5FWL7.1|ZDH15_XENLARecName: Full=Palmitoyltransferase ZDHHC15; AltName: Full=Zinc finger DHHC domain-containing protein 15 homolog; Short=DHHC-15	Q5FWL7	2.149e-103	71	333.183	293	210
isotig06942	birc7_human ame: full=baculoviral iap repeat-containing protein 7 ame: full=kidney inhibitor of apoptosis protein short=kiap ame: full=livin ame: full=melanoma inhibitor of apoptosis protein short=ml-iap ame: full=ring finger protein 50 contains: ame: full=baculoviral iap repeat-containing protein 7 30kda subunit short=truncated livin short=p30-livin short=tlivin	2611	gi|21759008|sp|Q96CA5.2|BIRC7_HUMANRecName: Full=Baculoviral IAP repeat-containing protein 7; AltName: Full=Kidney inhibitor of apoptosis protein; Short=KIAP; AltName: Full=Livin; AltName: Full=Melanoma inhibitor of apoptosis protein; Short=ML-IAP; AltName: Full=RING finger protein 50; Contains: RecName: Full=Baculoviral IAP repeat-containing protein 7 30kDa subunit; Short=Truncated livin; Short=…	Q96CA5	4.3414e-14	46	77.411	124	58
isotig06950	insi2_human ame: full=insulin-induced gene 2 protein short=insig-2	2123	gi|147646722|sp|Q9Y5U4.2|INSI2_HUMANRecName: Full=Insulin-induced gene 2 protein; Short=INSIG-2	Q9Y5U4	7.88719e-78	82	254.988	195	160
isotig06958	rgs22_human ame: full=regulator of g-protein signaling 22 short=rgs22	3074	gi|122064954|sp|Q8NE09.3|RGS22_HUMANRecName: Full=Regulator of G-protein signaling 22; Short=RGS22	Q8NE09	2.83165e-12	60	75.0998	96	58
isotig06970	cep72_human ame: full=centrosomal protein of 72 kda short=cep72	2068	gi|62901504|sp|Q9P209.2|CEP72_HUMANRecName: Full=Centrosomal protein of 72 kDa; Short=Cep72	Q9P209	2.06028e-25	47	115.161	362	172
isotig06966	tub_human ame: full=tubby protein homolog	2075	gi|1717821|sp|P50607.1|TUB_HUMANRecName: Full=Tubby protein homolog	P50607	3.3723e-139	88	424.861	259	228
isotig06974	se1l1_rat ame: full=protein sel-1 homolog 1 ame: full=suppressor of lin-12-like protein 1 short=sel-1l flags: precursor	3463	gi|62510950|sp|Q80Z70.2|SE1L1_RATRecName: Full=Protein sel-1 homolog 1; AltName: Full=Suppressor of lin-12-like protein 1; Short=Sel-1L; Flags: Precursor	Q80Z70	0	78	748.429	572	449
isotig06978	cc176_xenla ame: full=coiled-coil domain-containing protein 176	2073	gi|134034047|sp|A0JMY4.1|CC176_XENLARecName: Full=Coiled-coil domain-containing protein 176	A0JMY4	1.6627e-116	68	366.696	494	336
isotig06982	smoc1_mouse ame: full=sparc-related modular calcium-binding protein 1 ame: full=sparc-related gene protein ame: full=secreted modular calcium-binding protein 1 short=smoc-1 flags: precursor	2218	gi|38258556|sp|Q8BLY1.2|SMOC1_MOUSERecName: Full=SPARC-related modular calcium-binding protein 1; AltName: Full=SPARC-related gene protein; AltName: Full=Secreted modular calcium-binding protein 1; Short=SMOC-1; Flags: Precursor	Q8BLY1	9.82455e-27	49	117.857	211	105
isotig06990	tm63b_human ame: full=transmembrane protein 63b	3845	gi|74744754|sp|Q5T3F8.1|TM63B_HUMANRecName: Full=Transmembrane protein 63B	Q5T3F8	6.20883e-153	62	488.419	750	465
isotig06994	dab_drome ame: full=protein disabled	1991	gi|66774176|sp|P98081.2|DAB_DROMERecName: Full=Protein disabled	P98081	4.19527e-47	81	184.882	133	108
isotig07002	daam1_human ame: full=disheveled-associated activator of morphogenesis 1	1896	gi|34098767|sp|Q9Y4D1.2|DAAM1_HUMANRecName: Full=Disheveled-associated activator of morphogenesis 1	Q9Y4D1	0	75	584.719	508	383
isotig07006	ktna1_strpu ame: full=katanin p60 atpase-containing subunit a1 short=katanin p60 subunit a1 ame: full=p60 katanin	1872	gi|60390159|sp|O61577.1|KTNA1_STRPURecName: Full=Katanin p60 ATPase-containing subunit A1; Short=Katanin p60 subunit A1; AltName: Full=p60 katanin	O61577	0	68	570.466	520	358
isotig07014	csp_torca ame: full=cysteine string protein ame: full=cccs1	2241	gi|2494161|sp|P56101.1|CSP_TORCARecName: Full=Cysteine string protein; AltName: Full=CCCS1	P56101	1.59284e-52	71	185.267	202	145
isotig07010	elav2_xentr ame: full=elav-like protein 2 ame: full=protein	2356	gi|288561906|sp|Q28GD4.2|ELAV2_XENTRRecName: Full=ELAV-like protein 2; AltName: Full=Protein ElrB	Q28GD4	1.22202e-82	60	275.018	333	202
isotig07026	hmcn1_human ame: full=hemicentin-1 ame: full=fibulin-6 short=fibl-6 flags: precursor	1973	gi|85542049|sp|Q96RW7.2|HMCN1_HUMANRecName: Full=Hemicentin-1; AltName: Full=Fibulin-6; Short=FIBL-6; Flags: Precursor	Q96RW7	6.31058e-29	42	127.872	589	250
isotig07030	mp_pinma ame: full=mantle protein short=mp flags: precursor	3033	gi|353558699|sp|P86948.1|MP_PINMARecName: Full=Mantle protein; Short=MP; Flags: Precursor	P86948	4.74779e-34	59	137.117	236	141
isotig07023	glna_bovin ame: full=glutamine synthetase short=gs ame: full=glutamate decarboxylase ame: full=glutamate--ammonia ligase	1792	gi|115311790|sp|P15103.4|GLNA_BOVINRecName: Full=Glutamine synthetase; Short=GS; AltName: Full=Glutamate decarboxylase; AltName: Full=Glutamate--ammonia ligase	P15103	0	83	573.163	362	303
isotig07050	stx12_mouse ame: full=syntaxin-12	2195	gi|47117313|sp|Q9ER00.1|STX12_MOUSERecName: Full=Syntaxin-12	Q9ER00	1.43759e-59	64	207.994	262	168
isotig07046	rad26_mouse ame: full= dna repair and recombination protein rad26-like	2493	gi|172046593|sp|Q9JIM3.2|RAD26_MOUSERecName: Full=Putative DNA repair and recombination protein RAD26-like	Q9JIM3	3.08824e-136	65	285.419	285	188
isotig06998	s41a1_ponab ame: full=solute carrier family 41 member 1	2208	gi|75041503|sp|Q5R839.1|S41A1_PONABRecName: Full=Solute carrier family 41 member 1 >gi|152112285|sp|Q8IVJ1.2|S41A1_HUMAN RecName: Full=Solute carrier family 41 member 1	Q5R839	2.56931e-140	78	429.483	367	287
isotig07057	zc21c_rat ame: full=zinc finger c2hc domain-containing protein 1c	3315	gi|73917819|sp|Q6AYP4.1|ZC21C_RATRecName: Full=Zinc finger C2HC domain-containing protein 1C	Q6AYP4	5.53252e-31	65	132.88	136	89
isotig07065	zfn2b_human ame: full=an1-type zinc finger protein 2b ame: full=arsenite-inducible rna-associated protein short=airap-like protein	1545	gi|74730823|sp|Q8WV99.1|ZFN2B_HUMANRecName: Full=AN1-type zinc finger protein 2B; AltName: Full=Arsenite-inducible RNA-associated protein-like protein; Short=AIRAP-like protein	Q8WV99	5.65558e-58	65	199.134	233	152
isotig07073	gp155_human ame: full=integral membrane protein gpr155 ame: full=g-protein coupled receptor pgr22	1750	gi|68052330|sp|Q7Z3F1.2|GP155_HUMANRecName: Full=Integral membrane protein GPR155; AltName: Full=G-protein coupled receptor PGR22	Q7Z3F1	1.1858e-80	71	276.944	302	217
isotig07085	nrx3a_human ame: full=neurexin-3 ame: full=neurexin iii-alpha ame: full=neurexin-3-alpha flags: precursor	2431	gi|224471902|sp|Q9Y4C0.4|NRX3A_HUMANRecName: Full=Neurexin-3; AltName: Full=Neurexin III-alpha; AltName: Full=Neurexin-3-alpha; Flags: Precursor	Q9Y4C0	1.30061e-11	42	72.4034	314	132
isotig07097	s29a1_rat ame: full=equilibrative nucleoside transporter 1 ame: full=equilibrative nitrobenzylmercaptopurine riboside-sensitive nucleoside transporter short=equilibrative nbmpr-sensitive nucleoside transporter ame: full=nucleoside es-type ame: full=solute carrier family 29 member 1	2163	gi|9296969|sp|O54698.3|S29A1_RATRecName: Full=Equilibrative nucleoside transporter 1; AltName: Full=Equilibrative nitrobenzylmercaptopurine riboside-sensitive nucleoside transporter; Short=Equilibrative NBMPR-sensitive nucleoside transporter; AltName: Full=Nucleoside transporter, es-type; AltName: Full=Solute carrier family 29 member 1	O54698	3.40362e-50	47	186.808	453	214
isotig07101	kcnt2_human ame: full=potassium channel subfamily t member 2 ame: full=sequence like an intermediate conductance potassium channel subunit ame: full=sodium and chloride-activated atp-sensitive potassium channel	2383	gi|74749370|sp|Q6UVM3.1|KCNT2_HUMANRecName: Full=Potassium channel subfamily T member 2; AltName: Full=Sequence like an intermediate conductance potassium channel subunit; AltName: Full=Sodium and chloride-activated ATP-sensitive potassium channel Slo2.1	Q6UVM3	0	79	737.258	591	471
isotig07089	nucb2_rat ame: full=nucleobindin-2 ame: full=dna-binding protein nefa ame: full=prepronesfatin contains: ame: full=nesfatin-1 flags: precursor	1461	gi|17367404|sp|Q9JI85.1|NUCB2_RATRecName: Full=Nucleobindin-2; AltName: Full=DNA-binding protein NEFA; AltName: Full=Prepronesfatin; Contains: RecName: Full=Nesfatin-1; Flags: Precursor	Q9JI85	2.36651e-75	69	249.595	337	235
isotig07093	cib1_bovin ame: full=calcium and integrin-binding protein 1 ame: full=calmyrin	1450	gi|122145738|sp|Q17QE5.1|CIB1_BOVINRecName: Full=Calcium and integrin-binding protein 1; AltName: Full=Calmyrin	Q17QE5	3.31669e-44	71	159.458	191	136
isotig07113	piap_pig ame: full= inhibitor of apoptosis	2135	gi|3914339|sp|O62640.1|PIAP_PIGRecName: Full=Putative inhibitor of apoptosis	O62640	1.18436e-43	60	108.997	107	65
isotig07109	rab6a_chick ame: full=ras-related protein rab-6a	1661	gi|118573265|sp|Q1KME6.3|RAB6A_CHICKRecName: Full=Ras-related protein Rab-6A	Q1KME6	1.16699e-118	94	356.295	194	184
isotig07137	arhgc_human ame: full=rho guanine nucleotide exchange factor 12 ame: full=leukemia-associated	1650	gi|34395525|sp|Q9NZN5.1|ARHGC_HUMANRecName: Full=Rho guanine nucleotide exchange factor 12; AltName: Full=Leukemia-associated RhoGEF	Q9NZN5	4.03663e-32	73	135.961	105	77
isotig07169	psd3_mouse ame: full=ph and sec7 domain-containing protein 3 ame: full=exchange factor for adp-ribosylation factor guanine nucleotide factor 6 ame: full=pleckstrin homology and sec7 domain-containing protein 3	2892	gi|160419228|sp|Q2PFD7.2|PSD3_MOUSERecName: Full=PH and SEC7 domain-containing protein 3; AltName: Full=Exchange factor for ADP-ribosylation factor guanine nucleotide factor 6; AltName: Full=Pleckstrin homology and SEC7 domain-containing protein 3	Q2PFD7	2.76438e-128	68	420.624	406	279
isotig07199	pdcd6_human ame: full=programmed cell death protein 6 ame: full=apoptosis-linked gene 2 protein ame: full=probable calcium-binding protein alg-2	2021	gi|12230420|sp|O75340.1|PDCD6_HUMANRecName: Full=Programmed cell death protein 6; AltName: Full=Apoptosis-linked gene 2 protein; AltName: Full=Probable calcium-binding protein ALG-2	O75340	3.79554e-46	63	166.777	157	99
isotig07201	snapn_human ame: full=snare-associated protein snapin ame: full=biogenesis of lysosome-related organelles complex 1 subunit 7 short=bloc-1 subunit 7 ame: full=synaptosomal-associated protein 25-binding protein short=snap-associated protein	665	gi|41017846|sp|O95295.1|SNAPN_HUMANRecName: Full=SNARE-associated protein Snapin; AltName: Full=Biogenesis of lysosome-related organelles complex 1 subunit 7; Short=BLOC-1 subunit 7; AltName: Full=Synaptosomal-associated protein 25-binding protein; Short=SNAP-associated protein	O95295	2.68624e-36	74	130.183	118	88
isotig07177	ripa_xenla ame: full=rpa-interacting protein a ame: full=rpa-interacting protein alpha ame: full=xripalpha	982	gi|82120124|sp|Q9W704.1|RIPA_XENLARecName: Full=RPA-interacting protein A; AltName: Full=RPA-interacting protein alpha; AltName: Full=XRIPalpha	Q9W704	3.77896e-41	56	149.058	228	128
isotig07209	cnd3_human ame: full=condensin complex subunit 3 ame: full=chromosome-associated protein g ame: full=condensin subunit cap-g short=hcap-g ame: full=melanoma antigen ny-mel-3 ame: full=non-smc condensin i complex subunit g ame: full=xcap-g homolog	5426	gi|30172941|sp|Q9BPX3.1|CND3_HUMANRecName: Full=Condensin complex subunit 3; AltName: Full=Chromosome-associated protein G; AltName: Full=Condensin subunit CAP-G; Short=hCAP-G; AltName: Full=Melanoma antigen NY-MEL-3; AltName: Full=Non-SMC condensin I complex subunit G; AltName: Full=XCAP-G homolog	Q9BPX3	0	62	631.713	897	562
isotig07205	ush1c_human ame: full=harmonin ame: full=antigen ny-co-38 ny-co-37 ame: full=autoimmune enteropathy-related antigen aie-75 ame: full=protein pdz-73 ame: full=renal carcinoma antigen ny-ren-3 ame: full=usher syndrome type-1c protein	1407	gi|160113087|sp|Q9Y6N9.3|USH1C_HUMANRecName: Full=Harmonin; AltName: Full=Antigen NY-CO-38/NY-CO-37; AltName: Full=Autoimmune enteropathy-related antigen AIE-75; AltName: Full=Protein PDZ-73; AltName: Full=Renal carcinoma antigen NY-REN-3; AltName: Full=Usher syndrome type-1C protein	Q9Y6N9	3.13596e-82	65	270.781	310	204
isotig07206	celr1_human ame: full=cadherin egf lag seven-pass g-type receptor 1 ame: full=cadherin family member 9 ame: full=flamingo homolog 2 short=hfmi2 flags: precursor	5983	gi|22095551|sp|Q9NYQ6.1|CELR1_HUMANRecName: Full=Cadherin EGF LAG seven-pass G-type receptor 1; AltName: Full=Cadherin family member 9; AltName: Full=Flamingo homolog 2; Short=hFmi2; Flags: Precursor	Q9NYQ6	2.14543e-88	43	174.481	494	217
isotig07212	pkhm2_mouse ame: full=pleckstrin homology domain-containing family m member 2 short=ph domain-containing family m member 2	6230	gi|160419244|sp|Q80TQ5.2|PKHM2_MOUSERecName: Full=Pleckstrin homology domain-containing family M member 2; Short=PH domain-containing family M member 2	Q80TQ5	1.40002e-64	52	187.578	315	166
isotig07215	mysn_drome ame: full=myosin heavy non-muscle ame: full=myosin ii ame: full=non-muscle mhc ame: full=zipper protein	7093	gi|51338816|sp|Q99323.2|MYSN_DROMERecName: Full=Myosin heavy chain, non-muscle; AltName: Full=Myosin II; AltName: Full=Non-muscle MHC; AltName: Full=Zipper protein	Q99323	0	79	1896.71	1669	1331
isotig07219	dyh2_mouse ame: full=dynein heavy chain axonemal ame: full=axonemal beta dynein heavy chain 2 ame: full=ciliary dynein heavy chain 2	4637	gi|172044538|sp|P0C6F1.1|DYH2_MOUSERecName: Full=Dynein heavy chain 2, axonemal; AltName: Full=Axonemal beta dynein heavy chain 2; AltName: Full=Ciliary dynein heavy chain 2	P0C6F1	0	86	1624.76	1079	929
isotig07220	pde2a_bovin ame: full=cgmp-dependent 3 -cyclic phosphodiesterase ame: full=cyclic gmp-stimulated phosphodiesterase short=cgs-pde short=cgspde	4885	gi|116569|sp|P14099.2|PDE2A_BOVINRecName: Full=cGMP-dependent 3',5'-cyclic phosphodiesterase; AltName: Full=Cyclic GMP-stimulated phosphodiesterase; Short=CGS-PDE; Short=cGSPDE	P14099	0	68	850.121	898	615
isotig07223	amph_mouse ame: full=amphiphysin	6262	gi|41016844|sp|Q7TQF7.1|AMPH_MOUSERecName: Full=Amphiphysin	Q7TQF7	9.13629e-43	62	172.555	235	147
isotig07226	dgkb_mouse ame: full=diacylglycerol kinase beta short=dag kinase beta ame: full=diglyceride kinase beta short=dgk-beta	4517	gi|119368659|sp|Q6NS52.2|DGKB_MOUSERecName: Full=Diacylglycerol kinase beta; Short=DAG kinase beta; AltName: Full=Diglyceride kinase beta; Short=DGK-beta	Q6NS52	1.54784e-133	78	362.459	278	217
isotig07230	pygb_human ame: full=glycogen brain form	4567	gi|20178317|sp|P11216.5|PYGB_HUMANRecName: Full=Glycogen phosphorylase, brain form	P11216	0	86	1283.47	837	727
isotig07232	dpyd_pig ame: full=dihydropyrimidine dehydrogenase	4187	gi|2498311|sp|Q28943.1|DPYD_PIGRecName: Full=Dihydropyrimidine dehydrogenase [NADP(+)]; Short=DHPDHase; Short=DPD; AltName: Full=Dihydrothymine dehydrogenase; AltName: Full=Dihydrouracil dehydrogenase; Flags: Precursor	Q28943	0	83	546.584	355	298
isotig07238	CT026_HUMANRecName: Full=Uncharacterized protein C20orf26	4146	gi|116241319|sp|Q8NHU2.3|CT026_HUMANRecName: Full=Uncharacterized protein C20orf26	Q8NHU2	0	62	816.224	911	567
isotig07241	mgat2_rat ame: full=alpha- -mannosyl-glycoprotein 2-beta-n-acetylglucosaminyltransferase ame: full=beta- -n-acetylglucosaminyltransferase ii ame: full= c-t ii short=gnt-ii ame: full=mannoside acetylglucosaminyltransferase 2 ame: full=n-glycosyl-oligosaccharide-glycoprotein n-acetylglucosaminyltransferase ii	5918	gi|1169978|sp|Q09326.1|MGAT2_RATRecName: Full=Alpha-1,6-mannosyl-glycoprotein 2-beta-N-acetylglucosaminyltransferase; AltName: Full=Beta-1,2-N-acetylglucosaminyltransferase II; AltName: Full=GlcNAc-T II; Short=GNT-II; AltName: Full=Mannoside acetylglucosaminyltransferase 2; AltName: Full=N-glycosyl-oligosaccharide-glycoprotein N-acetylglucosaminyltransferase II	Q09326	1.997e-112	67	371.318	361	243
isotig07244	nipa2_human ame: full=magnesium transporter nipa2 ame: full=non-imprinted in prader-willi angelman syndrome region protein 2	4052	gi|73921217|sp|Q8N8Q9.1|NIPA2_HUMANRecName: Full=Magnesium transporter NIPA2; AltName: Full=Non-imprinted in Prader-Willi/Angelman syndrome region protein 2 >gi|73921219|sp|Q5R7Q3.1|NIPA2_PONAB RecName: Full=Magnesium transporter NIPA2; AltName: Full=Non-imprinted in Prader-Willi/Angelman syndrome region protein 2 homolog	Q8N8Q9	7.46438e-92	78	306.22	315	247
isotig07247	myo15_human ame: full=unconventional myosin-xv ame: full=unconventional myosin-15	4767	gi|296439233|sp|Q9UKN7.2|MYO15_HUMANRecName: Full=Unconventional myosin-XV; AltName: Full=Unconventional myosin-15	Q9UKN7	9.69973e-82	57	303.523	483	280
isotig07253	tm9s2_rat ame: full=transmembrane 9 superfamily member 2 flags: precursor	3780	gi|62287547|sp|Q66HG5.1|TM9S2_RATRecName: Full=Transmembrane 9 superfamily member 2; Flags: Precursor	Q66HG5	5.9456e-135	74	304.679	294	219
isotig07250	actn_drome ame: full=alpha- sarcomeric ame: full=f-actin cross-linking protein	4181	gi|13124689|sp|P18091.2|ACTN_DROMERecName: Full=Alpha-actinin, sarcomeric; AltName: Full=F-actin cross-linking protein	P18091	0	85	1433.31	916	784
isotig07256	cpt1a_human ame: full=carnitine o-palmitoyltransferase liver isoform short=cpt1-l ame: full=carnitine o-palmitoyltransferase liver isoform short=cpt i short=cpti-l ame: full=carnitine palmitoyltransferase 1a	4629	gi|56405343|sp|P50416.2|CPT1A_HUMANRecName: Full=Carnitine O-palmitoyltransferase 1, liver isoform; Short=CPT1-L; AltName: Full=Carnitine O-palmitoyltransferase I, liver isoform; Short=CPT I; Short=CPTI-L; AltName: Full=Carnitine palmitoyltransferase 1A	P50416	0	71	629.017	566	403
isotig07262	pif_pinmg ame: full=protein pif contains: ame: full=protein pif97 contains: ame: full=protein pif80 ame: full=aragonite-binding protein flags: precursor	3469	gi|391359324|sp|H2A0N4.1|PIF_PINMGRecName: Full=Protein PIF; Contains: RecName: Full=Protein Pif97; Contains: RecName: Full=Protein Pif80; AltName: Full=Aragonite-binding protein; Flags: Precursor	H2A0N4	9.2335e-22	41	105.916	294	122
isotig07267	seln_xentr ame: full=selenoprotein n short=	3357	gi|172044447|sp|Q01H84.2|SELN_XENTRRecName: Full=Selenoprotein N; Short=SelN	Q01H84	2.29352e-112	64	248.054	296	190
isotig07268	ncdn_xenla ame: full=neurochondrin	3359	gi|82180873|sp|Q640K1.1|NCDN_XENLARecName: Full=Neurochondrin	Q640K1	1.40828e-53	55	204.912	422	236
isotig07271	lat2_mouse ame: full=large neutral amino acids transporter small subunit 2 ame: full=l-type amino acid transporter 2 short=mlat2 ame: full=solute carrier family 7 member 8	4158	gi|12585275|sp|Q9QXW9.1|LAT2_MOUSERecName: Full=Large neutral amino acids transporter small subunit 2; AltName: Full=L-type amino acid transporter 2; Short=mLAT2; AltName: Full=Solute carrier family 7 member 8	Q9QXW9	1.12195e-156	72	490.345	499	363
isotig07277	si1l2_human ame: full=signal-induced proliferation-associated 1-like protein 2 short=sipa1-like protein 2	4424	gi|85681894|sp|Q9P2F8.2|SI1L2_HUMANRecName: Full=Signal-induced proliferation-associated 1-like protein 2; Short=SIPA1-like protein 2	Q9P2F8	0	66	770.385	892	592
isotig07283	gp125_mouse ame: full=probable g-protein coupled receptor 125 flags: precursor	3144	gi|341941080|sp|Q7TT36.3|GP125_MOUSERecName: Full=Probable G-protein coupled receptor 125; Flags: Precursor	Q7TT36	2.37749e-16	45	88.1965	275	125
isotig07280	nac3_rat ame: full=sodium calcium exchanger 3 ame: full=na(+) ca(2+)-exchange protein 3 flags: precursor	3140	gi|2498054|sp|P70549.1|NAC3_RATRecName: Full=Sodium/calcium exchanger 3; AltName: Full=Na(+)/Ca(2+)-exchange protein 3; Flags: Precursor	P70549	5.32559e-136	49	313.538	728	360
isotig07286	bromi_danre ame: full=protein broad-minded	4648	gi|221272046|sp|Q5RHR6.2|BROMI_DANRERecName: Full=Protein broad-minded	Q5RHR6	0	60	744.191	1078	650
isotig07274	hip1r_human ame: full=huntingtin-interacting protein 1-related protein short=hip1-related protein ame: full=huntingtin-interacting protein 12 short=hip-12	4063	gi|13431563|sp|O75146.2|HIP1R_HUMANRecName: Full=Huntingtin-interacting protein 1-related protein; Short=HIP1-related protein; AltName: Full=Huntingtin-interacting protein 12; Short=HIP-12	O75146	0	60	385.571	561	341
isotig07288	pacn2_mouse ame: full=protein kinase c and casein kinase substrate in neurons protein 2 ame: full=syndapin 2 ame: full=syndapin-ii	5335	gi|22256969|sp|Q9WVE8.1|PACN2_MOUSERecName: Full=Protein kinase C and casein kinase substrate in neurons protein 2; AltName: Full=Syndapin 2; AltName: Full=Syndapin-II	Q9WVE8	7.03141e-91	70	310.842	298	211
isotig07293	bat1_mouse ame: full=b( +)-type amino acid transporter 1 short=b( +)at ame: full=glycoprotein-associated amino acid transporter +at1 ame: full=solute carrier family 7 member 9	3026	gi|12585193|sp|Q9QXA6.1|BAT1_MOUSERecName: Full=B(0,+)-type amino acid transporter 1; Short=B(0,+)AT; AltName: Full=Glycoprotein-associated amino acid transporter b0,+AT1; AltName: Full=Solute carrier family 7 member 9	Q9QXA6	1.93571e-138	73	431.409	415	304
isotig07296	spry3_human ame: full=spry domain-containing protein 3	4224	gi|116242798|sp|Q8NCJ5.2|SPRY3_HUMANRecName: Full=SPRY domain-containing protein 3	Q8NCJ5	6.22138e-116	68	364.385	343	236
isotig07290	plcg2_human ame: full=1-phosphatidylinositol -bisphosphate phosphodiesterase gamma-2 ame: full=phosphoinositide phospholipase c-gamma-2 ame: full=phospholipase c-iv short=plc-iv ame: full=phospholipase c-gamma-2 short=plc-gamma-2	4293	gi|215274231|sp|P16885.4|PLCG2_HUMANRecName: Full=1-phosphatidylinositol 4,5-bisphosphate phosphodiesterase gamma-2; AltName: Full=Phosphoinositide phospholipase C-gamma-2; AltName: Full=Phospholipase C-IV; Short=PLC-IV; AltName: Full=Phospholipase C-gamma-2; Short=PLC-gamma-2	P16885	0	63	405.986	493	312
isotig07302	glym_bovin ame: full=serine mitochondrial short=shmt ame: full=glycine hydroxymethyltransferase ame: full=serine methylase flags: precursor	3916	gi|108935997|sp|Q3SZ20.1|GLYM_BOVINRecName: Full=Serine hydroxymethyltransferase, mitochondrial; Short=SHMT; AltName: Full=Glycine hydroxymethyltransferase; AltName: Full=Serine methylase; Flags: Precursor	Q3SZ20	0	80	645.966	461	373
isotig07305	pdia4_human ame: full=protein disulfide-isomerase a4 ame: full=endoplasmic reticulum resident protein 70 short=er protein 70 short=erp70 ame: full=endoplasmic reticulum resident protein 72 short=er protein 72 short=erp-72 short=erp72 flags: precursor	2861	gi|119530|sp|P13667.2|PDIA4_HUMANRecName: Full=Protein disulfide-isomerase A4; AltName: Full=Endoplasmic reticulum resident protein 70; Short=ER protein 70; Short=ERp70; AltName: Full=Endoplasmic reticulum resident protein 72; Short=ER protein 72; Short=ERp-72; Short=ERp72; Flags: Precursor	P13667	3.4374e-164	68	392.889	374	258
isotig07165	pgam_dicdi ame: full=probable phosphoglycerate mutase ame: full=bpg-dependent pgam short=dpgm	1234	gi|74853894|sp|Q54NE6.1|PGAM_DICDIRecName: Full=Probable phosphoglycerate mutase; AltName: Full=BPG-dependent PGAM; Short=dPGM	Q54NE6	1.48552e-117	80	349.747	247	198
isotig07308	ipo9_mouse ame: full=importin-9 short=imp9 ame: full=importin-9a short=imp9a ame: full=importin-9b short=imp9b ame: full=ran-binding protein 9 short= 9	3560	gi|41688590|sp|Q91YE6.3|IPO9_MOUSERecName: Full=Importin-9; Short=Imp9; AltName: Full=Importin-9a; Short=Imp9a; AltName: Full=Importin-9b; Short=Imp9b; AltName: Full=Ran-binding protein 9; Short=RanBP9	Q91YE6	0	77	780.785	632	489
contig09249	yg31b_yeast ame: full=transposon ty3-g gag-pol polyprotein ame: full=gag3-pol3 ame: full=transposon ty3-1 tya-tyb polyprotein contains: ame: full=capsid protein short=ca ame: full=p24 contains: ame: full=spacer peptide p3 contains: ame: full=nucleocapsid protein p11 short=nc contains: ame: full=ty3 protease short=pr ame: full=p16 contains: ame: full=spacer peptide j contains: ame: full=reverse tr…	7460	gi|134034966|sp|Q99315.3|YG31B_YEASTRecName: Full=Transposon Ty3-G Gag-Pol polyprotein; AltName: Full=Gag3-Pol3; AltName: Full=Transposon Ty3-1 TYA-TYB polyprotein; Contains: RecName: Full=Capsid protein; Short=CA; AltName: Full=p24; Contains: RecName: Full=Spacer peptide p3; Contains: RecName: Full=Nucleocapsid protein p11; Short=NC; Contains: RecName: Full=Ty3 protease; Short=PR; AltName: Full=…	Q99315	2.90537e-96	47	349.362	897	427
isotig07318	ern1_human ame: full=serine threonine-protein kinase endoribonuclease ire1 ame: full=endoplasmic reticulum-to-nucleus signaling 1 ame: full=inositol-requiring protein 1 short=hire1p ame: full=ire1-alpha short=ire1a includes: ame: full=serine threonine-protein kinase includes: ame: full=endoribonuclease flags: precursor	2753	gi|193806335|sp|O75460.2|ERN1_HUMANRecName: Full=Serine/threonine-protein kinase/endoribonuclease IRE1; AltName: Full=Endoplasmic reticulum-to-nucleus signaling 1; AltName: Full=Inositol-requiring protein 1; Short=hIRE1p; AltName: Full=Ire1-alpha; Short=IRE1a; Includes: RecName: Full=Serine/threonine-protein kinase; Includes: RecName: Full=Endoribonuclease; Flags: Precursor	O75460	1.76004e-83	77	295.049	210	162
isotig07322	kalrn_mouse ame: full=kalirin ame: full=protein duo ame: full=serine threonine-protein kinase with dbl- and pleckstrin homology domain	3775	gi|160011671|sp|A2CG49.1|KALRN_MOUSERecName: Full=Kalirin; AltName: Full=Protein Duo; AltName: Full=Serine/threonine-protein kinase with Dbl- and pleckstrin homology domain	A2CG49	7.63189e-48	54	192.2	338	183
isotig07311	moxd1_chick ame: full=dbh-like monooxygenase protein 1 ame: full=dbh-related protein ame: full=monooxygenase x flags: precursor	3550	gi|82111602|sp|Q98ST7.1|MOXD1_CHICKRecName: Full=DBH-like monooxygenase protein 1; AltName: Full=DBH-related protein; AltName: Full=Monooxygenase X; Flags: Precursor	Q98ST7	4.24018e-115	59	377.867	462	275
isotig07325	lman2_canfa ame: full=vesicular integral-membrane protein vip36 ame: full=lectin mannose-binding 2 ame: full=vesicular integral-membrane protein 36 short=vip36 flags: precursor	2702	gi|1353234|sp|P49256.1|LMAN2_CANFARecName: Full=Vesicular integral-membrane protein VIP36; AltName: Full=Lectin mannose-binding 2; AltName: Full=Vesicular integral-membrane protein 36; Short=VIP36; Flags: Precursor	P49256	1.31969e-105	72	337.806	307	224
isotig07330	pls2_bovin ame: full=phospholipid scramblase 2 short=pl scramblase 2 ame: full=ca(2+)-dependent phospholipid scramblase 2	2897	gi|124057315|sp|Q3ZBG9.1|PLS2_BOVINRecName: Full=Phospholipid scramblase 2; Short=PL scramblase 2; AltName: Full=Ca(2+)-dependent phospholipid scramblase 2	Q3ZBG9	6.81876e-77	70	259.225	238	168
isotig07327	prc1_human ame: full=protein regulator of cytokinesis 1	2693	gi|215273870|sp|O43663.2|PRC1_HUMANRecName: Full=Protein regulator of cytokinesis 1	O43663	3.38773e-126	58	400.979	617	360
isotig07342	apba1_human ame: full=amyloid beta a4 precursor protein-binding family a member 1 ame: full=adapter protein x11alpha ame: full=neuron-specific x11 protein ame: full=neuronal munc18-1-interacting protein 1 short=mint-1	2724	gi|116241250|sp|Q02410.3|APBA1_HUMANRecName: Full=Amyloid beta A4 precursor protein-binding family A member 1; AltName: Full=Adapter protein X11alpha; AltName: Full=Neuron-specific X11 protein; AltName: Full=Neuronal Munc18-1-interacting protein 1; Short=Mint-1	Q02410	1.94529e-53	87	203.756	124	109
isotig07339	myo15_human ame: full=unconventional myosin-xv ame: full=unconventional myosin-15	3575	gi|296439233|sp|Q9UKN7.2|MYO15_HUMANRecName: Full=Unconventional myosin-XV; AltName: Full=Unconventional myosin-15	Q9UKN7	7.87719e-65	45	214.157	596	271
isotig07356	sc6a7_rat ame: full=sodium-dependent proline transporter ame: full=solute carrier family 6 member 7	3169	gi|19924185|sp|P28573.2|SC6A7_RATRecName: Full=Sodium-dependent proline transporter; AltName: Full=Solute carrier family 6 member 7	P28573	9.21289e-131	63	234.958	309	197
isotig07359	if4b_mouse ame: full=eukaryotic translation initiation factor 4b short=eif-4b	3358	gi|55976513|sp|Q8BGD9.1|IF4B_MOUSERecName: Full=Eukaryotic translation initiation factor 4B; Short=eIF-4B	Q8BGD9	8.1051e-36	63	148.673	194	124
isotig07362	txn4b_human ame: full=thioredoxin-like protein 4b ame: full=dim1-like protein	2456	gi|51702156|sp|Q9NX01.1|TXN4B_HUMANRecName: Full=Thioredoxin-like protein 4B; AltName: Full=Dim1-like protein	Q9NX01	5.87208e-65	85	219.164	149	128
isotig07365	rac1_rat ame: full=ras-related c3 botulinum toxin substrate 1 ame: full=p21-rac1 flags: precursor	2852	gi|51701705|sp|Q6RUV5.1|RAC1_RATRecName: Full=Ras-related C3 botulinum toxin substrate 1; AltName: Full=p21-Rac1; Flags: Precursor >gi|51702785|sp|P62998.1|RAC1_BOVIN RecName: Full=Ras-related C3 botulinum toxin substrate 1; AltName: Full=p21-Rac1; Flags: Precursor >gi|51702786|sp|P62999.1|RAC1_CANFA RecName: Full=Ras-related C3 botulinum toxin substrate 1; AltName: Full=Rac2; AltName: Full=p21-R…	Q6RUV5	7.76556e-111	97	346.28	174	170
isotig07375	syb_aplca ame: full=synaptobrevin	2901	gi|549022|sp|P35589.1|SYB_APLCARecName: Full=Synaptobrevin	P35589	1.06235e-34	91	136.346	99	91
isotig07378	pyc1_caeel ame: full=pyruvate carboxylase 1 ame: full=pyruvic carboxylase 1 short=pcb 1	2736	gi|74957739|sp|O17732.1|PYC1_CAEELRecName: Full=Pyruvate carboxylase 1; AltName: Full=Pyruvic carboxylase 1; Short=PCB 1	O17732	7.28698e-132	80	431.795	327	264
isotig07389	myt1l_mouse ame: full=myelin transcription factor 1-like protein short= 1-l short= 1l ame: full=neural zinc finger factor 1 short=nzf-1 ame: full=postmitotic neural gene 1 protein ame: full=zinc finger protein png-1	2566	gi|76363254|sp|P97500.2|MYT1L_MOUSERecName: Full=Myelin transcription factor 1-like protein; Short=MyT1-L; Short=MyT1L; AltName: Full=Neural zinc finger factor 1; Short=NZF-1; AltName: Full=Postmitotic neural gene 1 protein; AltName: Full=Zinc finger protein Png-1	P97500	4.3335e-41	69	167.162	214	149
isotig07396	ccnb3_drome ame: full=g2 mitotic-specific cyclin-b3	2352	gi|48428161|sp|Q9I7I0.1|CCNB3_DROMERecName: Full=G2/mitotic-specific cyclin-B3	Q9I7I0	7.6582e-93	69	308.531	279	195
isotig07404	fbn1_bovin ame: full=fibrillin-1 ame: full=mp340 flags: precursor	2644	gi|1706768|sp|P98133.1|FBN1_BOVINRecName: Full=Fibrillin-1; AltName: Full=MP340; Flags: Precursor	P98133	1.82998e-50	48	197.593	471	230
isotig07410	sap3_macfa ame: full=ganglioside gm2 activator ame: full=cerebroside sulfate activator protein ame: full=gm2-ap ame: full=sphingolipid activator protein 3 short=sap-3 flags: precursor	1995	gi|62511066|sp|Q8HXX6.2|SAP3_MACFARecName: Full=Ganglioside GM2 activator; AltName: Full=Cerebroside sulfate activator protein; AltName: Full=GM2-AP; AltName: Full=Sphingolipid activator protein 3; Short=SAP-3; Flags: Precursor	Q8HXX6	2.87145e-28	56	117.087	173	98
isotig07383	ptprm_human ame: full=receptor-type tyrosine-protein phosphatase mu short=protein-tyrosine phosphatase mu short=r-ptp-mu flags: precursor	2115	gi|206729890|sp|P28827.2|PTPRM_HUMANRecName: Full=Receptor-type tyrosine-protein phosphatase mu; Short=Protein-tyrosine phosphatase mu; Short=R-PTP-mu; Flags: Precursor	P28827	3.0768e-55	53	185.267	272	146
isotig07419	itih4_human ame: full=inter-alpha-trypsin inhibitor heavy chain h4 short=iti heavy chain h4 short=iti-hc4 short=inter-alpha-inhibitor heavy chain 4 ame: full=inter-alpha-trypsin inhibitor family heavy chain-related protein short=ihrp ame: full=plasma kallikrein sensitive glycoprotein 120 short=gp120 short=pk-120 contains: ame: full=70 kda inter-alpha-trypsin inhibitor heavy chain h4 contains: ame…	1936	gi|229463048|sp|Q14624.4|ITIH4_HUMANRecName: Full=Inter-alpha-trypsin inhibitor heavy chain H4; Short=ITI heavy chain H4; Short=ITI-HC4; Short=Inter-alpha-inhibitor heavy chain 4; AltName: Full=Inter-alpha-trypsin inhibitor family heavy chain-related protein; Short=IHRP; AltName: Full=Plasma kallikrein sensitive glycoprotein 120; Short=Gp120; Short=PK-120; Contains: RecName: Full=70 kDa inter-alp…	Q14624	5.41361e-95	57	319.316	513	293
isotig07422	dnjb9_human ame: full= homolog subfamily b member 9 ame: full=microvascular endothelial differentiation gene 1 protein short=mdg-1	2236	gi|18203496|sp|Q9UBS3.1|DNJB9_HUMANRecName: Full=DnaJ homolog subfamily B member 9; AltName: Full=Microvascular endothelial differentiation gene 1 protein; Short=Mdg-1	Q9UBS3	6.66679e-27	63	114.39	122	78
isotig07431	faf2b_xenla ame: full=fas-associated factor 2-b ame: full=ubx domain-containing protein 8-b	2520	gi|82184581|sp|Q6GQ69.1|FAF2B_XENLARecName: Full=FAS-associated factor 2-B; AltName: Full=UBX domain-containing protein 8-B	Q6GQ69	8.46555e-160	72	480.33	457	333
isotig07386	nud20_arath ame: full=nudix hydrolase chloroplastic short= 20 flags: precursor	2617	gi|68565915|sp|Q8VXZ0.1|NUD20_ARATHRecName: Full=Nudix hydrolase 20, chloroplastic; Short=AtNUDT20; Flags: Precursor	Q8VXZ0	1.39437e-49	53	184.111	286	153
isotig07438	reep5_mouse ame: full=receptor expression-enhancing protein 5 ame: full=gp106 ame: full=polyposis locus protein 1 homolog ame: full=protein tb2 homolog	1796	gi|2498308|sp|Q60870.1|REEP5_MOUSERecName: Full=Receptor expression-enhancing protein 5; AltName: Full=GP106; AltName: Full=Polyposis locus protein 1 homolog; AltName: Full=Protein TB2 homolog	Q60870	2.05199e-62	74	210.305	163	121
isotig07443	tacc2_human ame: full=transforming acidic coiled-coil-containing protein 2 ame: full=anti-zuai-1 short=azu-1	4780	gi|122066295|sp|O95359.3|TACC2_HUMANRecName: Full=Transforming acidic coiled-coil-containing protein 2; AltName: Full=Anti-Zuai-1; Short=AZU-1	O95359	1.54074e-17	64	93.2041	180	116
isotig07445	msrb_metbf ame: full=peptide methionine sulfoxide reductase ame: full=peptide-methionine -s-oxide reductase	2226	gi|121709119|sp|Q46EH1.1|MSRB_METBFRecName: Full=Peptide methionine sulfoxide reductase MsrB; AltName: Full=Peptide-methionine (R)-S-oxide reductase	Q46EH1	2.04483e-36	69	138.658	119	83
isotig07457	tf2b_rat ame: full=transcription initiation factor iib ame: full=general transcription factor tfiib ame: full=rna polymerase ii alpha initiation factor	2074	gi|51703316|sp|P62916.1|TF2B_RATRecName: Full=Transcription initiation factor IIB; AltName: Full=General transcription factor TFIIB; AltName: Full=RNA polymerase II alpha initiation factor >gi|51703324|sp|P62915.1|TF2B_MOUSE RecName: Full=Transcription initiation factor IIB; AltName: Full=General transcription factor TFIIB; AltName: Full=RNA polymerase II alpha initiation factor	P62916	4.28773e-149	86	442.965	317	273
isotig07472	casp7_mouse ame: full=caspase-7 short=casp-7 ame: full=apoptotic protease mch-3 ame: full=cysteine protease lice2 contains: ame: full=caspase-7 subunit p20 contains: ame: full=caspase-7 subunit p11 flags: precursor	2023	gi|2493530|sp|P97864.2|CASP7_MOUSERecName: Full=Caspase-7; Short=CASP-7; AltName: Full=Apoptotic protease Mch-3; AltName: Full=Cysteine protease LICE2; Contains: RecName: Full=Caspase-7 subunit p20; Contains: RecName: Full=Caspase-7 subunit p11; Flags: Precursor	P97864	1.93831e-80	62	263.848	294	185
isotig07469	s2538_xentr ame: full=solute carrier family 25 member 38	2069	gi|82200384|sp|Q6DJ08.1|S2538_XENTRRecName: Full=Solute carrier family 25 member 38	Q6DJ08	3.32969e-59	73	207.223	189	138
isotig07466	yme1_caeel ame: full=atp-dependent zinc metalloprotease yme1 homolog	2025	gi|306526251|sp|P54813.2|YME1_CAEELRecName: Full=ATP-dependent zinc metalloprotease YME1 homolog	P54813	2.91304e-100	70	329.331	308	217
isotig07478	sem1a_scham ame: full=semaphorin-1a ame: full=fasciclin iv ame: full=fasciclin-4 ame: full=semaphorin-i short=sema i flags: precursor	4800	gi|8134678|sp|Q26473.1|SEM1A_SCHAMRecName: Full=Semaphorin-1A; AltName: Full=Fasciclin IV; AltName: Full=Fasciclin-4; AltName: Full=Semaphorin-I; Short=Sema I; Flags: Precursor	Q26473	3.11602e-150	64	484.182	546	350
isotig07482	depd7_rat ame: full=dep domain-containing protein 7	2357	gi|81918201|sp|Q4QR86.1|DEPD7_RATRecName: Full=DEP domain-containing protein 7	Q4QR86	7.87671e-56	49	204.912	525	261
isotig07401	p5cr1_bovin ame: full=pyrroline-5-carboxylate reductase mitochondrial short=p5c reductase 1 short=p5cr 1	2101	gi|75060505|sp|Q58DT4.1|P5CR1_BOVINRecName: Full=Pyrroline-5-carboxylate reductase 1, mitochondrial; Short=P5C reductase 1; Short=P5CR 1	Q58DT4	6.08081e-76	66	253.447	276	183
isotig07487	rnoy_cragi ame: full=ribonuclease oy short=rnase oy	1892	gi|47117147|sp|Q7M456.1|RNOY_CRAGIRecName: Full=Ribonuclease Oy; Short=RNase Oy	Q7M456	5.66098e-148	99	434.106	212	211
isotig07490	pcd15_mouse ame: full=protocadherin-15 flags: precursor	1505	gi|519668673|sp|Q99PJ1.3|PCD15_MOUSERecName: Full=Protocadherin-15; Flags: Precursor	Q99PJ1	1.69425e-21	49	102.449	324	161
isotig07499	ift46_danre ame: full=intraflagellar transport protein 46 homolog	1419	gi|308154349|sp|A7MBP4.2|IFT46_DANRERecName: Full=Intraflagellar transport protein 46 homolog	A7MBP4	4.04389e-107	80	330.102	228	184
isotig07502	rbbp4_human ame: full=histone-binding protein rbbp4 ame: full=chromatin assembly factor 1 subunit c short=caf-1 subunit c ame: full=chromatin assembly factor i p48 subunit short=caf-i 48 kda subunit short=caf-i p48 ame: full=nucleosome-remodeling factor subunit rbap48 ame: full=retinoblastoma-binding protein 4 short=rbbp-4 ame: full=retinoblastoma-binding protein p48	1580	gi|1172846|sp|Q09028.3|RBBP4_HUMANRecName: Full=Histone-binding protein RBBP4; AltName: Full=Chromatin assembly factor 1 subunit C; Short=CAF-1 subunit C; AltName: Full=Chromatin assembly factor I p48 subunit; Short=CAF-I 48 kDa subunit; Short=CAF-I p48; AltName: Full=Nucleosome-remodeling factor subunit RBAP48; AltName: Full=Retinoblastoma-binding protein 4; Short=RBBP-4; AltName: Full=Retinobla…	Q09028	0	97	542.347	278	271
isotig07528	hxa9a_danre ame: full=homeobox protein hox-a9a short=hoxx9	1682	gi|110282970|sp|Q9PWL6.2|HXA9A_DANRERecName: Full=Homeobox protein Hox-A9a; Short=Hoxx9	Q9PWL6	6.30416e-19	60	90.5077	130	78
isotig07517	plmn_maceu ame: full=plasminogen contains: ame: full=plasmin heavy chain a contains: ame: full=activation peptide contains: ame: full=plasmin heavy chain short form contains: ame: full=plasmin light chain b flags: precursor	1502	gi|51701719|sp|O18783.1|PLMN_MACEURecName: Full=Plasminogen; Contains: RecName: Full=Plasmin heavy chain A; Contains: RecName: Full=Activation peptide; Contains: RecName: Full=Plasmin heavy chain A, short form; Contains: RecName: Full=Plasmin light chain B; Flags: Precursor	O18783	1.50331e-16	64	86.2705	87	56
isotig07522	gbg7_human ame: full=guanine nucleotide-binding protein g g g subunit gamma-7 flags: precursor	1205	gi|6016106|sp|O60262.1|GBG7_HUMANRecName: Full=Guanine nucleotide-binding protein G(I)/G(S)/G(O) subunit gamma-7; Flags: Precursor	O60262	2.49282e-14	70	72.0182	68	48
isotig07536	rfa3_human ame: full=replication protein a 14 kda subunit short=rp-a p14 ame: full=replication factor a protein 3 short=rf-a protein 3	1014	gi|464608|sp|P35244.1|RFA3_HUMANRecName: Full=Replication protein A 14 kDa subunit; Short=RP-A p14; AltName: Full=Replication factor A protein 3; Short=RF-A protein 3	P35244	2.7099e-24	58	100.138	120	70
isotig07540	pm14_human ame: full=pre-mrna branch site protein p14 ame: full=sf3b 14 kda subunit	954	gi|12585536|sp|Q9Y3B4.1|PM14_HUMANRecName: Full=Pre-mRNA branch site protein p14; AltName: Full=SF3b 14 kDa subunit >gi|31563064|sp|P59708.1|PM14_MOUSE RecName: Full=Pre-mRNA branch site protein p14; AltName: Full=SF3b 14 kDa subunit	Q9Y3B4	2.7863e-52	88	174.481	121	107
isotig07544	cbpc2_macfa ame: full=cytosolic carboxypeptidase 2 ame: full=atp gtp-binding 2	2760	gi|75076238|sp|Q4R632.1|CBPC2_MACFARecName: Full=Cytosolic carboxypeptidase 2; AltName: Full=ATP/GTP-binding protein-like 2	Q4R632	6.37748e-78	68	276.944	277	191
isotig07545	ptprm_human ame: full=receptor-type tyrosine-protein phosphatase mu short=protein-tyrosine phosphatase mu short=r-ptp-mu flags: precursor	1618	gi|206729890|sp|P28827.2|PTPRM_HUMANRecName: Full=Receptor-type tyrosine-protein phosphatase mu; Short=Protein-tyrosine phosphatase mu; Short=R-PTP-mu; Flags: Precursor	P28827	1.33167e-39	58	159.458	215	125
isotig07567	tr112_mouse ame: full=trna methyltransferase 112 homolog ame: full=trm112-like protein	785	gi|47606210|sp|Q9DCG9.1|TR112_MOUSERecName: Full=tRNA methyltransferase 112 homolog; AltName: Full=TRM112-like protein	Q9DCG9	5.10331e-24	66	67.3958	65	43
isotig07582	per_drose ame: full=period circadian protein	6085	gi|41019226|sp|Q03354.2|PER_DROSERecName: Full=Period circadian protein	Q03354	3.62023e-45	47	180.259	397	187
isotig07614	ck5p2_macfa ame: full=cdk5 regulatory subunit-associated protein 2 ame: full=cdk5 activator-binding protein c48	4997	gi|32129448|sp|Q9BE52.1|CK5P2_MACFARecName: Full=CDK5 regulatory subunit-associated protein 2; AltName: Full=CDK5 activator-binding protein C48	Q9BE52	2.04734e-13	86	79.337	84	73
isotig07606	gbf1_crigr ame: full=golgi-specific brefeldin a-resistance guanine nucleotide exchange factor 1 short=bfa-resistant gef 1	6463	gi|13124265|sp|Q9R1D7.1|GBF1_CRIGRRecName: Full=Golgi-specific brefeldin A-resistance guanine nucleotide exchange factor 1; Short=BFA-resistant GEF 1	Q9R1D7	0	68	1423.3	1544	1055
isotig07626	ubap2_human ame: full=ubiquitin-associated protein 2 short=ubap-2	5317	gi|74745207|sp|Q5T6F2.1|UBAP2_HUMANRecName: Full=Ubiquitin-associated protein 2; Short=UBAP-2	Q5T6F2	8.95657e-24	51	113.62	333	170
isotig07634	rbms3_ponab ame: full=rna-binding single-stranded-interacting protein 3	4816	gi|75070779|sp|Q5RBD3.1|RBMS3_PONABRecName: Full=RNA-binding motif, single-stranded-interacting protein 3	Q5RBD3	3.30375e-74	63	260.766	285	182
isotig07638	phrf1_mouse ame: full=phd and ring finger domain-containing protein 1	4902	gi|215275613|sp|A6H619.2|PHRF1_MOUSERecName: Full=PHD and RING finger domain-containing protein 1	A6H619	4.61836e-33	64	144.05	176	114
isotig07646	arap2_human ame: full=arf-gap with rho-gap ank repeat and ph domain-containing protein 2 ame: full=centaurin-delta-1 short=cnt-d1 ame: full=protein parx	4579	gi|308153629|sp|Q8WZ64.3|ARAP2_HUMANRecName: Full=Arf-GAP with Rho-GAP domain, ANK repeat and PH domain-containing protein 2; AltName: Full=Centaurin-delta-1; Short=Cnt-d1; AltName: Full=Protein PARX	Q8WZ64	3.88471e-110	46	389.423	1154	534
isotig07654	rpgf6_human ame: full=rap guanine nucleotide exchange factor 6 ame: full=pdz domain-containing guanine nucleotide exchange factor 2 short=pdz-gef2 ame: full=ra-gef-2	4510	gi|313104174|sp|Q8TEU7.2|RPGF6_HUMANRecName: Full=Rap guanine nucleotide exchange factor 6; AltName: Full=PDZ domain-containing guanine nucleotide exchange factor 2; Short=PDZ-GEF2; AltName: Full=RA-GEF-2	Q8TEU7	0	65	764.992	858	559
isotig07658	at133_human ame: full=probable cation-transporting atpase 13a3 ame: full=atpase family homolog up-regulated in senescence cells 1	4746	gi|223590262|sp|Q9H7F0.4|AT133_HUMANRecName: Full=Probable cation-transporting ATPase 13A3; AltName: Full=ATPase family homolog up-regulated in senescence cells 1	Q9H7F0	1.94304e-172	62	471.855	604	377
isotig07662	mpip_drome ame: full=m-phase inducer phosphatase ame: full=cdc25-like protein ame: full=protein string	4174	gi|12644155|sp|P20483.2|MPIP_DROMERecName: Full=M-phase inducer phosphatase; AltName: Full=Cdc25-like protein; AltName: Full=Protein string	P20483	7.82456e-70	65	248.44	245	161
isotig07671	dram1_human ame: full=dna damage-regulated autophagy modulator protein 1 ame: full=damage-regulated autophagy modulator	4080	gi|74729109|sp|Q8N682.1|DRAM1_HUMANRecName: Full=DNA damage-regulated autophagy modulator protein 1; AltName: Full=Damage-regulated autophagy modulator	Q8N682	1.27571e-16	48	85.5001	166	81
isotig07674	spir1_human ame: full=protein spire homolog 1 short=spir-1	5442	gi|425906061|sp|Q08AE8.3|SPIR1_HUMANRecName: Full=Protein spire homolog 1; Short=Spir-1	Q08AE8	3.78509e-80	61	287.73	363	223
isotig07678	esrp1_danre ame: full=epithelial splicing regulatory protein 1 ame: full=rna-binding motif protein 35a ame: full=rna-binding protein 35a	5323	gi|143360736|sp|A1L1G1.1|ESRP1_DANRERecName: Full=Epithelial splicing regulatory protein 1; AltName: Full=RNA-binding motif protein 35A; AltName: Full=RNA-binding protein 35A	A1L1G1	9.35475e-158	68	506.908	530	364
isotig07682	itsn1_mouse ame: full=intersectin-1 ame: full=eh and sh3 domains protein 1	4935	gi|408360155|sp|Q9Z0R4.2|ITSN1_MOUSERecName: Full=Intersectin-1; AltName: Full=EH and SH3 domains protein 1	Q9Z0R4	0	64	960.674	1044	674
isotig07650	pkha5_human ame: full=pleckstrin homology domain-containing family a member 5 short=ph domain-containing family a member 5 ame: full=phosphoinositol 3-phosphate-binding protein 2 short=pepp-2	4757	gi|48474955|sp|Q9HAU0.1|PKHA5_HUMANRecName: Full=Pleckstrin homology domain-containing family A member 5; Short=PH domain-containing family A member 5; AltName: Full=Phosphoinositol 3-phosphate-binding protein 2; Short=PEPP-2	Q9HAU0	9.15336e-43	50	174.866	369	185
isotig07686	dctn1_human ame: full=dynactin subunit 1 ame: full=150 kda dynein-associated polypeptide ame: full=dap-150 short=dp-150 ame: full=p135 ame: full=p150-glued	6211	gi|17375490|sp|Q14203.3|DCTN1_HUMANRecName: Full=Dynactin subunit 1; AltName: Full=150 kDa dynein-associated polypeptide; AltName: Full=DAP-150; Short=DP-150; AltName: Full=p135; AltName: Full=p150-glued	Q14203	0	62	915.605	1316	823
isotig07610	plxb3_human ame: full=plexin-b3 flags: precursor	5067	gi|51701857|sp|Q9ULL4.2|PLXB3_HUMANRecName: Full=Plexin-B3; Flags: Precursor	Q9ULL4	9.53389e-136	40	275.404	1057	432
isotig07690	slk_human ame: full=ste20-like serine threonine-protein kinase short=ste20-like kinase short=hslk ame: full=ctcl tumor antigen se20-9 ame: full=ste20-related serine threonine-protein kinase short=ste20-related kinase ame: full=serine threonine-protein kinase 2	4962	gi|74762732|sp|Q9H2G2.1|SLK_HUMANRecName: Full=STE20-like serine/threonine-protein kinase; Short=STE20-like kinase; Short=hSLK; AltName: Full=CTCL tumor antigen se20-9; AltName: Full=STE20-related serine/threonine-protein kinase; Short=STE20-related kinase; AltName: Full=Serine/threonine-protein kinase 2	Q9H2G2	1.60908e-132	79	450.669	317	253
isotig07694	birc3_mouse ame: full=baculoviral iap repeat-containing protein 3 ame: full=inhibitor of apoptosis protein 1 short=iap-1 short=miap-1 short=miap1	4403	gi|341940285|sp|O08863.2|BIRC3_MOUSERecName: Full=Baculoviral IAP repeat-containing protein 3; AltName: Full=Inhibitor of apoptosis protein 1; Short=IAP-1; Short=mIAP-1; Short=mIAP1	O08863	1.5911e-50	53	194.897	273	147
isotig07698	myo9a_rat ame: full=unconventional myosin-ixa ame: full=myr 7 ame: full=unconventional myosin-9a	4125	gi|81872884|sp|Q9Z1N3.1|MYO9A_RATRecName: Full=Unconventional myosin-IXa; AltName: Full=Myr 7; AltName: Full=Unconventional myosin-9a	Q9Z1N3	0	62	993.03	1180	741
isotig07706	rhg17_human ame: full=rho gtpase-activating protein 17 ame: full=rho-type gtpase-activating protein 17 ame: full= interacting with cip4 homologs protein 1 short=rich-1	5882	gi|74736331|sp|Q68EM7.1|RHG17_HUMANRecName: Full=Rho GTPase-activating protein 17; AltName: Full=Rho-type GTPase-activating protein 17; AltName: Full=RhoGAP interacting with CIP4 homologs protein 1; Short=RICH-1	Q68EM7	1.06778e-132	68	443.736	469	319
isotig07710	nf1_rat ame: full=neurofibromin ame: full=neurofibromatosis-related protein nf-1	3697	gi|13959414|sp|P97526.1|NF1_RATRecName: Full=Neurofibromin; AltName: Full=Neurofibromatosis-related protein NF-1	P97526	1.09714e-30	80	135.961	125	100
isotig07714	flna_drome ame: full=filamin-a short=fln-a ame: full=actin-binding protein 280 short=abp-280 ame: full=filamin-1 ame: full=filamin1	3526	gi|74868669|sp|Q9VEN1.2|FLNA_DROMERecName: Full=Filamin-A; Short=FLN-A; AltName: Full=Actin-binding protein 280; Short=ABP-280; AltName: Full=Filamin-1; AltName: Full=Filamin1	Q9VEN1	0	61	672.929	841	520
isotig07630	lap4_drome ame: full=protein lap4 ame: full=protein scribble ame: full=protein smell-impaired	4742	gi|51701662|sp|Q7KRY7.1|LAP4_DROMERecName: Full=Protein lap4; AltName: Full=Protein scribble; AltName: Full=Protein smell-impaired	Q7KRY7	3.39047e-160	73	539.265	510	373
isotig07718	mknk1_mouse ame: full=map kinase-interacting serine threonine-protein kinase 1 ame: full=map kinase signal-integrating kinase 1 short=mapk signal-integrating kinase 1 short=mnk1	5289	gi|30315972|sp|O08605.2|MKNK1_MOUSERecName: Full=MAP kinase-interacting serine/threonine-protein kinase 1; AltName: Full=MAP kinase signal-integrating kinase 1; Short=MAPK signal-integrating kinase 1; Short=Mnk1	O08605	4.94024e-138	69	441.425	394	274
isotig07726	fhl2_rat ame: full=four and a half lim domains protein 2 short=fhl-2 ame: full=lim domain protein dral ame: full=skeletal muscle lim-protein 3 short=slim-3	3679	gi|6226139|sp|O35115.1|FHL2_RATRecName: Full=Four and a half LIM domains protein 2; Short=FHL-2; AltName: Full=LIM domain protein DRAL; AltName: Full=Skeletal muscle LIM-protein 3; Short=SLIM-3	O35115	3.16224e-102	71	331.257	284	202
isotig07722	hs12b_human ame: full=heat shock 70 kda protein 12b	4351	gi|27734244|sp|Q96MM6.2|HS12B_HUMANRecName: Full=Heat shock 70 kDa protein 12B	Q96MM6	2.76127e-61	49	133.265	291	144
isotig07730	mot12_xenla ame: full=monocarboxylate transporter 12 short=mct 12 ame: full=solute carrier family 16 member 12	3309	gi|82184001|sp|Q6GM59.1|MOT12_XENLARecName: Full=Monocarboxylate transporter 12; Short=MCT 12; AltName: Full=Solute carrier family 16 member 12	Q6GM59	2.26662e-42	50	166.777	432	218
isotig07734	mtg8_human ame: full=protein cbfa2t1 ame: full=cyclin-d-related protein ame: full=eight twenty one protein ame: full=protein eto ame: full=protein mtg8 ame: full=zinc finger mynd domain-containing protein 2	3458	gi|2498595|sp|Q06455.2|MTG8_HUMANRecName: Full=Protein CBFA2T1; AltName: Full=Cyclin-D-related protein; AltName: Full=Eight twenty one protein; AltName: Full=Protein ETO; AltName: Full=Protein MTG8; AltName: Full=Zinc finger MYND domain-containing protein 2	Q06455	8.80085e-137	66	434.876	466	308
isotig07750	kat7_human ame: full=histone acetyltransferase kat7 ame: full=histone acetyltransferase binding to orc1 ame: full=lysine acetyltransferase 7 ame: full= ybf2 sas2 and tip60 protein 2 short=myst-2	3140	gi|68565854|sp|O95251.1|KAT7_HUMANRecName: Full=Histone acetyltransferase KAT7; AltName: Full=Histone acetyltransferase binding to ORC1; AltName: Full=Lysine acetyltransferase 7; AltName: Full=MOZ, YBF2/SAS3, SAS2 and TIP60 protein 2; Short=MYST-2	O95251	2.05927e-157	74	426.017	339	254
isotig07754	roa2_ponab ame: full=heterogeneous nuclear ribonucleoproteins a2 b1 short=hnrnp a2 b1	3101	gi|75070806|sp|Q5RBU8.1|ROA2_PONABRecName: Full=Heterogeneous nuclear ribonucleoproteins A2/B1; Short=hnRNP A2/B1	Q5RBU8	8.7919e-61	75	216.468	177	133
isotig07758	sl9a3_rat ame: full=sodium hydrogen exchanger 3 ame: full=na(+) h(+) exchanger 3 short=nhe-3 ame: full=solute carrier family 9 member 3	4202	gi|127813|sp|P26433.1|SL9A3_RATRecName: Full=Sodium/hydrogen exchanger 3; AltName: Full=Na(+)/H(+) exchanger 3; Short=NHE-3; AltName: Full=Solute carrier family 9 member 3	P26433	9.25425e-124	68	412.149	547	374
isotig07770	myo1e_human ame: full=unconventional myosin-ie ame: full=myosin-ic ame: full=unconventional myosin 1e	3016	gi|215274106|sp|Q12965.2|MYO1E_HUMANRecName: Full=Unconventional myosin-Ie; AltName: Full=Myosin-Ic; AltName: Full=Unconventional myosin 1E	Q12965	0	84	1395.56	935	791
isotig07774	megf9_mouse ame: full=multiple epidermal growth factor-like domains protein 9 short=multiple egf-like domains protein 9 ame: full=epidermal growth factor-like protein 5 short=egf-like protein 5 flags: precursor	4858	gi|46395840|sp|Q8BH27.1|MEGF9_MOUSERecName: Full=Multiple epidermal growth factor-like domains protein 9; Short=Multiple EGF-like domains protein 9; AltName: Full=Epidermal growth factor-like protein 5; Short=EGF-like protein 5; Flags: Precursor	Q8BH27	1.1297e-17	52	92.4337	126	66
isotig07666	neb1_human ame: full=neurabin-1 ame: full=neurabin-i ame: full=neural tissue-specific f-actin-binding protein i ame: full=protein phosphatase 1 regulatory subunit 9a	4144	gi|50403806|sp|Q9ULJ8.2|NEB1_HUMANRecName: Full=Neurabin-1; AltName: Full=Neurabin-I; AltName: Full=Neural tissue-specific F-actin-binding protein I; AltName: Full=Protein phosphatase 1 regulatory subunit 9A	Q9ULJ8	1.45227e-16	77	89.3521	72	56
isotig07794	lrig2_mouse ame: full=leucine-rich repeats and immunoglobulin-like domains protein 2 short=lig-2 flags: precursor	2656	gi|73621175|sp|Q52KR2.1|LRIG2_MOUSERecName: Full=Leucine-rich repeats and immunoglobulin-like domains protein 2; Short=LIG-2; Flags: Precursor	Q52KR2	5.93464e-25	45	115.546	420	189
isotig07738	rtkn_rat ame: full=rhotekin	3581	gi|81911615|sp|Q6V7V2.1|RTKN_RATRecName: Full=Rhotekin	Q6V7V2	2.59244e-86	55	296.204	456	254
isotig07802	spdef_human ame: full=sam pointed domain-containing ets transcription factor ame: full=prostate epithelium-specific ets transcription factor short=prostate-specific ets ame: full=prostate-derived ets factor	2816	gi|74762123|sp|O95238.1|SPDEF_HUMANRecName: Full=SAM pointed domain-containing Ets transcription factor; AltName: Full=Prostate epithelium-specific Ets transcription factor; Short=Prostate-specific Ets; AltName: Full=Prostate-derived Ets factor	O95238	3.99123e-47	58	176.792	237	138
isotig07810	hsp68_drome ame: full=heat shock protein 68	2625	gi|13124306|sp|O97125.1|HSP68_DROMERecName: Full=Heat shock protein 68	O97125	0	88	1002.66	634	560
isotig07746	fuco_brafl ame: full=alpha-l-fucosidase ame: full=alpha-l-fucoside fucohydrolase flags: precursor	3437	gi|327488246|sp|C3YWU0.2|FUCO_BRAFLRecName: Full=Alpha-L-fucosidase; AltName: Full=Alpha-L-fucoside fucohydrolase; Flags: Precursor	C3YWU0	4.9317e-178	75	536.954	437	328
isotig07826	ikka_chick ame: full=inhibitor of nuclear factor kappa-b kinase subunit alpha short=i kappa-b kinase alpha short=ikk-a short=ikk-alpha short= short= kinase ame: full=conserved helix-loop-helix ubiquitous kinase ame: full=nuclear factor nf-kappa-b inhibitor kinase alpha short=nfkbika	2609	gi|82233772|sp|Q5ZJB4.1|IKKA_CHICKRecName: Full=Inhibitor of nuclear factor kappa-B kinase subunit alpha; Short=I kappa-B kinase alpha; Short=IKK-A; Short=IKK-alpha; Short=IkBKA; Short=IkappaB kinase; AltName: Full=Conserved helix-loop-helix ubiquitous kinase; AltName: Full=Nuclear factor NF-kappa-B inhibitor kinase alpha; Short=NFKBIKA	Q5ZJB4	0	65	579.326	653	430
isotig07830	pde1c_rat ame: full=calcium calmodulin-dependent 3 -cyclic nucleotide phosphodiesterase 1c short=cam-pde 1c	2572	gi|2499447|sp|Q63421.1|PDE1C_RATRecName: Full=Calcium/calmodulin-dependent 3',5'-cyclic nucleotide phosphodiesterase 1C; Short=Cam-PDE 1C	Q63421	0	77	556.984	450	349
isotig07834	dhx15_mouse ame: full= pre-mrna-splicing factor atp-dependent rna helicase dhx15 ame: full=deah box protein 15	3227	gi|31563436|sp|O35286.2|DHX15_MOUSERecName: Full=Putative pre-mRNA-splicing factor ATP-dependent RNA helicase DHX15; AltName: Full=DEAH box protein 15	O35286	0	93	842.803	481	451
isotig07846	yh24_caeel ame: full= aminopeptidase	2357	gi|6919994|sp|Q27245.1|YH24_CAEELRecName: Full=Putative aminopeptidase W07G4.4	Q27245	9.67198e-124	62	388.267	453	284
isotig07854	nphp1_canfa ame: full=nephrocystin-1	2702	gi|17369660|sp|Q9TU19.1|NPHP1_CANFARecName: Full=Nephrocystin-1	Q9TU19	3.53008e-104	60	341.273	425	257
isotig07858	tbata_human ame: full=protein tbata ame: full=protein spatial ame: full=stromal protein associated with thymii and lymph node homolog ame: full= brain and testes-associated protein	2231	gi|317373509|sp|Q96M53.3|TBATA_HUMANRecName: Full=Protein TBATA; AltName: Full=Protein SPATIAL; AltName: Full=Stromal protein associated with thymii and lymph node homolog; AltName: Full=Thymus, brain and testes-associated protein	Q96M53	3.00949e-19	47	93.5893	247	118
isotig07862	ahsa1_mouse ame: full=activator of 90 kda heat shock protein atpase homolog 1 short=aha1	2709	gi|30315914|sp|Q8BK64.2|AHSA1_MOUSERecName: Full=Activator of 90 kDa heat shock protein ATPase homolog 1; Short=AHA1	Q8BK64	1.1007e-93	65	305.449	345	225
isotig07866	zn252_canfa ame: full=zinc finger protein 252	2223	gi|75075042|sp|Q9XSR1.1|ZN252_CANFARecName: Full=Zinc finger protein 252	Q9XSR1	3.43895e-47	53	177.948	304	162
isotig07878	tmc7_human ame: full=transmembrane channel-like protein 7	2121	gi|74713450|sp|Q7Z402.1|TMC7_HUMANRecName: Full=Transmembrane channel-like protein 7	Q7Z402	4.29474e-52	55	127.487	247	136
isotig07882	tmtc3_mouse ame: full=transmembrane and tpr repeat-containing protein 3	3043	gi|134035048|sp|Q8BRH0.2|TMTC3_MOUSERecName: Full=Transmembrane and TPR repeat-containing protein 3	Q8BRH0	7.48249e-63	65	234.187	269	176
isotig07890	cpne3_human ame: full=copine-3 ame: full=copine iii	3229	gi|10719946|sp|O75131.1|CPNE3_HUMANRecName: Full=Copine-3; AltName: Full=Copine III	O75131	8.30942e-170	69	516.924	532	370
isotig07894	faim1_bovin ame: full=fas apoptotic inhibitory molecule 1	2877	gi|122144198|sp|Q0IIF6.1|FAIM1_BOVINRecName: Full=Fas apoptotic inhibitory molecule 1	Q0IIF6	3.98341e-63	76	216.853	183	140
isotig07898	pico_drome ame: full= inorganic phosphate cotransporter	2505	gi|29428061|sp|Q9V7S5.1|PICO_DROMERecName: Full=Putative inorganic phosphate cotransporter	Q9V7S5	5.03364e-12	51	72.7886	126	65
isotig07906	lact2_caeel ame: full=beta-lactamase domain-containing protein 2	2212	gi|1176901|sp|Q09621.1|LACT2_CAEELRecName: Full=Beta-lactamase domain-containing protein 2	Q09621	6.33409e-69	54	239.965	397	218
isotig07910	tm134_mouse ame: full=transmembrane protein 134	2119	gi|81901364|sp|Q8R0J4.1|TM134_MOUSERecName: Full=Transmembrane protein 134	Q8R0J4	2.37444e-11	48	67.3958	197	95
isotig07914	dyh3_mouse ame: full=dynein heavy chain axonemal ame: full=axonemal beta dynein heavy chain 3 ame: full=ciliary dynein heavy chain 3	2710	gi|182637561|sp|Q8BW94.2|DYH3_MOUSERecName: Full=Dynein heavy chain 3, axonemal; AltName: Full=Axonemal beta dynein heavy chain 3; AltName: Full=Ciliary dynein heavy chain 3	Q8BW94	3.30014e-104	81	357.066	244	199
isotig07922	dcam_drome ame: full=s-adenosylmethionine decarboxylase proenzyme short= etdc short=samdc contains: ame: full=s-adenosylmethionine decarboxylase alpha chain contains: ame: full=s-adenosylmethionine decarboxylase beta chain flags: precursor	1998	gi|6166112|sp|P91931.1|DCAM_DROMERecName: Full=S-adenosylmethionine decarboxylase proenzyme; Short=AdoMetDC; Short=SAMDC; Contains: RecName: Full=S-adenosylmethionine decarboxylase alpha chain; Contains: RecName: Full=S-adenosylmethionine decarboxylase beta chain; Flags: Precursor	P91931	1.09602e-43	69	164.851	159	111
isotig07926	celr2_human ame: full=cadherin egf lag seven-pass g-type receptor 2 ame: full=cadherin family member 10 ame: full=epidermal growth factor-like protein 2 short=egf-like protein 2 ame: full=flamingo homolog 3 ame: full=multiple epidermal growth factor-like domains protein 3 short=multiple egf-like domains protein 3 flags: precursor	2992	gi|22095550|sp|Q9HCU4.1|CELR2_HUMANRecName: Full=Cadherin EGF LAG seven-pass G-type receptor 2; AltName: Full=Cadherin family member 10; AltName: Full=Epidermal growth factor-like protein 2; Short=EGF-like protein 2; AltName: Full=Flamingo homolog 3; AltName: Full=Multiple epidermal growth factor-like domains protein 3; Short=Multiple EGF-like domains protein 3; Flags: Precursor	Q9HCU4	1.70131e-27	44	124.79	542	239
isotig07930	mare1_bovin ame: full=microtubule-associated protein rp eb family member 1 ame: full=apc-binding protein eb1 ame: full=end-binding protein 1 short=eb1	1705	gi|81170676|sp|Q3ZBD9.3|MARE1_BOVINRecName: Full=Microtubule-associated protein RP/EB family member 1; AltName: Full=APC-binding protein EB1; AltName: Full=End-binding protein 1; Short=EB1	Q3ZBD9	8.8485e-96	70	300.056	273	193
isotig07950	hs12b_human ame: full=heat shock 70 kda protein 12b	2464	gi|27734244|sp|Q96MM6.2|HS12B_HUMANRecName: Full=Heat shock 70 kDa protein 12B	Q96MM6	2.59777e-51	47	122.094	308	145
isotig07954	ileu_xentr ame: full=leukocyte elastase inhibitor ame: full=serpin b1	1637	gi|82195170|sp|Q5I0S8.1|ILEU_XENTRRecName: Full=Leukocyte elastase inhibitor; AltName: Full=Serpin B1	Q5I0S8	8.7365e-62	55	213.772	361	200
isotig07962	srsf7_human ame: full=serine arginine-rich splicing factor 7 ame: full=splicing factor 9g8 ame: full=splicing arginine serine-rich 7	1793	gi|3929380|sp|Q16629.1|SRSF7_HUMANRecName: Full=Serine/arginine-rich splicing factor 7; AltName: Full=Splicing factor 9G8; AltName: Full=Splicing factor, arginine/serine-rich 7	Q16629	2.23517e-38	72	145.976	125	90
isotig07778	bnd7a_aedae ame: full=band 7 protein aael010189	2937	gi|122105440|sp|Q16TM5.1|BND7A_AEDAERecName: Full=Band 7 protein AAEL010189	Q16TM5	1.01472e-119	86	374.4	271	235
isotig07786	tlr4_bostr ame: full=toll-like receptor 4 ame: cd_antigen=cd284 flags: precursor	2918	gi|116256089|sp|Q2V898.1|TLR4_BOSTRRecName: Full=Toll-like receptor 4; AltName: CD_antigen=CD284; Flags: Precursor	Q2V898	1.42533e-22	48	52.373	213	103
isotig07970	pon1_human ame: full=serum paraoxonase arylesterase 1 short=pon 1 ame: full=aromatic esterase 1 short=a-esterase 1 ame: full=k-45 ame: full=serum aryldialkylphosphatase 1	2254	gi|308153572|sp|P27169.3|PON1_HUMANRecName: Full=Serum paraoxonase/arylesterase 1; Short=PON 1; AltName: Full=Aromatic esterase 1; Short=A-esterase 1; AltName: Full=K-45; AltName: Full=Serum aryldialkylphosphatase 1	P27169	4.52646e-46	55	139.043	221	122
isotig07974	paf1_human ame: full=rna polymerase ii-associated factor 1 homolog short=hpaf1 ame: full=pancreatic differentiation protein 2	2142	gi|182670295|sp|Q8N7H5.2|PAF1_HUMANRecName: Full=RNA polymerase II-associated factor 1 homolog; Short=hPAF1; AltName: Full=Pancreatic differentiation protein 2	Q8N7H5	5.23334e-153	75	461.84	404	307
isotig07979	chm2b_xentr ame: full=charged multivesicular body protein 2b ame: full=chromatin-modifying protein 2b short=chmp2b	1493	gi|73917749|sp|Q6NVL7.1|CHM2B_XENTRRecName: Full=Charged multivesicular body protein 2b; AltName: Full=Chromatin-modifying protein 2b; Short=CHMP2b	Q6NVL7	1.86317e-48	78	171.785	212	167
isotig07986	shlb1_rat ame: full=endophilin-b1 ame: full=sh3 domain-containing grb2-like protein b1	2422	gi|81910882|sp|Q6AYE2.1|SHLB1_RATRecName: Full=Endophilin-B1; AltName: Full=SH3 domain-containing GRB2-like protein B1	Q6AYE2	1.62263e-120	82	368.622	258	212
isotig07990	inx3_caeel ame: full=innexin-3 ame: full=protein opu-3	1614	gi|12643734|sp|Q19746.2|INX3_CAEELRecName: Full=Innexin-3; AltName: Full=Protein opu-3	Q19746	8.12329e-22	50	85.8853	188	95
isotig07994	ppal_xenla ame: full=lysosomal acid phosphatase short=lap flags: precursor	2158	gi|218525909|sp|B1H1P9.1|PPAL_XENLARecName: Full=Lysosomal acid phosphatase; Short=LAP; Flags: Precursor	B1H1P9	1.20366e-73	58	251.136	359	210
isotig07998	prs6a_rat ame: full=26s protease regulatory subunit 6a ame: full=26s proteasome aaa-atpase subunit rpt5 ame: full=proteasome 26s subunit atpase 3 ame: full=spermatogenic cell sperm-associated tat-binding protein homolog sata ame: full=tat-binding protein 1 short=tbp-1	1413	gi|2492523|sp|Q63569.1|PRS6A_RATRecName: Full=26S protease regulatory subunit 6A; AltName: Full=26S proteasome AAA-ATPase subunit RPT5; AltName: Full=Proteasome 26S subunit ATPase 3; AltName: Full=Spermatogenic cell/sperm-associated Tat-binding protein homolog SATA; AltName: Full=Tat-binding protein 1; Short=TBP-1	Q63569	0	95	478.789	253	241
isotig07798	di3l2_xentr ame: full=dis3-like exonuclease 2	3757	gi|123911962|sp|Q0V9R3.1|DI3L2_XENTRRecName: Full=DIS3-like exonuclease 2	Q0V9R3	5.08579e-165	66	520.005	530	352
isotig08006	zasp_drome ame: full=pdz and lim domain protein zasp ame: full=z band alternatively spliced pdz-motif protein	2317	gi|313471772|sp|A1ZA47.2|ZASP_DROMERecName: Full=PDZ and LIM domain protein Zasp; AltName: Full=Z band alternatively spliced PDZ-motif protein	A1ZA47	5.84818e-67	71	248.054	197	140
isotig08014	sctr_rat ame: full=secretin receptor short=sct-r flags: precursor	1767	gi|134324|sp|P23811.1|SCTR_RATRecName: Full=Secretin receptor; Short=SCT-R; Flags: Precursor	P23811	7.03237e-53	56	192.586	284	160
isotig08022	st1b1_chick ame: full=sulfotransferase family cytosolic 1b member 1 short=st1b1 short=sulfotransferase 1b1	1496	gi|57013083|sp|Q8JG30.1|ST1B1_CHICKRecName: Full=Sulfotransferase family cytosolic 1B member 1; Short=ST1B1; Short=Sulfotransferase 1B1	Q8JG30	3.45066e-55	58	192.586	267	157
isotig08010	mgt4c_pig ame: full=alpha- -mannosyl-glycoprotein 4-beta-n-acetylglucosaminyltransferase c ame: full=n-glycosyl-oligosaccharide-glycoprotein n-acetylglucosaminyltransferase ivc short= -ivc short=n-acetylglucosaminyltransferase ivc ame: full=udp-n-acetylglucosamine: alpha- -d-mannoside beta- -n-acetylglucosaminyltransferase ivc	1768	gi|75043545|sp|Q6ITT3.1|MGT4C_PIGRecName: Full=Alpha-1,3-mannosyl-glycoprotein 4-beta-N-acetylglucosaminyltransferase C; AltName: Full=N-glycosyl-oligosaccharide-glycoprotein N-acetylglucosaminyltransferase IVc; Short=GnT-IVc; Short=N-acetylglucosaminyltransferase IVc; AltName: Full=UDP-N-acetylglucosamine: alpha-1,3-D-mannoside beta-1,4-N-acetylglucosaminyltransferase IVc	Q6ITT3	5.84463e-84	57	276.944	422	242
isotig08026	est1c_mouse ame: full=carboxylesterase 1c ame: full=liver carboxylesterase n ame: full=lung surfactant convertase ame: full=pes-n flags: precursor	2160	gi|341941117|sp|P23953.4|EST1C_MOUSERecName: Full=Carboxylesterase 1C; AltName: Full=Liver carboxylesterase N; AltName: Full=Lung surfactant convertase; AltName: Full=PES-N; Flags: Precursor	P23953	1.29976e-60	61	171.014	198	121
isotig08018	ddc_rat ame: full=aromatic-l-amino-acid decarboxylase short=aadc ame: full=dopa decarboxylase short=ddc	2230	gi|118311|sp|P14173.1|DDC_RATRecName: Full=Aromatic-L-amino-acid decarboxylase; Short=AADC; AltName: Full=DOPA decarboxylase; Short=DDC	P14173	0	78	648.277	483	378
isotig08030	doc2b_mouse ame: full=double c2-like domain-containing protein beta short=doc2-beta	1730	gi|341940453|sp|P70169.2|DOC2B_MOUSERecName: Full=Double C2-like domain-containing protein beta; Short=Doc2-beta	P70169	3.29935e-137	81	412.149	295	241
isotig08034	iglo5_human ame: full= family member 5 flags: precursor	1493	gi|209572783|sp|A6NGN9.4|IGLO5_HUMANRecName: Full=IgLON family member 5; Flags: Precursor	A6NGN9	4.6051e-13	46	69.3218	230	107
isotig08046	dns2a_human ame: full=deoxyribonuclease-2-alpha ame: full=acid dnase ame: full=deoxyribonuclease ii alpha short=dnase ii alpha ame: full=lysosomal dnase ii ame: full=r31240_2 flags: precursor	1901	gi|3182984|sp|O00115.2|DNS2A_HUMANRecName: Full=Deoxyribonuclease-2-alpha; AltName: Full=Acid DNase; AltName: Full=Deoxyribonuclease II alpha; Short=DNase II alpha; AltName: Full=Lysosomal DNase II; AltName: Full=R31240_2; Flags: Precursor	O00115	8.26691e-76	54	252.677	338	184
isotig08070	hdac6_mouse ame: full=histone deacetylase 6 short=hd6 ame: full=histone deacetylase mhda2	1824	gi|341941079|sp|Q9Z2V5.3|HDAC6_MOUSERecName: Full=Histone deacetylase 6; Short=HD6; AltName: Full=Histone deacetylase mHDA2	Q9Z2V5	3.12504e-33	72	139.813	115	83
isotig08062	foxj3_mouse ame: full=forkhead box protein j3	1674	gi|47605695|sp|Q8BUR3.1|FOXJ3_MOUSERecName: Full=Forkhead box protein J3	Q8BUR3	2.26355e-64	76	227.254	177	136
isotig08094	abcg1_human ame: full=atp-binding cassette sub-family g member 1 ame: full=atp-binding cassette transporter 8 ame: full=white protein homolog	1739	gi|17433715|sp|P45844.3|ABCG1_HUMANRecName: Full=ATP-binding cassette sub-family G member 1; AltName: Full=ATP-binding cassette transporter 8; AltName: Full=White protein homolog	P45844	1.15956e-175	72	520.39	509	369
isotig08098	par12_mouse ame: full=poly	1642	gi|341942208|sp|Q8BZ20.3|PAR12_MOUSERecName: Full=Poly [ADP-ribose] polymerase 12; Short=PARP-12; AltName: Full=ADP-ribosyltransferase diphtheria toxin-like 12; Short=ARTD12; AltName: Full=Zinc finger CCCH domain-containing protein 1	Q8BZ20	5.6061e-17	49	87.8113	168	83
isotig08102	hmcn1_human ame: full=hemicentin-1 ame: full=fibulin-6 short=fibl-6 flags: precursor	1176	gi|85542049|sp|Q96RW7.2|HMCN1_HUMANRecName: Full=Hemicentin-1; AltName: Full=Fibulin-6; Short=FIBL-6; Flags: Precursor	Q96RW7	1.9317e-35	53	144.436	211	112
isotig08110	clca_mouse ame: full=clathrin light chain a short=lca	1539	gi|408360022|sp|O08585.2|CLCA_MOUSERecName: Full=Clathrin light chain A; Short=Lca	O08585	1.38384e-44	62	162.54	218	136
isotig08122	srp09_caeel ame: full=signal recognition particle 9 kda protein short=srp9	1081	gi|464807|sp|P34642.1|SRP09_CAEELRecName: Full=Signal recognition particle 9 kDa protein; Short=SRP9	P34642	1.43082e-26	80	105.531	76	61
isotig08139	rdhe2_human ame: full=epidermal retinol dehydrogenase 2 short=ephd-2 short=rdh-e2 ame: full=retinal short-chain dehydrogenase reductase 2 short=retsdr2 ame: full=short-chain dehydrogenase reductase family 16c member 5	1323	gi|74750974|sp|Q8N3Y7.2|RDHE2_HUMANRecName: Full=Epidermal retinol dehydrogenase 2; Short=EPHD-2; Short=RDH-E2; AltName: Full=Retinal short-chain dehydrogenase reductase 2; Short=retSDR2; AltName: Full=Short-chain dehydrogenase/reductase family 16C member 5	Q8N3Y7	3.31557e-107	72	326.635	286	208
isotig08150	mot5_mouse ame: full=monocarboxylate transporter 5 short=mct 5	1285	gi|81878784|sp|Q8R0M8.1|MOT5_MOUSERecName: Full=Monocarboxylate transporter 5; Short=MCT 5	Q8R0M8	2.43743e-13	50	53.9138	92	46
isotig08220	rasf5_mouse ame: full=ras association domain-containing protein 5 ame: full=new ras effector 1 ame: full=regulator for cell adhesion and polarization enriched in lymphoid tissues short=rapl	6549	gi|81882747|sp|Q5EBH1.1|RASF5_MOUSERecName: Full=Ras association domain-containing protein 5; AltName: Full=New ras effector 1; AltName: Full=Regulator for cell adhesion and polarization enriched in lymphoid tissues; Short=RAPL	Q5EBH1	8.81836e-37	65	150.984	188	124
isotig08223	if4a3_danre ame: full=eukaryotic initiation factor 4a-iii short=eif-4a-iii short=eif4a-iii ame: full=atp-dependent rna helicase ddx48 ame: full=atp-dependent rna helicase eif4a-3 ame: full=dead box protein 48 ame: full=eukaryotic translation initiation factor 4a isoform 3	6409	gi|82209617|sp|Q7ZVA6.1|IF4A3_DANRERecName: Full=Eukaryotic initiation factor 4A-III; Short=eIF-4A-III; Short=eIF4A-III; AltName: Full=ATP-dependent RNA helicase DDX48; AltName: Full=ATP-dependent RNA helicase eIF4A-3; AltName: Full=DEAD box protein 48; AltName: Full=Eukaryotic translation initiation factor 4A isoform 3	Q7ZVA6	0	97	761.911	401	389
isotig08226	nid1_human ame: full=nidogen-1 short=nid-1 ame: full=entactin flags: precursor	5564	gi|251757450|sp|P14543.3|NID1_HUMANRecName: Full=Nidogen-1; Short=NID-1; AltName: Full=Entactin; Flags: Precursor	P14543	1.08291e-80	49	296.975	590	290
isotig08229	ki26a_mouse ame: full=kinesin-like protein kif26a	5681	gi|160013076|sp|Q52KG5.2|KI26A_MOUSERecName: Full=Kinesin-like protein KIF26A	Q52KG5	4.31448e-118	67	258.07	308	207
isotig08241	cno6l_mouse ame: full=ccr4-not transcription complex subunit 6-like	5877	gi|166216090|sp|Q8VEG6.2|CNO6L_MOUSERecName: Full=CCR4-NOT transcription complex subunit 6-like	Q8VEG6	4.29046e-149	75	478.789	364	276
isotig08244	phlb1_rat ame: full=pleckstrin homology-like domain family b member 1 ame: full=protein ll5-alpha	5901	gi|84029395|sp|Q63312.2|PHLB1_RATRecName: Full=Pleckstrin homology-like domain family B member 1; AltName: Full=Protein LL5-alpha	Q63312	8.44109e-69	65	255.758	325	213
isotig08235	vigln_human ame: full=vigilin ame: full=high density lipoprotein-binding protein short=hdl-binding protein	5111	gi|218511884|sp|Q00341.2|VIGLN_HUMANRecName: Full=Vigilin; AltName: Full=High density lipoprotein-binding protein; Short=HDL-binding protein	Q00341	0	70	673.315	646	458
isotig08247	grp3_human ame: full=ras guanyl-releasing protein 3 ame: full=calcium and dag-regulated guanine nucleotide exchange factor iii ame: full=guanine nucleotide exchange factor for rap1	5368	gi|34395670|sp|Q8IV61.1|GRP3_HUMANRecName: Full=Ras guanyl-releasing protein 3; AltName: Full=Calcium and DAG-regulated guanine nucleotide exchange factor III; AltName: Full=Guanine nucleotide exchange factor for Rap1	Q8IV61	0	68	571.622	558	384
isotig08250	pkhg4_human ame: full=puratrophin-1 ame: full=pleckstrin homology domain-containing family g member 4 short=ph domain-containing family g member 4 ame: full=purkinje cell atrophy-associated protein 1	5071	gi|74755121|sp|Q58EX7.1|PKHG4_HUMANRecName: Full=Puratrophin-1; AltName: Full=Pleckstrin homology domain-containing family G member 4; Short=PH domain-containing family G member 4; AltName: Full=Purkinje cell atrophy-associated protein 1	Q58EX7	1.77249e-125	73	429.869	366	268
isotig08259	fbx33_human ame: full=f-box only protein 33	6585	gi|51315939|sp|Q7Z6M2.1|FBX33_HUMANRecName: Full=F-box only protein 33	Q7Z6M2	4.62656e-34	44	144.05	496	222
isotig08253	ptprb_mouse ame: full=receptor-type tyrosine-protein phosphatase beta short=protein-tyrosine phosphatase beta short=r-ptp-beta ame: full=vascular endothelial protein tyrosine phosphatase short=ve-ptp flags: precursor	4828	gi|281312445|sp|B2RU80.1|PTPRB_MOUSERecName: Full=Receptor-type tyrosine-protein phosphatase beta; Short=Protein-tyrosine phosphatase beta; Short=R-PTP-beta; AltName: Full=Vascular endothelial protein tyrosine phosphatase; Short=VE-PTP; Flags: Precursor	B2RU80	6.05728e-64	63	244.973	316	201
isotig08262	atp7a_rat ame: full=copper-transporting atpase 1 ame: full=copper pump 1 ame: full=menkes disease-associated protein homolog	5524	gi|12229551|sp|P70705.1|ATP7A_RATRecName: Full=Copper-transporting ATPase 1; AltName: Full=Copper pump 1; AltName: Full=Menkes disease-associated protein homolog	P70705	0	65	1280	1501	976
isotig08265	zo1_human ame: full=tight junction protein zo-1 ame: full=tight junction protein 1 ame: full=zona occludens protein 1 ame: full=zonula occludens protein 1	5591	gi|85700443|sp|Q07157.3|ZO1_HUMANRecName: Full=Tight junction protein ZO-1; AltName: Full=Tight junction protein 1; AltName: Full=Zona occludens protein 1; AltName: Full=Zonula occludens protein 1	Q07157	6.0195e-88	66	314.694	351	234
isotig08238	f135a_ponab ame: full=protein fam135a	5562	gi|75055001|sp|Q5RA75.1|F135A_PONABRecName: Full=Protein FAM135A	Q5RA75	1.67841e-119	78	410.994	344	271
isotig08256	trak1_human ame: full=trafficking kinesin-binding protein 1 ame: full=106 kda o- c transferase-interacting protein	5414	gi|13124654|sp|Q9UPV9.1|TRAK1_HUMANRecName: Full=Trafficking kinesin-binding protein 1; AltName: Full=106 kDa O-GlcNAc transferase-interacting protein	Q9UPV9	4.51556e-62	76	189.119	231	177
isotig08271	hs12b_human ame: full=heat shock 70 kda protein 12b	5696	gi|27734244|sp|Q96MM6.2|HS12B_HUMANRecName: Full=Heat shock 70 kDa protein 12B	Q96MM6	2.69265e-51	45	199.519	632	290
isotig08275	rarb_chick ame: full=retinoic acid receptor beta short=rar-beta ame: full=nuclear receptor subfamily 1 group b member 2	4492	gi|3041719|sp|P22448.2|RARB_CHICKRecName: Full=Retinoic acid receptor beta; Short=RAR-beta; AltName: Full=Nuclear receptor subfamily 1 group B member 2	P22448	7.258e-132	74	422.55	354	262
isotig08277	e2f3_mouse ame: full=transcription factor e2f3 short=e2f-3	4884	gi|73920204|sp|O35261.2|E2F3_MOUSERecName: Full=Transcription factor E2F3; Short=E2F-3	O35261	7.70488e-84	62	288.886	366	227
isotig08280	pxdc1_mouse ame: full=plexin domain-containing protein 1 ame: full=tumor endothelial marker 7 flags: precursor	5986	gi|317373274|sp|Q91ZV7.2|PXDC1_MOUSERecName: Full=Plexin domain-containing protein 1; AltName: Full=Tumor endothelial marker 7; Flags: Precursor	Q91ZV7	3.68417e-66	59	239.965	272	163
isotig08283	ano10_human ame: full=anoctamin-10 ame: full=transmembrane protein 16k	6449	gi|148887071|sp|Q9NW15.2|ANO10_HUMANRecName: Full=Anoctamin-10; AltName: Full=Transmembrane protein 16K	Q9NW15	7.6722e-153	65	279.641	304	199
isotig08286	vdrb_danre ame: full=vitamin d3 receptor b short=vdr-b ame: full= -dihydroxyvitamin d3 receptor b ame: full=nuclear receptor subfamily 1 group i member 1-b	4939	gi|190411624|sp|Q1L673.2|VDRB_DANRERecName: Full=Vitamin D3 receptor B; Short=VDR-B; AltName: Full=1,25-dihydroxyvitamin D3 receptor B; AltName: Full=Nuclear receptor subfamily 1 group I member 1-B	Q1L673	5.49574e-51	49	192.586	422	210
isotig08289	ncoa7_human ame: full=nuclear receptor coactivator 7 ame: full=140 kda estrogen receptor-associated protein ame: full=estrogen nuclear receptor coactivator 1	4760	gi|110287684|sp|Q8NI08.2|NCOA7_HUMANRecName: Full=Nuclear receptor coactivator 7; AltName: Full=140 kDa estrogen receptor-associated protein; AltName: Full=Estrogen nuclear receptor coactivator 1	Q8NI08	9.66144e-74	67	246.128	262	176
isotig08295	eya1_mouse ame: full=eyes absent homolog 1	4359	gi|408360287|sp|P97767.3|EYA1_MOUSERecName: Full=Eyes absent homolog 1	P97767	6.59439e-149	89	473.011	279	249
isotig08301	y7407_dicdi ame: full=tpr repeat-containing protein ddb_g0287407	4693	gi|74996734|sp|Q54KD0.1|Y7407_DICDIRecName: Full=TPR repeat-containing protein DDB_G0287407	Q54KD0	7.44486e-53	45	208.764	730	330
isotig08298	myo15_human ame: full=unconventional myosin-xv ame: full=unconventional myosin-15	5504	gi|296439233|sp|Q9UKN7.2|MYO15_HUMANRecName: Full=Unconventional myosin-XV; AltName: Full=Unconventional myosin-15	Q9UKN7	0	59	608.601	853	505
isotig08304	fubp3_human ame: full=far upstream element-binding protein 3 short=fuse-binding protein 3	4034	gi|37078499|sp|Q96I24.2|FUBP3_HUMANRecName: Full=Far upstream element-binding protein 3; Short=FUSE-binding protein 3	Q96I24	6.36603e-91	64	310.842	382	245
isotig08308	mad_drome ame: full=protein mothers against dpp	3820	gi|1170853|sp|P42003.1|MAD_DROMERecName: Full=Protein mothers against dpp	P42003	0	80	602.438	456	365
isotig08315	lriq1_mouse ame: full=leucine-rich repeat and iq domain-containing protein 1	3617	gi|322510045|sp|Q0P5X1.2|LRIQ1_MOUSERecName: Full=Leucine-rich repeat and IQ domain-containing protein 1	Q0P5X1	8.06029e-69	50	258.07	616	309
isotig08319	arel1_human ame: full=apoptosis-resistant e3 ubiquitin protein ligase 1	4305	gi|62286903|sp|O15033.3|AREL1_HUMANRecName: Full=Apoptosis-resistant E3 ubiquitin protein ligase 1	O15033	2.19108e-126	79	419.468	311	246
isotig08322	gapd1_bovin ame: full=gtpase-activating protein and vps9 domain-containing protein 1	3861	gi|172047246|sp|A5D794.1|GAPD1_BOVINRecName: Full=GTPase-activating protein and VPS9 domain-containing protein 1	A5D794	8.14632e-121	69	414.846	433	299
isotig08325	lrc24_human ame: full=leucine-rich repeat-containing protein 24 flags: precursor	3727	gi|296434571|sp|Q50LG9.2|LRC24_HUMANRecName: Full=Leucine-rich repeat-containing protein 24; Flags: Precursor	Q50LG9	1.83836e-27	46	121.709	332	155
isotig08328	c2d1_drome ame: full=coiled-coil and c2 domain-containing protein 1-like ame: full=lethal giant disks protein	3604	gi|74948135|sp|Q9VKJ9.1|C2D1_DROMERecName: Full=Coiled-coil and C2 domain-containing protein 1-like; AltName: Full=Lethal giant disks protein	Q9VKJ9	1.25229e-105	53	358.607	688	366
isotig08334	fas2_scham ame: full=fasciclin-2 ame: full=fasciclin ii short=fas ii flags: precursor	3615	gi|462073|sp|P22648.2|FAS2_SCHAMRecName: Full=Fasciclin-2; AltName: Full=Fasciclin II; Short=FAS II; Flags: Precursor	P22648	1.5892e-62	43	234.572	757	331
isotig08340	p5cs_mouse ame: full=delta-1-pyrroline-5-carboxylate synthase short=p5cs ame: full=aldehyde dehydrogenase family 18 member a1 includes: ame: full=glutamate 5-kinase short=gk ame: full=gamma-glutamyl kinase includes: ame: full=gamma-glutamyl phosphate reductase short=gpr ame: full=glutamate-5-semialdehyde dehydrogenase ame: full=glutamyl-gamma-semialdehyde dehydrogenase	3441	gi|341941220|sp|Q9Z110.2|P5CS_MOUSERecName: Full=Delta-1-pyrroline-5-carboxylate synthase; Short=P5CS; AltName: Full=Aldehyde dehydrogenase family 18 member A1; Includes: RecName: Full=Glutamate 5-kinase; Short=GK; AltName: Full=Gamma-glutamyl kinase; Includes: RecName: Full=Gamma-glutamyl phosphate reductase; Short=GPR; AltName: Full=Glutamate-5-semialdehyde dehydrogenase; AltName: Full=Glutamyl…	Q9Z110	0	79	174.866	136	108
isotig08343	pol3_drome ame: full=retrovirus-related pol polyprotein from transposon includes: ame: full=protease includes: ame: full=reverse transcriptase includes: ame: full=endonuclease	4949	gi|130405|sp|P04323.1|POL3_DROMERecName: Full=Retrovirus-related Pol polyprotein from transposon 17.6; Includes: RecName: Full=Protease; Includes: RecName: Full=Reverse transcriptase; Includes: RecName: Full=Endonuclease	P04323	1.46277e-73	58	272.322	416	243
isotig08346	nbr1_mouse ame: full=next to brca1 gene 1 protein ame: full=membrane component chromosome 17 surface marker 2 homolog ame: full=neighbor of brca1 gene 1 protein	4396	gi|7387864|sp|P97432.1|NBR1_MOUSERecName: Full=Next to BRCA1 gene 1 protein; AltName: Full=Membrane component chromosome 17 surface marker 2 homolog; AltName: Full=Neighbor of BRCA1 gene 1 protein	P97432	4.51432e-24	61	114.005	115	71
isotig08337	mcf2l_human ame: full=guanine nucleotide exchange factor dbs ame: full=dbl s big sister ame: full=mcf2-transforming sequence-like protein	4952	gi|148887400|sp|O15068.2|MCF2L_HUMANRecName: Full=Guanine nucleotide exchange factor DBS; AltName: Full=DBL's big sister; AltName: Full=MCF2-transforming sequence-like protein	O15068	2.89613e-140	56	469.929	741	422
isotig08352	nkd1_mouse ame: full=protein naked cuticle homolog 1 short=naked-1 short=mnkd short=mnkd1	3369	gi|81867857|sp|Q99MH6.1|NKD1_MOUSERecName: Full=Protein naked cuticle homolog 1; Short=Naked-1; Short=mNkd; Short=mNkd1	Q99MH6	1.69117e-21	52	102.834	198	103
isotig08358	guad_ponab ame: full=guanine deaminase short=guanase short=guanine aminase ame: full=guanine aminohydrolase short=gah	5374	gi|75041942|sp|Q5RAV9.1|GUAD_PONABRecName: Full=Guanine deaminase; Short=Guanase; Short=Guanine aminase; AltName: Full=Guanine aminohydrolase; Short=GAH	Q5RAV9	1.18065e-141	70	452.981	440	310
isotig08349	red_ponab ame: full=protein red ame: full=cytokine ik ame: full=ik factor	3771	gi|75040776|sp|Q5NVI3.1|RED_PONABRecName: Full=Protein Red; AltName: Full=Cytokine IK; AltName: Full=IK factor	Q5NVI3	4.74418e-82	78	284.648	261	204
isotig08361	dyhg_chlre ame: full=dynein gamma flagellar outer arm	4412	gi|2494209|sp|Q39575.1|DYHG_CHLRERecName: Full=Dynein gamma chain, flagellar outer arm	Q39575	7.37355e-137	51	475.707	1010	525
isotig08364	vkind_human ame: full=protein very kind ame: full=cerebral protein 9 ame: full=kind domain-containing protein 1 ame: full=kinase non-catalytic c-lobe domain-containing protein 1 ame: full=ras-gef domain-containing family member 2	3538	gi|160013711|sp|Q76NI1.2|VKIND_HUMANRecName: Full=Protein very KIND; AltName: Full=Cerebral protein 9; AltName: Full=KIND domain-containing protein 1; AltName: Full=Kinase non-catalytic C-lobe domain-containing protein 1; AltName: Full=Ras-GEF domain-containing family member 2	Q76NI1	9.09795e-34	67	145.591	153	103
isotig08367	snx8_mouse ame: full=sorting nexin-8	4088	gi|81877999|sp|Q8CFD4.1|SNX8_MOUSERecName: Full=Sorting nexin-8	Q8CFD4	8.27138e-132	69	420.624	408	284
isotig08370	taf2_danre ame: full=transcription initiation factor tfiid subunit 2 ame: full=tbp-associated factor 150 kda ame: full=transcription initiation factor tfiid 150 kda subunit short=taf 150 short=tafii-150 short=tafii150	3869	gi|116256083|sp|Q32PW3.2|TAF2_DANRERecName: Full=Transcription initiation factor TFIID subunit 2; AltName: Full=TBP-associated factor 150 kDa; AltName: Full=Transcription initiation factor TFIID 150 kDa subunit; Short=TAF(II)150; Short=TAFII-150; Short=TAFII150	Q32PW3	0	76	1199.11	966	737
isotig08373	kdm6a_human ame: full=lysine-specific demethylase 6a ame: full=histone demethylase utx ame: full=ubiquitously-transcribed tpr protein on the x chromosome ame: full=ubiquitously-transcribed x chromosome tetratricopeptide repeat protein	3315	gi|206729942|sp|O15550.2|KDM6A_HUMANRecName: Full=Lysine-specific demethylase 6A; AltName: Full=Histone demethylase UTX; AltName: Full=Ubiquitously-transcribed TPR protein on the X chromosome; AltName: Full=Ubiquitously-transcribed X chromosome tetratricopeptide repeat protein	O15550	4.61376e-130	66	387.497	413	273
isotig08382	ce162_danre ame: full=centrosomal protein of 162 kda short=cep162	3120	gi|519881720|sp|E7F5E1.1|CE162_DANRERecName: Full=Centrosomal protein of 162 kDa; Short=Cep162	E7F5E1	7.29691e-89	60	247.284	535	323
isotig08385	mccb_mouse ame: full=methylcrotonoyl- carboxylase beta mitochondrial short=mccase subunit beta ame: full=3-methylcrotonyl- carboxylase 2 ame: full=3-methylcrotonyl- carboxylase non-biotin-containing subunit ame: full=3-methylcrotonyl- :carbon dioxide ligase subunit beta flags: precursor	3794	gi|123797374|sp|Q3ULD5.1|MCCB_MOUSERecName: Full=Methylcrotonoyl-CoA carboxylase beta chain, mitochondrial; Short=MCCase subunit beta; AltName: Full=3-methylcrotonyl-CoA carboxylase 2; AltName: Full=3-methylcrotonyl-CoA carboxylase non-biotin-containing subunit; AltName: Full=3-methylcrotonyl-CoA:carbon dioxide ligase subunit beta; Flags: Precursor	Q3ULD5	0	87	835.869	513	448
isotig08388	fuco_brafl ame: full=alpha-l-fucosidase ame: full=alpha-l-fucoside fucohydrolase flags: precursor	3929	gi|327488246|sp|C3YWU0.2|FUCO_BRAFLRecName: Full=Alpha-L-fucosidase; AltName: Full=Alpha-L-fucoside fucohydrolase; Flags: Precursor	C3YWU0	0	77	583.948	436	339
isotig08391	meis1_mouse ame: full=homeobox protein meis1 ame: full=myeloid ecotropic viral integration site 1	3502	gi|2495285|sp|Q60954.1|MEIS1_MOUSERecName: Full=Homeobox protein Meis1; AltName: Full=Myeloid ecotropic viral integration site 1	Q60954	5.00018e-128	73	404.06	388	285
isotig08394	arhg3_macfa ame: full=rho guanine nucleotide exchange factor 3	3510	gi|52782754|sp|Q9N0A8.1|ARHG3_MACFARecName: Full=Rho guanine nucleotide exchange factor 3	Q9N0A8	1.85276e-122	66	394.43	406	272
isotig08400	dus7_mouse ame: full=dual specificity protein phosphatase 7	3014	gi|338817907|sp|Q91Z46.4|DUS7_MOUSERecName: Full=Dual specificity protein phosphatase 7	Q91Z46	7.24097e-98	65	321.627	332	219
isotig08405	ytdc1_human ame: full=yth domain-containing protein 1 ame: full= splicing factor yt521	3839	gi|47606762|sp|Q96MU7.3|YTDC1_HUMANRecName: Full=YTH domain-containing protein 1; AltName: Full=Putative splicing factor YT521	Q96MU7	2.53625e-66	64	243.817	257	167
isotig08403	ogt1_rabit ame: full=udp-n-acetylglucosamine--peptide n-acetylglucosaminyltransferase 110 kda subunit ame: full=o- c transferase subunit p110 ame: full=o-linked n-acetylglucosamine transferase 110 kda subunit short=ogt	5588	gi|378405191|sp|P81436.2|OGT1_RABITRecName: Full=UDP-N-acetylglucosamine--peptide N-acetylglucosaminyltransferase 110 kDa subunit; AltName: Full=O-GlcNAc transferase subunit p110; AltName: Full=O-linked N-acetylglucosamine transferase 110 kDa subunit; Short=OGT	P81436	0	79	963.755	657	521
isotig08408	can5_human ame: full=calpain-5 ame: full=calpain htra-3 ame: full=new calpain 3 short=ncl-3	4047	gi|28376972|sp|O15484.2|CAN5_HUMANRecName: Full=Calpain-5; AltName: Full=Calpain htra-3; AltName: Full=New calpain 3; Short=nCL-3	O15484	8.99304e-176	69	543.888	505	350
isotig08292	rorb_human ame: full=nuclear receptor ror-beta ame: full=nuclear receptor rzr-beta ame: full=nuclear receptor subfamily 1 group f member 2 ame: full=retinoid-related orphan receptor-beta	4915	gi|124028630|sp|Q92753.3|RORB_HUMANRecName: Full=Nuclear receptor ROR-beta; AltName: Full=Nuclear receptor RZR-beta; AltName: Full=Nuclear receptor subfamily 1 group F member 2; AltName: Full=Retinoid-related orphan receptor-beta	Q92753	2.29821e-25	52	115.546	255	134
isotig08411	sc6a6_bovin ame: full=sodium- and chloride-dependent taurine transporter ame: full=solute carrier family 6 member 6	3530	gi|18203299|sp|Q9MZ34.1|SC6A6_BOVINRecName: Full=Sodium- and chloride-dependent taurine transporter; AltName: Full=Solute carrier family 6 member 6	Q9MZ34	0	65	561.222	610	402
isotig08414	prod_human ame: full=proline dehydrogenase mitochondrial ame: full=proline oxidase ame: full=proline oxidase 2 ame: full=p53-induced gene 6 protein flags: precursor	3721	gi|327478561|sp|O43272.3|PROD_HUMANRecName: Full=Proline dehydrogenase 1, mitochondrial; AltName: Full=Proline oxidase; AltName: Full=Proline oxidase 2; AltName: Full=p53-induced gene 6 protein; Flags: Precursor	O43272	1.35019e-180	67	551.977	588	396
isotig08423	fhod3_human ame: full=fh1 fh2 domain-containing protein 3 ame: full=formactin-2 ame: full=formin homolog overexpressed in spleen 2 short=hfhos2	3405	gi|300669639|sp|Q2V2M9.2|FHOD3_HUMANRecName: Full=FH1/FH2 domain-containing protein 3; AltName: Full=Formactin-2; AltName: Full=Formin homolog overexpressed in spleen 2; Short=hFHOS2	Q2V2M9	1.0544e-154	68	504.982	517	352
isotig08426	sr140_mouse ame: full=u2 snrnp-associated surp motif-containing protein ame: full=140 kda ser arg-rich domain protein ame: full=u2-associated protein sr140	4055	gi|341942111|sp|Q6NV83.3|SR140_MOUSERecName: Full=U2 snRNP-associated SURP motif-containing protein; AltName: Full=140 kDa Ser/Arg-rich domain protein; AltName: Full=U2-associated protein SR140	Q6NV83	0	70	780.4	851	596
isotig08420	dgkz_rat ame: full=diacylglycerol kinase zeta short=dag kinase zeta ame: full=104 kda diacylglycerol kinase ame: full=dgk-iv ame: full=diglyceride kinase zeta short=dgk-zeta	3939	gi|2494031|sp|O08560.1|DGKZ_RATRecName: Full=Diacylglycerol kinase zeta; Short=DAG kinase zeta; AltName: Full=104 kDa diacylglycerol kinase; AltName: Full=DGK-IV; AltName: Full=Diglyceride kinase zeta; Short=DGK-zeta	O08560	2.99997e-152	77	490.345	375	289
isotig08429	diap2_human ame: full=protein diaphanous homolog 2 ame: full=diaphanous-related formin-2 short=drf2	4688	gi|6166119|sp|O60879.1|DIAP2_HUMANRecName: Full=Protein diaphanous homolog 2; AltName: Full=Diaphanous-related formin-2; Short=DRF2	O60879	2.49619e-98	68	347.051	447	304
isotig08432	mfsd5_human ame: full=major facilitator superfamily domain-containing protein 5	3744	gi|124015161|sp|Q6N075.2|MFSD5_HUMANRecName: Full=Major facilitator superfamily domain-containing protein 5	Q6N075	3.01434e-56	56	207.994	425	239
isotig08438	klp6_mouse ame: full=kinesin-like protein klp6 ame: full=kinesin-like protein 6	3755	gi|378548390|sp|D3YXS5.1|KLP6_MOUSERecName: Full=Kinesin-like protein KLP6; AltName: Full=Kinesin-like protein 6	D3YXS5	0	59	607.06	878	523
isotig08435	gp155_ponab ame: full=integral membrane protein gpr155	3095	gi|68052308|sp|Q5R9A7.1|GP155_PONABRecName: Full=Integral membrane protein GPR155	Q5R9A7	2.23884e-32	57	139.428	166	95
isotig08444	traf2_mouse ame: full=tnf receptor-associated factor 2 ame: full=e3 ubiquitin-protein ligase traf2	3420	gi|731003|sp|P39429.1|TRAF2_MOUSERecName: Full=TNF receptor-associated factor 2; AltName: Full=E3 ubiquitin-protein ligase TRAF2	P39429	2.09076e-132	58	419.468	546	318
isotig08447	tf3b_mouse ame: full=transcription factor iiib 90 kda subunit short=tfiiib90 short=mtfiiib90 ame: full=b-related factor 1 short=brf-1	3422	gi|71153596|sp|Q8CFK2.1|TF3B_MOUSERecName: Full=Transcription factor IIIB 90 kDa subunit; Short=TFIIIB90; Short=mTFIIIB90; AltName: Full=B-related factor 1; Short=BRF-1	Q8CFK2	8.0845e-160	68	497.664	486	332
isotig08452	rhbl2_mouse ame: full=rhomboid-related protein 2 short=rrp2 contains: ame: full=rhomboid-related protein n-terminal fragment short=ntf contains: ame: full=rhomboid-related protein c-terminal fragment short=ctf	2671	gi|334350829|sp|A2AGA4.1|RHBL2_MOUSERecName: Full=Rhomboid-related protein 2; Short=RRP2; Contains: RecName: Full=Rhomboid-related protein 2, N-terminal fragment; Short=NTF; Contains: RecName: Full=Rhomboid-related protein 2, C-terminal fragment; Short=CTF	A2AGA4	1.90513e-42	60	162.155	257	155
isotig08453	pol4_drome ame: full=retrovirus-related pol polyprotein from transposon 412 includes: ame: full=protease includes: ame: full=reverse transcriptase includes: ame: full=endonuclease	3512	gi|130407|sp|P10394.1|POL4_DROMERecName: Full=Retrovirus-related Pol polyprotein from transposon 412; Includes: RecName: Full=Protease; Includes: RecName: Full=Reverse transcriptase; Includes: RecName: Full=Endonuclease	P10394	3.97071e-15	51	84.3445	168	87
isotig08456	exoc1_human ame: full=exocyst complex component 1 ame: full=exocyst complex component sec3	3172	gi|24418677|sp|Q9NV70.4|EXOC1_HUMANRecName: Full=Exocyst complex component 1; AltName: Full=Exocyst complex component Sec3	Q9NV70	0	65	466.848	510	336
isotig08465	cj112_human ame: full=mam and ldl-receptor class a domain-containing protein c10orf112	3609	gi|259016361|sp|Q5VYJ5.3|CJ112_HUMANRecName: Full=MAM and LDL-receptor class A domain-containing protein C10orf112	Q5VYJ5	1.61737e-41	39	170.629	855	336
isotig08468	s2544_mouse ame: full=solute carrier family 25 member 44	3676	gi|81896010|sp|Q8BGF9.1|S2544_MOUSERecName: Full=Solute carrier family 25 member 44	Q8BGF9	2.32452e-26	46	116.316	322	150
isotig08471	clasr_bovin ame: full=clk4-associating serine arginine rich protein ame: full=splicing arginine serine-rich 16	3136	gi|226732874|sp|A0JNI5.1|CLASR_BOVINRecName: Full=CLK4-associating serine/arginine rich protein; AltName: Full=Splicing factor, arginine/serine-rich 16	A0JNI5	2.25891e-78	72	275.789	339	245
isotig08477	stxb1_rat ame: full=syntaxin-binding protein 1 ame: full=n-sec1 ame: full=protein unc-18 homolog 1 short=unc18-1 ame: full=protein unc-18 homolog a short=unc-18a ame: full=p67 ame: full=rbsec1	3122	gi|48429133|sp|P61765.1|STXB1_RATRecName: Full=Syntaxin-binding protein 1; AltName: Full=N-Sec1; AltName: Full=Protein unc-18 homolog 1; Short=Unc18-1; AltName: Full=Protein unc-18 homolog A; Short=Unc-18A; AltName: Full=p67; AltName: Full=rbSec1 >gi|48429149|sp|P61763.1|STXB1_BOVIN RecName: Full=Syntaxin-binding protein 1; AltName: Full=N-Sec1; AltName: Full=Protein unc-18 homolog 1; Short=Unc18…	P61765	0	80	814.298	592	475
isotig08480	ppd_strhy ame: full=phosphonopyruvate decarboxylase	4045	gi|22654224|sp|Q54271.2|PPD_STRHYRecName: Full=Phosphonopyruvate decarboxylase	Q54271	1.56083e-44	45	172.555	390	177
isotig08482	matr3_mouse ame: full=matrin-3	3654	gi|55976533|sp|Q8K310.1|MATR3_MOUSERecName: Full=Matrin-3	Q8K310	1.80354e-11	72	72.4034	48	35
isotig08485	kmcp1_rat ame: full=kidney mitochondrial carrier protein 1 ame: full=solute carrier family 25 member 30	4663	gi|81889303|sp|Q5PQM9.1|KMCP1_RATRecName: Full=Kidney mitochondrial carrier protein 1; AltName: Full=Solute carrier family 25 member 30	Q5PQM9	1.72486e-78	76	267.314	229	175
isotig08488	dgat1_mouse ame: full=diacylglycerol o-acyltransferase 1 ame: full=acyl- retinol o-fatty-acyltransferase short=arat short=retinol o-fatty-acyltransferase ame: full=diglyceride acyltransferase	3651	gi|17374647|sp|Q9Z2A7.1|DGAT1_MOUSERecName: Full=Diacylglycerol O-acyltransferase 1; AltName: Full=Acyl-CoA retinol O-fatty-acyltransferase; Short=ARAT; Short=Retinol O-fatty-acyltransferase; AltName: Full=Diglyceride acyltransferase	Q9Z2A7	4.1569e-123	72	384.03	367	266
isotig08494	hecd3_mouse ame: full=e3 ubiquitin-protein ligase hectd3 ame: full=hect domain-containing protein 3	3648	gi|109892197|sp|Q3U487.2|HECD3_MOUSERecName: Full=E3 ubiquitin-protein ligase HECTD3; AltName: Full=HECT domain-containing protein 3	Q3U487	0	70	536.954	512	362
isotig08491	lach_drome ame: full=lachesin flags: precursor	2786	gi|73920221|sp|Q24372.2|LACH_DROMERecName: Full=Lachesin; Flags: Precursor	Q24372	5.07319e-26	46	115.161	253	117
isotig08497	net1_chick ame: full=netrin-1 flags: precursor	3450	gi|2497605|sp|Q90922.1|NET1_CHICKRecName: Full=Netrin-1; Flags: Precursor	Q90922	0	76	703.36	573	439
isotig08502	fxl13_human ame: full=f-box lrr-repeat protein 13 ame: full=f-box and leucine-rich repeat protein 13	2604	gi|311033450|sp|Q8NEE6.3|FXL13_HUMANRecName: Full=F-box/LRR-repeat protein 13; AltName: Full=F-box and leucine-rich repeat protein 13	Q8NEE6	1.23371e-146	59	457.603	704	422
isotig08505	wdr44_bovin ame: full=wd repeat-containing protein 44 ame: full=rab11-binding protein ame: full=rabphilin-11	3057	gi|75075025|sp|Q9XSC3.1|WDR44_BOVINRecName: Full=WD repeat-containing protein 44; AltName: Full=Rab11-binding protein; AltName: Full=Rabphilin-11	Q9XSC3	1.40948e-174	76	523.087	391	299
isotig08459	ns1bp_mouse ame: full=influenza virus ns1a-binding protein homolog short=ns1-bp short=ns1-binding protein homolog ame: full=kelch family protein nd1-l ame: full=nd1-l2 ame: full=nd1-s	3921	gi|146325016|sp|Q920Q8.2|NS1BP_MOUSERecName: Full=Influenza virus NS1A-binding protein homolog; Short=NS1-BP; Short=NS1-binding protein homolog; AltName: Full=Kelch family protein Nd1-L; AltName: Full=ND1-L2; AltName: Full=Nd1-S	Q920Q8	3.79259e-103	51	347.821	631	325
isotig08514	MAAT1_MOUSERecName: Full=Protein MAATS1; AltName: Full=AMY-1-associating protein expressed in testis 1 homolog; Short=AAT-1; AltName: Full=MYCBP/AMY-1-associated testis-expressed protein 1	2697	gi|460018328|sp|Q8BRC6.3|MAAT1_MOUSERecName: Full=Protein MAATS1; AltName: Full=AMY-1-associating protein expressed in testis 1 homolog; Short=AAT-1; AltName: Full=MYCBP/AMY-1-associated testis-expressed protein 1	Q8BRC6	0	71	582.793	579	414
isotig08520	exc6b_human ame: full=exocyst complex component 6b ame: full=exocyst complex component sec15b ame: full=sec15-like protein 2	3068	gi|327478583|sp|Q9Y2D4.3|EXC6B_HUMANRecName: Full=Exocyst complex component 6B; AltName: Full=Exocyst complex component Sec15B; AltName: Full=SEC15-like protein 2	Q9Y2D4	0	73	913.679	817	598
isotig08523	bir7a_xenla ame: full=baculoviral iap repeat-containing protein 7-a ame: full=e3 ubiquitin-protein ligase eiap-a ame: full=embryonic egg iap short=xeiap xlx ame: full=inhibitor of apoptosis-like protein short=iap-like protein ame: full=xiap homolog xlx short=xlx	3004	gi|82176382|sp|Q8JHV9.1|BIR7A_XENLARecName: Full=Baculoviral IAP repeat-containing protein 7-A; AltName: Full=E3 ubiquitin-protein ligase EIAP-A; AltName: Full=Embryonic/Egg IAP; Short=xEIAP/XLX; AltName: Full=Inhibitor of apoptosis-like protein; Short=IAP-like protein; AltName: Full=XIAP homolog XLX; Short=XLX	Q8JHV9	9.28224e-41	51	160.229	299	155
isotig08526	mpri_bovin ame: full=cation-independent mannose-6-phosphate receptor short=ci man-6-p receptor short=ci-mpr short=m6pr ame: full=300 kda mannose 6-phosphate receptor short=mpr 300 ame: full=insulin-like growth factor 2 receptor ame: full=insulin-like growth factor ii receptor short=igf-ii receptor ame: cd_antigen=cd222 flags: precursor	3887	gi|127295|sp|P08169.2|MPRI_BOVINRecName: Full=Cation-independent mannose-6-phosphate receptor; Short=CI Man-6-P receptor; Short=CI-MPR; Short=M6PR; AltName: Full=300 kDa mannose 6-phosphate receptor; Short=MPR 300; AltName: Full=Insulin-like growth factor 2 receptor; AltName: Full=Insulin-like growth factor II receptor; Short=IGF-II receptor; AltName: CD_antigen=CD222; Flags: Precursor	P08169	1.58329e-34	54	86.2705	120	65
isotig08529	chic2_human ame: full=cysteine-rich hydrophobic domain 2 protein ame: full= -like translocated in leukemia	3835	gi|62901505|sp|Q9UKJ5.1|CHIC2_HUMANRecName: Full=Cysteine-rich hydrophobic domain 2 protein; AltName: Full=BrX-like translocated in leukemia	Q9UKJ5	1.87375e-55	92	196.052	139	128
isotig08535	zdhc5_canfa ame: full=palmitoyltransferase zdhhc5 ame: full=zinc finger dhhc domain-containing protein 5 short=dhhc-5	3709	gi|119368823|sp|Q2THW9.1|ZDHC5_CANFARecName: Full=Palmitoyltransferase ZDHHC5; AltName: Full=Zinc finger DHHC domain-containing protein 5; Short=DHHC-5	Q2THW9	4.7105e-89	68	309.301	268	183
isotig08537	nrf6_caeel ame: full=nose resistant to fluoxetine protein 6 short=protein nrf-6 flags: precursor	3328	gi|21264475|sp|Q09225.3|NRF6_CAEELRecName: Full=Nose resistant to fluoxetine protein 6; Short=Protein nrf-6; Flags: Precursor	Q09225	1.14052e-56	60	123.635	238	143
isotig08542	serc_human ame: full=phosphoserine aminotransferase ame: full=phosphohydroxythreonine aminotransferase short=psat	2222	gi|20141815|sp|Q9Y617.2|SERC_HUMANRecName: Full=Phosphoserine aminotransferase; AltName: Full=Phosphohydroxythreonine aminotransferase; Short=PSAT	Q9Y617	1.51039e-168	78	496.893	364	286
isotig08543	nald2_human ame: full=n-acetylated-alpha-linked acidic dipeptidase 2 ame: full=glutamate carboxypeptidase iii short=gcpiii ame: full=n-acetylated-alpha-linked acidic dipeptidase ii short=naaladase ii	2826	gi|20139300|sp|Q9Y3Q0.1|NALD2_HUMANRecName: Full=N-acetylated-alpha-linked acidic dipeptidase 2; AltName: Full=Glutamate carboxypeptidase III; Short=GCPIII; AltName: Full=N-acetylated-alpha-linked acidic dipeptidase II; Short=NAALADase II	Q9Y3Q0	3.86091e-44	59	167.162	209	124
isotig08546	nek11_human ame: full=serine threonine-protein kinase nek11 ame: full=never in mitosis a-related kinase 11 short= -related protein kinase 11	3314	gi|313104142|sp|Q8NG66.2|NEK11_HUMANRecName: Full=Serine/threonine-protein kinase Nek11; AltName: Full=Never in mitosis A-related kinase 11; Short=NimA-related protein kinase 11	Q8NG66	2.29555e-120	73	391.349	364	267
isotig08548	ctr1_arath ame: full=serine threonine-protein kinase ctr1	3033	gi|1169128|sp|Q05609.1|CTR1_ARATHRecName: Full=Serine/threonine-protein kinase CTR1	Q05609	2.16778e-38	54	158.303	301	164
isotig08379	gcp3_xenla ame: full=gamma-tubulin complex component 3 homolog ame: full=gamma-ring complex protein 109 ame: full=xgrip109 short=x109p	3375	gi|21362563|sp|O73787.1|GCP3_XENLARecName: Full=Gamma-tubulin complex component 3 homolog; AltName: Full=Gamma-ring complex protein 109; AltName: Full=Xgrip109; Short=x109p	O73787	0	67	591.267	627	422
isotig08554	ptprk_human ame: full=receptor-type tyrosine-protein phosphatase kappa short=protein-tyrosine phosphatase kappa short=r-ptp-kappa flags: precursor	2945	gi|146345496|sp|Q15262.2|PTPRK_HUMANRecName: Full=Receptor-type tyrosine-protein phosphatase kappa; Short=Protein-tyrosine phosphatase kappa; Short=R-PTP-kappa; Flags: Precursor	Q15262	4.88658e-64	55	211.075	300	167
isotig08397	rxr_lymst ame: full=retinoic acid receptor rxr ame: full=retinoid x receptor short=	3217	gi|74902124|sp|Q5I7G2.1|RXR_LYMSTRecName: Full=Retinoic acid receptor RXR; AltName: Full=Retinoid X receptor; Short=LymRXR	Q5I7G2	0	85	635.18	420	361
isotig08560	chstf_human ame: full=carbohydrate sulfotransferase 15 ame: full=b-cell rag-associated gene protein short=hbrag ame: full=n-acetylgalactosamine 4-sulfate 6-o-sulfotransferase short= c4s-6st	2515	gi|74749920|sp|Q7LFX5.1|CHSTF_HUMANRecName: Full=Carbohydrate sulfotransferase 15; AltName: Full=B-cell RAG-associated gene protein; Short=hBRAG; AltName: Full=N-acetylgalactosamine 4-sulfate 6-O-sulfotransferase; Short=GalNAc4S-6ST	Q7LFX5	1.30994e-40	48	161.77	375	181
isotig08569	ab22g_arath ame: full=abc transporter g family member 22 short=abc transporter short= 22 ame: full=white-brown complex homolog protein 23 short= 23	2604	gi|75331764|sp|Q93YS4.1|AB22G_ARATHRecName: Full=ABC transporter G family member 22; Short=ABC transporter ABCG.22; Short=AtABCG22; AltName: Full=White-brown complex homolog protein 23; Short=AtWBC23	Q93YS4	2.46561e-98	58	284.263	455	265
isotig08572	r3hcl_mouse ame: full=r3h and coiled-coil domain-containing protein 1-like ame: full=growth inhibition and differentiation-related protein 88 homolog	3191	gi|71648681|sp|Q8BJM3.1|R3HCL_MOUSERecName: Full=R3H and coiled-coil domain-containing protein 1-like; AltName: Full=Growth inhibition and differentiation-related protein 88 homolog	Q8BJM3	3.21228e-43	69	173.326	191	132
isotig08578	rad18_mouse ame: full=e3 ubiquitin-protein ligase rad18 ame: full=postreplication repair protein rad18 short=mrad18sc	3227	gi|21362877|sp|Q9QXK2.2|RAD18_MOUSERecName: Full=E3 ubiquitin-protein ligase RAD18; AltName: Full=Postreplication repair protein RAD18; Short=mRAD18Sc	Q9QXK2	3.45502e-58	54	214.157	384	209
isotig08582	cc112_macfa ame: full=coiled-coil domain-containing protein 112	2356	gi|75077143|sp|Q4R8R3.1|CC112_MACFARecName: Full=Coiled-coil domain-containing protein 112	Q4R8R3	1.1286e-57	70	208.379	217	153
isotig08584	nalp5_bovin ame: full= lrr and pyd domains-containing protein 5 ame: full=mater protein homolog	2981	gi|75071173|sp|Q647I9.1|NALP5_BOVINRecName: Full=NACHT, LRR and PYD domains-containing protein 5; AltName: Full=Mater protein homolog	Q647I9	5.89005e-28	50	125.561	291	148
isotig08587	g6pi_bovin ame: full=glucose-6-phosphate isomerase short=gpi ame: full=autocrine motility factor short=amf ame: full=neuroleukin short=nlk ame: full=phosphoglucose isomerase short=pgi ame: full=phosphohexose isomerase short=phi	2135	gi|378405257|sp|Q3ZBD7.4|G6PI_BOVINRecName: Full=Glucose-6-phosphate isomerase; Short=GPI; AltName: Full=Autocrine motility factor; Short=AMF; AltName: Full=Neuroleukin; Short=NLK; AltName: Full=Phosphoglucose isomerase; Short=PGI; AltName: Full=Phosphohexose isomerase; Short=PHI	Q3ZBD7	0	82	596.66	412	340
isotig08599	irg1_human ame: full=immune-responsive gene 1 protein homolog	2546	gi|193806684|sp|A6NK06.1|IRG1_HUMANRecName: Full=Immune-responsive gene 1 protein homolog	A6NK06	2.62373e-114	61	363.999	463	284
isotig08596	spat1_human ame: full=spermatogenesis-associated protein 1 ame: full=sperm-specific protein sp-2	3194	gi|205830058|sp|Q5VX52.3|SPAT1_HUMANRecName: Full=Spermatogenesis-associated protein 1; AltName: Full=Sperm-specific protein SP-2	Q5VX52	3.14963e-22	63	104.375	111	71
isotig08602	al3b1_rat ame: full=aldehyde dehydrogenase family 3 member b1	2733	gi|67460109|sp|Q5XI42.1|AL3B1_RATRecName: Full=Aldehyde dehydrogenase family 3 member B1	Q5XI42	3.23258e-157	71	476.863	461	329
isotig08605	prp39_human ame: full=pre-mrna-processing factor 39 ame: full=prp39 homolog	2198	gi|223590245|sp|Q86UA1.3|PRP39_HUMANRecName: Full=Pre-mRNA-processing factor 39; AltName: Full=PRP39 homolog	Q86UA1	0	62	545.043	623	388
isotig08608	wdr59_chick ame: full=wd repeat-containing protein 59	3579	gi|82233894|sp|Q5ZLG9.1|WDR59_CHICKRecName: Full=WD repeat-containing protein 59	Q5ZLG9	0	67	406.757	423	284
isotig08611	rlgpb_mouse ame: full=ral gtpase-activating protein subunit beta ame: full=p170	2961	gi|45477128|sp|Q8BQZ4.2|RLGPB_MOUSERecName: Full=Ral GTPase-activating protein subunit beta; AltName: Full=p170	Q8BQZ4	4.03556e-137	67	375.17	393	265
isotig08617	fcsd2_human ame: full=fch and double sh3 domains protein 2 ame: full=carom ame: full=sh3 multiple domains protein 3	2877	gi|126215702|sp|O94868.3|FCSD2_HUMANRecName: Full=FCH and double SH3 domains protein 2; AltName: Full=Carom; AltName: Full=SH3 multiple domains protein 3	O94868	4.1956e-25	56	115.546	176	100
isotig08593	4-isomerase short=3-beta-hsd includes: ame: full=3-beta-hydroxy-delta -steroid dehydrogenase ame: full=3-beta-hydroxy-5-ene steroid dehydrogenase ame: full=progesterone reductase includes: ame: full=steroid delta-isomerase ame: full=delta-5-3-ketosteroid isomerase	3133	gi|112773|sp|P26150.3|3BHS3_MOUSERecName: Full=3 beta-hydroxysteroid dehydrogenase/Delta 5-->4-isomerase type 3; AltName: Full=3 beta-hydroxysteroid dehydrogenase/Delta 5-->4-isomerase type III; Short=3-beta-HSD III; Includes: RecName: Full=3-beta-hydroxy-Delta(5)-steroid dehydrogenase; AltName: Full=3-beta-hydroxy-5-ene steroid dehydrogenase; AltName: Full=Progesterone reductase; Includes: RecNa…	P26150	1.34706e-28	51	85.8853	205	105
isotig08626	cana_drome ame: full=calpain-a ame: full=calcium-activated neutral proteinase a short=canp a contains: ame: full=calpain-a catalytic subunit	3047	gi|19863009|sp|Q11002.2|CANA_DROMERecName: Full=Calpain-A; AltName: Full=Calcium-activated neutral proteinase A; Short=CANP A; Contains: RecName: Full=Calpain-A catalytic subunit	Q11002	3.81351e-65	51	239.965	497	255
isotig08632	14332_caeel ame: full=14-3-3-like protein 2	1986	gi|2492485|sp|Q20655.1|14332_CAEELRecName: Full=14-3-3-like protein 2	Q20655	1.8044e-111	81	342.813	249	203
isotig08638	aosl_pleho ame: full=allene oxide synthase-lipoxygenase protein includes: ame: full=allene oxide synthase ame: full=hydroperoxidehydrase includes: ame: full=arachidonate 8-lipoxygenase	2928	gi|23396450|sp|O16025.1|AOSL_PLEHORecName: Full=Allene oxide synthase-lipoxygenase protein; Includes: RecName: Full=Allene oxide synthase; AltName: Full=Hydroperoxidehydrase; Includes: RecName: Full=Arachidonate 8-lipoxygenase	O16025	4.31042e-96	51	306.99	570	296
isotig08641	gfpt1_human ame: full=glutamine--fructose-6-phosphate aminotransferase	1931	gi|30923274|sp|Q06210.3|GFPT1_HUMANRecName: Full=Glutamine--fructose-6-phosphate aminotransferase [isomerizing] 1; AltName: Full=D-fructose-6-phosphate amidotransferase 1; AltName: Full=Glutamine:fructose-6-phosphate amidotransferase 1; Short=GFAT 1; Short=GFAT1; AltName: Full=Hexosephosphate aminotransferase 1	Q06210	0	81	879.396	633	517
isotig08647	piez1_human ame: full=piezo-type mechanosensitive ion channel component 1 ame: full=membrane protein induced by beta-amyloid treatment short=mib ame: full=protein fam38a	2577	gi|317373533|sp|Q92508.4|PIEZ1_HUMANRecName: Full=Piezo-type mechanosensitive ion channel component 1; AltName: Full=Membrane protein induced by beta-amyloid treatment; Short=Mib; AltName: Full=Protein FAM38A	Q92508	7.03024e-126	53	306.99	630	338
isotig08650	cndp2_human ame: full=cytosolic non-specific dipeptidase ame: full=cndp dipeptidase 2 ame: full=glutamate carboxypeptidase-like protein 1 ame: full=peptidase a	2265	gi|23396498|sp|Q96KP4.2|CNDP2_HUMANRecName: Full=Cytosolic non-specific dipeptidase; AltName: Full=CNDP dipeptidase 2; AltName: Full=Glutamate carboxypeptidase-like protein 1; AltName: Full=Peptidase A	Q96KP4	2.95004e-145	80	441.425	311	251
isotig08653	morn1_human ame: full=morn repeat-containing protein 1	2271	gi|110810454|sp|Q5T089.2|MORN1_HUMANRecName: Full=MORN repeat-containing protein 1	Q5T089	2.11541e-66	46	234.187	508	238
isotig08656	lrc43_mouse ame: full=leucine-rich repeat-containing protein 43	2510	gi|123788860|sp|Q3V0L5.1|LRC43_MOUSERecName: Full=Leucine-rich repeat-containing protein 43	Q3V0L5	2.00998e-58	62	216.083	329	206
isotig08659	titin_human ame: full=titin ame: full=connectin ame: full=rhabdomyosarcoma antigen mu-rms-	2596	gi|384872704|sp|Q8WZ42.4|TITIN_HUMANRecName: Full=Titin; AltName: Full=Connectin; AltName: Full=Rhabdomyosarcoma antigen MU-RMS-40.14	Q8WZ42	4.10474e-31	48	136.346	287	139
isotig08623	sc6a5_human ame: full=sodium- and chloride-dependent glycine transporter 2 short= -2 short= 2 ame: full=solute carrier family 6 member 5	2525	gi|296452967|sp|Q9Y345.3|SC6A5_HUMANRecName: Full=Sodium- and chloride-dependent glycine transporter 2; Short=GlyT-2; Short=GlyT2; AltName: Full=Solute carrier family 6 member 5	Q9Y345	5.0291e-108	65	356.681	402	264
isotig08662	vdac2_xenla ame: full=voltage-dependent anion-selective channel protein 2 short=vdac-2 ame: full=outer mitochondrial membrane protein porin	1836	gi|2499719|sp|P81004.1|VDAC2_XENLARecName: Full=Voltage-dependent anion-selective channel protein 2; Short=VDAC-2; AltName: Full=Outer mitochondrial membrane protein porin	P81004	8.81126e-116	81	353.599	280	229
isotig08665	y1686_strpn ame: full=uncharacterized oxidoreductase sp_1686	2477	gi|19924246|sp|Q54728.2|Y1686_STRPNRecName: Full=Uncharacterized oxidoreductase SP_1686	Q54728	2.17066e-17	48	88.1965	210	101
isotig08668	dpf1_chick ame: full=zinc finger protein neuro-d4 ame: full= zinc and double phd fingers family 1	2561	gi|18202298|sp|P58267.1|DPF1_CHICKRecName: Full=Zinc finger protein neuro-d4; AltName: Full=D4, zinc and double PHD fingers family 1	P58267	5.23498e-19	69	93.5893	76	53
isotig08671	plec_human ame: full=plectin short=pcn short=pltn ame: full=hemidesmosomal protein 1 short=hd1 ame: full=plectin-1	2566	gi|209572726|sp|Q15149.3|PLEC_HUMANRecName: Full=Plectin; Short=PCN; Short=PLTN; AltName: Full=Hemidesmosomal protein 1; Short=HD1; AltName: Full=Plectin-1	Q15149	4.56413e-156	64	514.227	636	410
isotig08674	ttc29_xenla ame: full=tetratricopeptide repeat protein 29 short=tpr repeat protein 29	1861	gi|123907771|sp|Q32NR4.1|TTC29_XENLARecName: Full=Tetratricopeptide repeat protein 29; Short=TPR repeat protein 29	Q32NR4	3.79082e-90	62	294.278	389	244
isotig08680	caz_drome ame: full=rna-binding protein cabeza ame: full=p19 ame: full=sarcoma-associated rna-binding fly homolog	3343	gi|47117804|sp|Q27294.2|CAZ_DROMERecName: Full=RNA-binding protein cabeza; AltName: Full=P19; AltName: Full=Sarcoma-associated RNA-binding fly homolog	Q27294	1.24333e-24	72	111.694	93	67
isotig08683	clp1_chick ame: full=polyribonucleotide 5 -hydroxyl-kinase clp1 ame: full=polyadenylation factor clp1 ame: full=polynucleotide kinase clp1 ame: full=pre-mrna cleavage complex ii protein clp1	1855	gi|82081675|sp|Q5ZJL4.1|CLP1_CHICKRecName: Full=Polyribonucleotide 5'-hydroxyl-kinase Clp1; AltName: Full=Polyadenylation factor Clp1; AltName: Full=Polynucleotide kinase Clp1; AltName: Full=Pre-mRNA cleavage complex II protein Clp1	Q5ZJL4	0	80	547.74	422	339
isotig08686	hsp7d_manse ame: full=heat shock 70 kda protein cognate 4 short=hsc 70-4	2588	gi|12585261|sp|Q9U639.1|HSP7D_MANSERecName: Full=Heat shock 70 kDa protein cognate 4; Short=Hsc 70-4	Q9U639	0	94	1032.71	611	580
isotig08689	gp125_mouse ame: full=probable g-protein coupled receptor 125 flags: precursor	3007	gi|341941080|sp|Q7TT36.3|GP125_MOUSERecName: Full=Probable G-protein coupled receptor 125; Flags: Precursor	Q7TT36	9.07823e-126	51	420.624	789	403
isotig08701	y9801_drome ame: full=pp2c-like domain-containing protein cg9801	2907	gi|122115258|sp|Q0KIA2.1|Y9801_DROMERecName: Full=PP2C-like domain-containing protein CG9801	Q0KIA2	4.15508e-30	72	131.339	110	80
isotig08695	ikke_human ame: full=inhibitor of nuclear factor kappa-b kinase subunit epsilon short=i-kappa-b kinase epsilon short=ikk-e short=ikk-epsilon short= ame: full=inducible i kappa-b kinase short=ikk-i	3482	gi|14548079|sp|Q14164.1|IKKE_HUMANRecName: Full=Inhibitor of nuclear factor kappa-B kinase subunit epsilon; Short=I-kappa-B kinase epsilon; Short=IKK-E; Short=IKK-epsilon; Short=IkBKE; AltName: Full=Inducible I kappa-B kinase; Short=IKK-i	Q14164	8.11457e-96	75	309.686	265	199
isotig08704	ttc17_human ame: full=tetratricopeptide repeat protein 17 short=tpr repeat protein 17	2046	gi|52783467|sp|Q96AE7.1|TTC17_HUMANRecName: Full=Tetratricopeptide repeat protein 17; Short=TPR repeat protein 17	Q96AE7	4.0574e-26	60	84.3445	122	74
isotig08710	lrp6_human ame: full=low-density lipoprotein receptor-related protein 6 short=lrp-6 flags: precursor	1839	gi|317373385|sp|O75581.2|LRP6_HUMANRecName: Full=Low-density lipoprotein receptor-related protein 6; Short=LRP-6; Flags: Precursor	O75581	3.006e-31	52	134.035	249	130
isotig08707	ma2a2_mouse ame: full=alpha-mannosidase 2x ame: full=alpha-mannosidase iix short=man iix ame: full=mannosidase alpha class 2a member 2 ame: full=mannosyl-oligosaccharide - -alpha-mannosidase	1962	gi|347602495|sp|Q8BRK9.2|MA2A2_MOUSERecName: Full=Alpha-mannosidase 2x; AltName: Full=Alpha-mannosidase IIx; Short=Man IIx; AltName: Full=Mannosidase alpha class 2A member 2; AltName: Full=Mannosyl-oligosaccharide 1,3-1,6-alpha-mannosidase	Q8BRK9	1.49962e-16	51	87.8113	196	101
isotig08722	kpba_caeel ame: full=probable phosphorylase b kinase regulatory subunit alpha short=phosphorylase kinase subunit alpha	2246	gi|67476652|sp|P34335.3|KPBA_CAEELRecName: Full=Probable phosphorylase b kinase regulatory subunit alpha; Short=Phosphorylase kinase subunit alpha	P34335	2.14286e-168	74	369.777	307	230
isotig08716	vta1_bovin ame: full=vacuolar protein sorting-associated protein vta1 homolog	2265	gi|122138715|sp|Q32L63.1|VTA1_BOVINRecName: Full=Vacuolar protein sorting-associated protein VTA1 homolog	Q32L63	4.04553e-54	79	193.741	169	134
isotig08731	deaf1_human ame: full=deformed epidermal autoregulatory factor 1 homolog ame: full=nuclear deaf-1-related transcriptional regulator short=nudr ame: full=suppressin ame: full=zinc finger mynd domain-containing protein 5	1904	gi|22256747|sp|O75398.1|DEAF1_HUMANRecName: Full=Deformed epidermal autoregulatory factor 1 homolog; AltName: Full=Nuclear DEAF-1-related transcriptional regulator; Short=NUDR; AltName: Full=Suppressin; AltName: Full=Zinc finger MYND domain-containing protein 5	O75398	5.2394e-15	87	81.6481	57	50
isotig08737	srch_human ame: full=sarcoplasmic reticulum histidine-rich calcium-binding protein flags: precursor	1640	gi|134873|sp|P23327.1|SRCH_HUMANRecName: Full=Sarcoplasmic reticulum histidine-rich calcium-binding protein; Flags: Precursor	P23327	8.83498e-11	61	68.1662	71	44
isotig08746	srsf1_chick ame: full=serine arginine-rich splicing factor 1 ame: full=splicing arginine serine-rich 1	2244	gi|82233969|sp|Q5ZML3.3|SRSF1_CHICKRecName: Full=Serine/arginine-rich splicing factor 1; AltName: Full=Splicing factor, arginine/serine-rich 1	Q5ZML3	1.009e-68	79	232.646	189	150
isotig08758	prdm9_human ame: full=histone-lysine n-methyltransferase prdm9 ame: full=pr domain zinc finger protein 9 ame: full=pr domain-containing protein 9	1776	gi|212276459|sp|Q9NQV7.2|PRDM9_HUMANRecName: Full=Histone-lysine N-methyltransferase PRDM9; AltName: Full=PR domain zinc finger protein 9; AltName: Full=PR domain-containing protein 9	Q9NQV7	2.22726e-14	51	58.9214	76	39
isotig08761	fuco2_rat ame: full=plasma alpha-l-fucosidase ame: full=alpha-l-fucoside fucohydrolase 2 short=alpha-l-fucosidase 2 flags: precursor	2135	gi|85542191|sp|Q6AYS4.1|FUCO2_RATRecName: Full=Plasma alpha-L-fucosidase; AltName: Full=Alpha-L-fucoside fucohydrolase 2; Short=Alpha-L-fucosidase 2; Flags: Precursor	Q6AYS4	3.88702e-130	68	260.381	247	168
isotig08752	tenx_human ame: full=tenascin-x short=tn-x ame: full=hexabrachion-like protein flags: precursor	1882	gi|290457668|sp|P22105.3|TENX_HUMANRecName: Full=Tenascin-X; Short=TN-X; AltName: Full=Hexabrachion-like protein; Flags: Precursor	P22105	1.44343e-33	39	141.739	523	204
isotig08767	aspp_aedae ame: full=lysosomal aspartic protease flags: precursor	1708	gi|205831550|sp|Q03168.2|ASPP_AEDAERecName: Full=Lysosomal aspartic protease; Flags: Precursor	Q03168	1.03665e-168	76	491.5	388	295
isotig08764	ost48_drome ame: full=dolichyl-diphosphooligosaccharide--protein glycosyltransferase 48 kda subunit short=ddost 48 kda subunit short=oligosaccharyl transferase 48 kda subunit ame: full= 50 short= ame: full=ost5op flags: precursor	1585	gi|68846974|sp|Q24319.2|OST48_DROMERecName: Full=Dolichyl-diphosphooligosaccharide--protein glycosyltransferase 48 kDa subunit; Short=DDOST 48 kDa subunit; Short=Oligosaccharyl transferase 48 kDa subunit; AltName: Full=DmOST50; Short=DrOST; AltName: Full=OST5OP; Flags: Precursor	Q24319	1.11957e-133	76	321.627	245	188
isotig08770	invs_chick ame: full=inversin	1730	gi|68565527|sp|Q8UVC3.2|INVS_CHICKRecName: Full=Inversin	Q8UVC3	7.13586e-39	84	157.147	104	88
isotig08773	CA177_RATRecName: Full=Uncharacterized protein C1orf177 homolog	2475	gi|223635070|sp|B1H283.1|CA177_RATRecName: Full=Uncharacterized protein C1orf177 homolog	B1H283	1.84953e-69	56	240.736	388	218
isotig08776	cp17a_chick ame: full=steroid 17-alpha-hydroxylase lyase ame: full=17-alpha-hydroxyprogesterone aldolase ame: full=cypxvii ame: full=cytochrome p450 17a1 ame: full=cytochrome p450-c17 short=cytochrome p450c17	1786	gi|117282|sp|P12394.1|CP17A_CHICKRecName: Full=Steroid 17-alpha-hydroxylase/17,20 lyase; AltName: Full=17-alpha-hydroxyprogesterone aldolase; AltName: Full=CYPXVII; AltName: Full=Cytochrome P450 17A1; AltName: Full=Cytochrome P450-C17; Short=Cytochrome P450c17	P12394	3.0347e-85	56	281.182	436	248
isotig08785	arhg7_mouse ame: full=rho guanine nucleotide exchange factor 7 ame: full=beta-pix ame: full=pak-interacting exchange factor beta ame: full=p85spr	1879	gi|125987791|sp|Q9ES28.2|ARHG7_MOUSERecName: Full=Rho guanine nucleotide exchange factor 7; AltName: Full=Beta-Pix; AltName: Full=PAK-interacting exchange factor beta; AltName: Full=p85SPR	Q9ES28	1.03512e-15	59	84.7297	206	123
isotig08791	spef1_xenla ame: full=sperm flagellar protein 1	1981	gi|123914262|sp|Q0IH24.1|SPEF1_XENLARecName: Full=Sperm flagellar protein 1	Q0IH24	8.98297e-44	59	161.384	239	142
isotig08797	apc13_mouse ame: full=anaphase-promoting complex subunit 13 short=apc13 ame: full=cyclosome subunit 13	1746	gi|81878724|sp|Q8R034.1|APC13_MOUSERecName: Full=Anaphase-promoting complex subunit 13; Short=APC13; AltName: Full=Cyclosome subunit 13	Q8R034	1.18091e-21	77	93.9745	74	57
isotig08800	yipf5_macfa ame: full=protein yipf5 ame: full=yip1 family member 5	2311	gi|75076084|sp|Q4R5M4.1|YIPF5_MACFARecName: Full=Protein YIPF5; AltName: Full=YIP1 family member 5	Q4R5M4	2.7328e-55	68	195.667	266	183
isotig08803	ncoa5_mouse ame: full=nuclear receptor coactivator 5 short=n -5 ame: full=coactivator independent of af-2 short=cia	1778	gi|28380077|sp|Q91W39.1|NCOA5_MOUSERecName: Full=Nuclear receptor coactivator 5; Short=NCoA-5; AltName: Full=Coactivator independent of AF-2; Short=CIA	Q91W39	1.03961e-26	54	118.242	184	100
isotig08810	swet1_drome ame: full=sugar transporter sweet1 ame: full=protein saliva	1865	gi|122087174|sp|Q7JVE7.1|SWET1_DROMERecName: Full=Sugar transporter SWEET1; AltName: Full=Protein saliva	Q7JVE7	8.23626e-24	64	104.76	159	102
isotig08815	spt20_rat ame: full=spermatogenesis-associated protein 20 ame: full=sperm-specific protein 411 short=ssp411	1904	gi|81871190|sp|Q6T393.1|SPT20_RATRecName: Full=Spermatogenesis-associated protein 20; AltName: Full=Sperm-specific protein 411; Short=Ssp411	Q6T393	7.02243e-115	66	368.622	332	221
isotig08788	tmtc4_mouse ame: full=transmembrane and tpr repeat-containing protein 4	2073	gi|81913085|sp|Q8BG19.1|TMTC4_MOUSERecName: Full=Transmembrane and TPR repeat-containing protein 4	Q8BG19	2.3499e-100	73	330.487	286	209
isotig08821	spb6_bovin ame: full=serpin b6 ame: full=proteinase inhibitor 6 ame: full=serine proteinase inhibitor b-43	1748	gi|6685780|sp|O02739.1|SPB6_BOVINRecName: Full=Serpin B6; AltName: Full=Proteinase inhibitor 6; AltName: Full=Serine proteinase inhibitor B-43	O02739	9.95976e-63	63	149.443	206	131
isotig08824	rpr1b_mouse ame: full=regulation of nuclear pre-mrna domain-containing protein 1b ame: full=cell cycle-related and expression-elevated protein in tumor	2194	gi|23813892|sp|Q9CSU0.2|RPR1B_MOUSERecName: Full=Regulation of nuclear pre-mRNA domain-containing protein 1B; AltName: Full=Cell cycle-related and expression-elevated protein in tumor	Q9CSU0	1.15518e-98	69	314.309	349	243
isotig08828	spya_calja ame: full=serine--pyruvate mitochondrial short=spt ame: full=alanine--glyoxylate aminotransferase short=agt flags: precursor	1573	gi|401116|sp|P31029.1|SPYA_CALJARecName: Full=Serine--pyruvate aminotransferase, mitochondrial; Short=SPT; AltName: Full=Alanine--glyoxylate aminotransferase; Short=AGT; Flags: Precursor	P31029	3.76489e-141	72	420.624	376	273
isotig08830	nf1_rat ame: full=neurofibromin ame: full=neurofibromatosis-related protein nf-1	1949	gi|13959414|sp|P97526.1|NF1_RATRecName: Full=Neurofibromin; AltName: Full=Neurofibromatosis-related protein NF-1	P97526	0	82	940.643	634	525
isotig08833	cpvl_human ame: full=probable serine carboxypeptidase cpvl ame: full= vitellogenic-like ame: full=vitellogenic carboxypeptidase-like protein short=vcp-like protein short=hvlp flags: precursor	1586	gi|67476930|sp|Q9H3G5.2|CPVL_HUMANRecName: Full=Probable serine carboxypeptidase CPVL; AltName: Full=Carboxypeptidase, vitellogenic-like; AltName: Full=Vitellogenic carboxypeptidase-like protein; Short=VCP-like protein; Short=hVLP; Flags: Precursor	Q9H3G5	3.4977e-176	73	512.686	434	318
isotig08836	y381_ricfe ame: full= ankyrin repeat protein rf_0381	1769	gi|75536771|sp|Q4UMH6.1|Y381_RICFERecName: Full=Putative ankyrin repeat protein RF_0381	Q4UMH6	4.3685e-13	45	53.5286	166	75
isotig08839	pgfs_salsa ame: full=prostamide prostaglandin f synthase short=prostamide pg f synthase short=prostamide pgf synthase	2105	gi|327488359|sp|B5X9L9.1|PGFS_SALSARecName: Full=Prostamide/prostaglandin F synthase; Short=Prostamide/PG F synthase; Short=Prostamide/PGF synthase	B5X9L9	2.2297e-46	62	167.933	185	116
isotig08848	lgr4_bovin ame: full=leucine-rich repeat-containing g-protein coupled receptor 4 flags: precursor	1527	gi|519883177|sp|F1MLX5.3|LGR4_BOVINRecName: Full=Leucine-rich repeat-containing G-protein coupled receptor 4; Flags: Precursor	F1MLX5	2.33291e-14	62	79.7221	148	92
isotig08851	piez2_mouse ame: full=piezo-type mechanosensitive ion channel component 2 ame: full=protein fam38b	1384	gi|317373265|sp|Q8CD54.2|PIEZ2_MOUSERecName: Full=Piezo-type mechanosensitive ion channel component 2; AltName: Full=Protein FAM38B	Q8CD54	2.61064e-19	55	95.1301	143	79
isotig08860	plpl7_human ame: full=patatin-like phospholipase domain-containing protein 7	1330	gi|296452996|sp|Q6ZV29.3|PLPL7_HUMANRecName: Full=Patatin-like phospholipase domain-containing protein 7	Q6ZV29	1.42573e-92	71	302.753	294	210
isotig08857	spef1_xenla ame: full=sperm flagellar protein 1	1595	gi|123914262|sp|Q0IH24.1|SPEF1_XENLARecName: Full=Sperm flagellar protein 1	Q0IH24	5.51355e-25	79	107.457	73	58
isotig08872	mlx_human ame: full=max-like protein x ame: full=class d basic helix-loop-helix protein 13 short=bhlhd13 ame: full=max-like bhlhzip protein ame: full=protein ax ame: full=transcription factor-like protein 4	1238	gi|20138856|sp|Q9UH92.2|MLX_HUMANRecName: Full=Max-like protein X; AltName: Full=Class D basic helix-loop-helix protein 13; Short=bHLHd13; AltName: Full=Max-like bHLHZip protein; AltName: Full=Protein BigMax; AltName: Full=Transcription factor-like protein 4	Q9UH92	1.05131e-75	80	244.202	192	154
isotig08870	s38a9_xenla ame: full= sodium-coupled neutral amino acid transporter 9	1545	gi|82182902|sp|Q6DFK0.1|S38A9_XENLARecName: Full=Putative sodium-coupled neutral amino acid transporter 9	Q6DFK0	9.87e-67	70	231.106	256	180
isotig08875	djc25_xenla ame: full= homolog subfamily c member 25	1306	gi|82178358|sp|Q58E03.1|DJC25_XENLARecName: Full=DnaJ homolog subfamily C member 25	Q58E03	2.52954e-61	70	208.764	344	244
isotig08878	est5_rat ame: full=liver carboxylesterase b-1 ame: full=liver microsomal carboxylesterase flags: precursor	1894	gi|2494387|sp|Q63010.1|EST5_RATRecName: Full=Liver carboxylesterase B-1; AltName: Full=Liver microsomal carboxylesterase; Flags: Precursor	Q63010	3.3159e-57	45	168.703	414	188
isotig08893	dyrk4_mouse ame: full=dual specificity tyrosine-phosphorylation-regulated kinase 4	1668	gi|81913171|sp|Q8BI55.1|DYRK4_MOUSERecName: Full=Dual specificity tyrosine-phosphorylation-regulated kinase 4	Q8BI55	0	77	532.717	403	313
isotig08902	sec20_mouse ame: full=vesicle transport protein sec20	1397	gi|81892757|sp|Q6QD59.1|SEC20_MOUSERecName: Full=Vesicle transport protein SEC20	Q6QD59	4.92636e-49	69	173.326	224	155
isotig08905	mlf1_human ame: full=myeloid leukemia factor 1 ame: full=myelodysplasia-myeloid leukemia factor 1	1978	gi|17368170|sp|P58340.1|MLF1_HUMANRecName: Full=Myeloid leukemia factor 1; AltName: Full=Myelodysplasia-myeloid leukemia factor 1	P58340	3.5269e-31	56	127.102	210	118
isotig08908	csk2b_xenla ame: full=casein kinase ii subunit beta short=ck ii beta ame: full=phosvitin	1139	gi|125277|sp|P28021.1|CSK2B_XENLARecName: Full=Casein kinase II subunit beta; Short=CK II beta; AltName: Full=Phosvitin	P28021	2.22584e-134	96	390.193	212	205
isotig08911	sds3_ponab ame: full=sin3 histone deacetylase corepressor complex component sds3 ame: full=suppressor of defective silencing 3 protein homolog	1152	gi|75042006|sp|Q5RBB8.1|SDS3_PONABRecName: Full=Sin3 histone deacetylase corepressor complex component SDS3; AltName: Full=Suppressor of defective silencing 3 protein homolog	Q5RBB8	1.10957e-83	77	264.618	288	222
isotig08917	cp4fn_human ame: full=cytochrome p450 4f22	1555	gi|74748981|sp|Q6NT55.1|CP4FN_HUMANRecName: Full=Cytochrome P450 4F22	Q6NT55	1.17623e-122	61	377.096	468	286
isotig08920	star5_bovin ame: full= -related lipid transfer protein 5 ame: full=start domain-containing protein 5 short= 5	1412	gi|134035036|sp|A1A4M6.1|STAR5_BOVINRecName: Full=StAR-related lipid transfer protein 5; AltName: Full=START domain-containing protein 5; Short=StARD5	A1A4M6	1.36229e-47	60	169.088	204	124
isotig08926	sif2_drome ame: full=protein still isoforms c sif type 2	1169	gi|83305802|sp|P91620.2|SIF2_DROMERecName: Full=Protein still life, isoforms C/SIF type 2	P91620	1.47634e-43	54	168.318	350	190
isotig08932	djc30_mouse ame: full= homolog subfamily c member 30 ame: full=williams-beuren syndrome chromosomal region 18 protein homolog	1560	gi|24212603|sp|P59041.1|DJC30_MOUSERecName: Full=DnaJ homolog subfamily C member 30; AltName: Full=Williams-Beuren syndrome chromosomal region 18 protein homolog	P59041	3.82898e-11	72	66.2402	66	48
isotig08935	CC083_HUMANRecName: Full=Putative uncharacterized protein C3orf83; AltName: Full=MKRN2 antisense RNA 1; AltName: Full=MKRN2 antisense gene protein 1	1258	gi|460425216|sp|H3BPM6.1|CC083_HUMANRecName: Full=Putative uncharacterized protein C3orf83; AltName: Full=MKRN2 antisense RNA 1; AltName: Full=MKRN2 antisense gene protein 1	H3BPM6	5.74049e-35	50	134.035	208	106
isotig08953	dce1_rat ame: full=glutamate decarboxylase 1 ame: full=67 kda glutamic acid decarboxylase short=gad-67 ame: full=glutamate decarboxylase 67 kda isoform	1729	gi|118317|sp|P18088.1|DCE1_RATRecName: Full=Glutamate decarboxylase 1; AltName: Full=67 kDa glutamic acid decarboxylase; Short=GAD-67; AltName: Full=Glutamate decarboxylase 67 kDa isoform	P18088	6.95049e-138	70	420.239	370	262
isotig08959	ada_bovin ame: full=adenosine deaminase ame: full=adenosine aminohydrolase	1205	gi|20141178|sp|P56658.3|ADA_BOVINRecName: Full=Adenosine deaminase; AltName: Full=Adenosine aminohydrolase	P56658	4.95762e-57	65	196.823	219	144
isotig08962	eaf6_mouse ame: full=chromatin modification-related protein meaf6 short=myst esa1-associated factor 6 ame: full=esa1-associated factor 6 homolog short=protein eaf6 homolog	1341	gi|123779802|sp|Q2VPQ9.1|EAF6_MOUSERecName: Full=Chromatin modification-related protein MEAF6; Short=MYST/Esa1-associated factor 6; AltName: Full=Esa1-associated factor 6 homolog; Short=Protein EAF6 homolog	Q2VPQ9	6.69242e-33	81	127.872	87	71
isotig08965	mdr3_human ame: full=multidrug resistance protein 3 ame: full=atp-binding cassette sub-family b member 4 ame: full=p-glycoprotein 3	1413	gi|126302568|sp|P21439.2|MDR3_HUMANRecName: Full=Multidrug resistance protein 3; AltName: Full=ATP-binding cassette sub-family B member 4; AltName: Full=P-glycoprotein 3	P21439	1.73759e-121	64	321.627	346	223
isotig08983	mipep_mouse ame: full=mitochondrial intermediate peptidase short=mip flags: precursor	1081	gi|172048647|sp|A6H611.1|MIPEP_MOUSERecName: Full=Mitochondrial intermediate peptidase; Short=MIP; Flags: Precursor	A6H611	1.03522e-33	72	136.346	107	78
isotig08995	Y5010_ARATHRecName: Full=Uncharacterized protein At5g50100, mitochondrial; Flags: Precursor	1296	gi|75162429|sp|Q8W485.1|Y5010_ARATHRecName: Full=Uncharacterized protein At5g50100, mitochondrial; Flags: Precursor	Q8W485	1.47275e-23	60	101.679	115	70
isotig08998	yrdc_human ame: full= domain-containing mitochondrial ame: full=dopamine receptor-interacting protein 3 ame: full=ischemia reperfusion-inducible protein homolog short=hirip flags: precursor	1472	gi|74750410|sp|Q86U90.1|YRDC_HUMANRecName: Full=YrdC domain-containing protein, mitochondrial; AltName: Full=Dopamine receptor-interacting protein 3; AltName: Full=Ischemia/reperfusion-inducible protein homolog; Short=hIRIP; Flags: Precursor	Q86U90	1.65044e-57	72	197.978	197	143
isotig09007	pisd_bovin ame: full=phosphatidylserine decarboxylase proenzyme contains: ame: full=phosphatidylserine decarboxylase alpha chain contains: ame: full=phosphatidylserine decarboxylase beta chain	1001	gi|75057708|sp|Q58DH2.1|PISD_BOVINRecName: Full=Phosphatidylserine decarboxylase proenzyme; Contains: RecName: Full=Phosphatidylserine decarboxylase alpha chain; Contains: RecName: Full=Phosphatidylserine decarboxylase beta chain	Q58DH2	4.70122e-79	68	253.832	256	176
isotig09010	straa_human ame: full=ste20-related kinase adapter protein alpha short=strad alpha ame: full=ste20-related adapter protein ame: full=serologically defined breast cancer antigen ny-br-96	1582	gi|74759034|sp|Q7RTN6.1|STRAA_HUMANRecName: Full=STE20-related kinase adapter protein alpha; Short=STRAD alpha; AltName: Full=STE20-related adapter protein; AltName: Full=Serologically defined breast cancer antigen NY-BR-96	Q7RTN6	1.37137e-94	61	301.212	400	247
isotig09013	cript_danre ame: full=cysteine-rich pdz-binding protein ame: full=cysteine-rich interactor of pdz three short=cysteine-rich interactor of pdz3	982	gi|82178178|sp|Q567Z6.1|CRIPT_DANRERecName: Full=Cysteine-rich PDZ-binding protein; AltName: Full=Cysteine-rich interactor of PDZ three; Short=Cysteine-rich interactor of PDZ3	Q567Z6	9.40879e-47	87	159.458	95	83
isotig09019	mpip_drome ame: full=m-phase inducer phosphatase ame: full=cdc25-like protein ame: full=protein string	1249	gi|12644155|sp|P20483.2|MPIP_DROMERecName: Full=M-phase inducer phosphatase; AltName: Full=Cdc25-like protein; AltName: Full=Protein string	P20483	1.76324e-58	67	204.142	208	140
isotig09031	acox3_rat ame: full=peroxisomal acyl-coenzyme a oxidase 3 ame: full=branched-chain acyl- oxidase short=brcacox ame: full=pristanoyl- oxidase	1040	gi|2498208|sp|Q63448.1|ACOX3_RATRecName: Full=Peroxisomal acyl-coenzyme A oxidase 3; AltName: Full=Branched-chain acyl-CoA oxidase; Short=BRCACox; AltName: Full=Pristanoyl-CoA oxidase	Q63448	9.85848e-56	70	198.364	186	132
isotig09037	dhb4_human ame: full=peroxisomal multifunctional enzyme type 2 short=mfe-2 ame: full=17-beta-hydroxysteroid dehydrogenase 4 short=17-beta-hsd 4 ame: full=d-bifunctional protein short=dbp ame: full=multifunctional protein 2 short=mpf-2 contains: ame: full= -hydroxyacyl- dehydrogenase contains: ame: full=enoyl- hydratase 2 ame: full=3- - -alpha-trihydroxy-5-beta-cholest-24-enoyl- hydratase	1593	gi|1706396|sp|P51659.3|DHB4_HUMANRecName: Full=Peroxisomal multifunctional enzyme type 2; Short=MFE-2; AltName: Full=17-beta-hydroxysteroid dehydrogenase 4; Short=17-beta-HSD 4; AltName: Full=D-bifunctional protein; Short=DBP; AltName: Full=Multifunctional protein 2; Short=MPF-2; Contains: RecName: Full=(3R)-hydroxyacyl-CoA dehydrogenase; Contains: RecName: Full=Enoyl-CoA hydratase 2; AltName: Fu…	P51659	0	77	707.597	534	413
isotig09042	lrp12_human ame: full=low-density lipoprotein receptor-related protein 12 short=lrp-12 ame: full=suppressor of tumorigenicity 7 protein flags: precursor	1247	gi|25091287|sp|Q9Y561.1|LRP12_HUMANRecName: Full=Low-density lipoprotein receptor-related protein 12; Short=LRP-12; AltName: Full=Suppressor of tumorigenicity 7 protein; Flags: Precursor	Q9Y561	2.72089e-11	47	69.3218	193	91
isotig09060	f228b_bovin ame: full=protein fam228b	917	gi|205830713|sp|A6QQ68.1|F228B_BOVINRecName: Full=Protein FAM228B	A6QQ68	2.03213e-13	56	72.0182	144	81
isotig09069	b3gn5_pig ame: full=lactosylceramide -n-acetyl-beta-d-glucosaminyltransferase ame: full=lactotriaosylceramide synthase short=lc cer synthase short=lc3 synthase ame: full=udp- c:beta-gal beta- -n-acetylglucosaminyltransferase 5 short=b -5 short=beta- -gn-t5 short=beta- -n-acetylglucosaminyltransferase 5 short=beta3gn-t5	1059	gi|75056776|sp|Q864U8.1|B3GN5_PIGRecName: Full=Lactosylceramide 1,3-N-acetyl-beta-D-glucosaminyltransferase; AltName: Full=Lactotriaosylceramide synthase; Short=Lc(3)Cer synthase; Short=Lc3 synthase; AltName: Full=UDP-GlcNAc:beta-Gal beta-1,3-N-acetylglucosaminyltransferase 5; Short=BGnT-5; Short=Beta-1,3-Gn-T5; Short=Beta-1,3-N-acetylglucosaminyltransferase 5; Short=Beta3Gn-T5	Q864U8	1.29199e-35	52	138.272	259	137
isotig09084	pex6_human ame: full=peroxisome assembly factor 2 short=paf-2 ame: full=peroxin-6 ame: full=peroxisomal biogenesis factor 6 ame: full=peroxisomal-type atpase 1	1430	gi|12644408|sp|Q13608.2|PEX6_HUMANRecName: Full=Peroxisome assembly factor 2; Short=PAF-2; AltName: Full=Peroxin-6; AltName: Full=Peroxisomal biogenesis factor 6; AltName: Full=Peroxisomal-type ATPase 1	Q13608	2.54334e-158	71	481.485	467	334
isotig09105	chia_mouse ame: full=acidic mammalian chitinase short=amcase ame: full=ynl flags: precursor	1344	gi|37999744|sp|Q91XA9.2|CHIA_MOUSERecName: Full=Acidic mammalian chitinase; Short=AMCase; AltName: Full=YNL; Flags: Precursor	Q91XA9	7.32706e-76	57	251.136	371	213
isotig09117	acn9_rat ame: full=protein acn9 mitochondrial ame: full=liver regeneration-related protein lrrgt00092 flags: precursor	888	gi|81167687|sp|Q6TUF2.2|ACN9_RATRecName: Full=Protein ACN9 homolog, mitochondrial; AltName: Full=Liver regeneration-related protein LRRGT00092; Flags: Precursor	Q6TUF2	7.02243e-25	62	101.679	108	68
isotig09127	calm_sollc ame: full=calmodulin short=	1001	gi|115513|sp|P27161.2|CALM_SOLLCRecName: Full=Calmodulin; Short=CaM	P27161	1.14704e-34	68	129.413	135	93
isotig09168	prof4_bovin ame: full=profilin-4	673	gi|109892839|sp|Q2NKT1.1|PROF4_BOVINRecName: Full=Profilin-4	Q2NKT1	2.70045e-31	69	117.087	115	80
isotig09141	par14_human ame: full=poly	978	gi|20178254|sp|Q96XY5.1|Y2383_SULTORecName: Full=Uncharacterized protein STK_23830	Q96XY5	6.4423e-36	66	133.65	136	91
isotig09186	ahi1_rat ame: full=jouberin ame: full=abelson helper integration site 1 protein homolog short=ahi-1	1852	gi|73921661|sp|Q6DTM3.1|AHI1_RATRecName: Full=Jouberin; AltName: Full=Abelson helper integration site 1 protein homolog; Short=AHI-1	Q6DTM3	8.86016e-60	72	219.935	201	146
isotig09187	hr3_drome ame: full=probable nuclear hormone receptor hr3 short=dhr3 ame: full=nuclear receptor subfamily 1 group f member 4	847	gi|399369|sp|P31396.1|HR3_DROMERecName: Full=Probable nuclear hormone receptor HR3; Short=dHR3; AltName: Full=Nuclear receptor subfamily 1 group F member 4	P31396	1.71602e-59	67	202.601	185	124
isotig09190	tf3c5_mouse ame: full=general transcription factor 3c polypeptide 5 ame: full=tf3c-epsilon ame: full=transcription factor iiic 63 kda subunit short=tfiiic 63 kda subunit short=tfiiic63 ame: full=transcription factor iiic subunit epsilon	867	gi|47606190|sp|Q8R2T8.2|TF3C5_MOUSERecName: Full=General transcription factor 3C polypeptide 5; AltName: Full=TF3C-epsilon; AltName: Full=Transcription factor IIIC 63 kDa subunit; Short=TFIIIC 63 kDa subunit; Short=TFIIIC63; AltName: Full=Transcription factor IIIC subunit epsilon	Q8R2T8	7.89327e-14	67	74.7146	71	48
isotig09229	ehbp1_human ame: full=eh domain-binding protein 1	1041	gi|223590228|sp|Q8NDI1.3|EHBP1_HUMANRecName: Full=EH domain-binding protein 1	Q8NDI1	5.59371e-85	85	283.878	182	156
isotig09246	cc105_mouse ame: full=coiled-coil domain-containing protein 105	7127	gi|408360309|sp|Q9D4K7.3|CC105_MOUSERecName: Full=Coiled-coil domain-containing protein 105	Q9D4K7	7.57903e-13	50	77.411	199	100
isotig09081	rbtn1_bovin ame: full=rhombotin-1 ame: full=lim domain only protein 1 short=lmo-1	869	gi|119361442|sp|Q0P5B3.1|RBTN1_BOVINRecName: Full=Rhombotin-1; AltName: Full=LIM domain only protein 1; Short=LMO-1	Q0P5B3	8.03732e-69	83	217.238	142	119
isotig09254	wos2_schpo ame: full=protein wos2 ame: full=p21	981	gi|8928465|sp|Q11118.1|WOS2_SCHPORecName: Full=Protein wos2; AltName: Full=p21	Q11118	1.06607e-21	68	94.7449	107	73
contig12384	vata_anoga ame: full=v-type proton atpase catalytic subunit a short=v-atpase subunit a ame: full=v-atpase 69 kda subunit ame: full=vacuolar proton pump subunit alpha	1320	gi|74780873|sp|Q5TTG1.1|VATA_ANOGARecName: Full=V-type proton ATPase catalytic subunit A; Short=V-ATPase subunit A; AltName: Full=V-ATPase 69 kDa subunit; AltName: Full=Vacuolar proton pump subunit alpha	Q5TTG1	0	94	705.286	374	355
contig12400	chmp6_danre ame: full=charged multivesicular body protein 6 ame: full=chromatin-modifying protein 6	1046	gi|73917775|sp|Q503V0.3|CHMP6_DANRERecName: Full=Charged multivesicular body protein 6; AltName: Full=Chromatin-modifying protein 6	Q503V0	6.50145e-50	83	171.785	205	171
contig12402	napep_human ame: full=n-acyl-phosphatidylethanolamine-hydrolyzing phospholipase d short=n-acyl phosphatidylethanolamine phospholipase d short=nape-pld short=nape-hydrolyzing phospholipase d	1228	gi|167016292|sp|Q6IQ20.2|NAPEP_HUMANRecName: Full=N-acyl-phosphatidylethanolamine-hydrolyzing phospholipase D; Short=N-acyl phosphatidylethanolamine phospholipase D; Short=NAPE-PLD; Short=NAPE-hydrolyzing phospholipase D	Q6IQ20	2.14126e-116	69	352.058	325	226
isotig09260	nova1_macfa ame: full=rna-binding protein nova-1 ame: full=neuro-oncological ventral antigen 1 ame: full=ventral neuron-specific protein 1	7358	gi|122064615|sp|Q2PFW9.1|NOVA1_MACFARecName: Full=RNA-binding protein Nova-1; AltName: Full=Neuro-oncological ventral antigen 1; AltName: Full=Ventral neuron-specific protein 1	Q2PFW9	7.39863e-69	69	248.054	254	177
isotig09266	srgp1_human ame: full=slit-robo rho gtpase-activating protein 1 short=srgap1 ame: full=rho gtpase-activating protein 13	6353	gi|48428624|sp|Q7Z6B7.1|SRGP1_HUMANRecName: Full=SLIT-ROBO Rho GTPase-activating protein 1; Short=srGAP1; AltName: Full=Rho GTPase-activating protein 13	Q7Z6B7	0	64	609.372	782	505
isotig09269	onec2_human ame: full=one cut domain family member 2 ame: full=hepatocyte nuclear factor 6-beta short=hnf-6-beta ame: full=one cut homeobox 2 ame: full=transcription factor onecut-2 short=oc-2	5057	gi|294862454|sp|O95948.2|ONEC2_HUMANRecName: Full=One cut domain family member 2; AltName: Full=Hepatocyte nuclear factor 6-beta; Short=HNF-6-beta; AltName: Full=One cut homeobox 2; AltName: Full=Transcription factor ONECUT-2; Short=OC-2	O95948	1.42136e-55	52	208.379	358	189
isotig09272	at10d_human ame: full=probable phospholipid-transporting atpase vd ame: full=atpase class v type 10d	6694	gi|300669610|sp|Q9P241.3|AT10D_HUMANRecName: Full=Probable phospholipid-transporting ATPase VD; AltName: Full=ATPase class V type 10D	Q9P241	0	60	978.778	1333	801
isotig09275	kpc1_aplca ame: full=calcium-dependent protein kinase c ame: full=apl i	5703	gi|6225593|sp|Q16974.2|KPC1_APLCARecName: Full=Calcium-dependent protein kinase C; AltName: Full=APL I	Q16974	0	85	720.694	448	383
isotig09281	ets1a_chick ame: full=transforming protein p54 c-ets-1	4251	gi|119648|sp|P13474.1|ETS1A_CHICKRecName: Full=Transforming protein p54/c-ets-1	P13474	3.06659e-48	89	114.39	59	53
isotig09284	cor1b_mouse ame: full=coronin-1b ame: full=coronin-2	4229	gi|12229769|sp|Q9WUM3.1|COR1B_MOUSERecName: Full=Coronin-1B; AltName: Full=Coronin-2	Q9WUM3	9.2138e-162	69	502.286	499	345
isotig09290	meg11_human ame: full=multiple epidermal growth factor-like domains protein 11 short=multiple egf-like domains protein 11 flags: precursor	4643	gi|226699047|sp|A6BM72.3|MEG11_HUMANRecName: Full=Multiple epidermal growth factor-like domains protein 11; Short=Multiple EGF-like domains protein 11; Flags: Precursor	A6BM72	2.39037e-28	39	127.872	485	192
isotig09293	nrg_drome ame: full=neuroglian flags: precursor	3502	gi|14286138|sp|P20241.2|NRG_DROMERecName: Full=Neuroglian; Flags: Precursor	P20241	6.21185e-15	45	83.9593	299	135
isotig09296	rc3h1_mouse ame: full=probable e3 ubiquitin-protein ligase roquin ame: full=protein sanroque ame: full=ring finger and c3h zinc finger protein 1	5620	gi|73621451|sp|Q4VGL6.1|RC3H1_MOUSERecName: Full=Probable E3 ubiquitin-protein ligase Roquin; AltName: Full=Protein Sanroque; AltName: Full=RING finger and C3H zinc finger protein 1	Q4VGL6	0	81	674.47	459	374
isotig09299	rpgf1_human ame: full=rap guanine nucleotide exchange factor 1 ame: full=crk sh3-binding gnrp ame: full=guanine nucleotide-releasing factor 2 ame: full=protein c3g	3174	gi|143811452|sp|Q13905.3|RPGF1_HUMANRecName: Full=Rap guanine nucleotide exchange factor 1; AltName: Full=CRK SH3-binding GNRP; AltName: Full=Guanine nucleotide-releasing factor 2; AltName: Full=Protein C3G	Q13905	9.5868e-146	74	470.7	414	309
isotig09302	pi51a_mouse ame: full=phosphatidylinositol 4-phosphate 5-kinase type-1 alpha short=pip5k1-alpha short= ns p-5-kinase 1 alpha ame: full=68 kda type i phosphatidylinositol 4-phosphate 5-kinase ame: full=phosphatidylinositol 4-phosphate 5-kinase type i alpha short=pip5kialpha ame: full=phosphatidylinositol 4-phosphate 5-kinase type i beta short=pi4p5kibeta	3813	gi|78099083|sp|P70182.2|PI51A_MOUSERecName: Full=Phosphatidylinositol 4-phosphate 5-kinase type-1 alpha; Short=PIP5K1-alpha; Short=PtdIns(4)P-5-kinase 1 alpha; AltName: Full=68 kDa type I phosphatidylinositol 4-phosphate 5-kinase; AltName: Full=Phosphatidylinositol 4-phosphate 5-kinase type I alpha; Short=PIP5KIalpha; AltName: Full=Phosphatidylinositol 4-phosphate 5-kinase type I beta; Short=PI4P…	P70182	3.9316e-131	83	420.239	287	240
isotig09305	ddx17_mouse ame: full=probable atp-dependent rna helicase ddx17 ame: full=dead box protein 17	3479	gi|76364169|sp|Q501J6.1|DDX17_MOUSERecName: Full=Probable ATP-dependent RNA helicase DDX17; AltName: Full=DEAD box protein 17	Q501J6	1.5266e-172	85	530.791	353	301
isotig09311	e41l3_mouse ame: full=band -like protein 3 ame: full= ame: full=differentially expressed in adenocarcinoma of the lung protein 1 short=dal-1 short=dal1p short=mdal-1	3048	gi|20138079|sp|Q9WV92.1|E41L3_MOUSERecName: Full=Band 4.1-like protein 3; AltName: Full=4.1B; AltName: Full=Differentially expressed in adenocarcinoma of the lung protein 1; Short=DAL-1; Short=DAL1P; Short=mDAL-1	Q9WV92	4.84295e-134	76	434.491	338	260
isotig09314	can9_mouse ame: full=calpain-9 ame: full=digestive tract-specific calpain ame: full=new calpain 4 short=ncl-4	3621	gi|341940306|sp|Q9D805.2|CAN9_MOUSERecName: Full=Calpain-9; AltName: Full=Digestive tract-specific calpain; AltName: Full=New calpain 4; Short=nCL-4	Q9D805	7.26179e-86	61	184.111	214	132
isotig09317	rhg19_human ame: full=rho gtpase-activating protein 19 ame: full=rho-type gtpase-activating protein 19	2900	gi|121948181|sp|Q14CB8.1|RHG19_HUMANRecName: Full=Rho GTPase-activating protein 19; AltName: Full=Rho-type GTPase-activating protein 19	Q14CB8	3.32881e-49	54	186.808	461	252
isotig09320	dx39b_mouse ame: full=spliceosome rna helicase ddx39b ame: full=56 kda u2af65-associated protein ame: full=dead box protein uap56 ame: full=hla-b-associated transcript 1 protein	2899	gi|61217662|sp|Q9Z1N5.1|DX39B_MOUSERecName: Full=Spliceosome RNA helicase Ddx39b; AltName: Full=56 kDa U2AF65-associated protein; AltName: Full=DEAD box protein UAP56; AltName: Full=HLA-B-associated transcript 1 protein >gi|61252099|sp|Q63413.3|DX39B_RAT RecName: Full=Spliceosome RNA helicase Ddx39b; AltName: Full=56 kDa U2AF65-associated protein; AltName: Full=ATP-dependent RNA helicase p47; Alt…	Q9Z1N5	2.90021e-130	94	406.757	216	204
isotig09323	cbpm_ponab ame: full=carboxypeptidase m short=cpm flags: precursor	3267	gi|71152361|sp|Q5RFD6.1|CBPM_PONABRecName: Full=Carboxypeptidase M; Short=CPM; Flags: Precursor	Q5RFD6	4.63123e-106	69	345.895	310	214
isotig09329	hook3_human ame: full=protein hook homolog 3 short=h-hook3 short=hhk3	2684	gi|41688581|sp|Q86VS8.2|HOOK3_HUMANRecName: Full=Protein Hook homolog 3; Short=h-hook3; Short=hHK3	Q86VS8	0	75	721.85	703	533
isotig09335	ric8a_danre ame: full=synembryn-a ame: full=protein ric-8a	3310	gi|82180996|sp|Q642H7.1|RIC8A_DANRERecName: Full=Synembryn-A; AltName: Full=Protein Ric-8A	Q642H7	2.08693e-106	57	350.903	545	316
isotig09338	fl2d_danre ame: full=pre-mrna-splicing regulator wtap ame: full=female-lethal d homolog ame: full=wt1-associated protein ame: full=wilms tumor 1-associating protein	2759	gi|82187628|sp|Q7SXL7.1|FL2D_DANRERecName: Full=Pre-mRNA-splicing regulator WTAP; AltName: Full=Female-lethal(2)D homolog; AltName: Full=WT1-associated protein; AltName: Full=Wilms tumor 1-associating protein	Q7SXL7	1.20386e-31	70	133.265	143	101
isotig09344	rab15_bovin ame: full=ras-related protein rab-15	2819	gi|116255979|sp|Q1RMR4.1|RAB15_BOVINRecName: Full=Ras-related protein Rab-15	Q1RMR4	4.10172e-59	73	206.068	193	142
isotig09347	sf3b1_mouse ame: full=splicing factor 3b subunit 1 ame: full=pre-mrna-splicing factor sf3b 155 kda subunit short=sf3b155 ame: full=spliceosome-associated protein 155 short=sap 155	2746	gi|15214281|sp|Q99NB9.1|SF3B1_MOUSERecName: Full=Splicing factor 3B subunit 1; AltName: Full=Pre-mRNA-splicing factor SF3b 155 kDa subunit; Short=SF3b155; AltName: Full=Spliceosome-associated protein 155; Short=SAP 155	Q99NB9	1.56468e-46	68	115.546	119	82
isotig09359	chk2_human ame: full=serine threonine-protein kinase chk2 ame: full=chk2 checkpoint homolog ame: full=cds1 homolog short=hucds1 short=hcds1 ame: full=checkpoint kinase 2	2617	gi|6685284|sp|O96017.1|CHK2_HUMANRecName: Full=Serine/threonine-protein kinase Chk2; AltName: Full=CHK2 checkpoint homolog; AltName: Full=Cds1 homolog; Short=Hucds1; Short=hCds1; AltName: Full=Checkpoint kinase 2	O96017	1.51037e-150	67	461.07	441	299
isotig09365	bcap_mouse ame: full=phosphoinositide 3-kinase adapter protein 1 ame: full=b-cell adapter for phosphoinositide 3-kinase ame: full=b-cell phosphoinositide 3-kinase adapter protein 1	2522	gi|81868182|sp|Q9EQ32.1|BCAP_MOUSERecName: Full=Phosphoinositide 3-kinase adapter protein 1; AltName: Full=B-cell adapter for phosphoinositide 3-kinase; AltName: Full=B-cell phosphoinositide 3-kinase adapter protein 1	Q9EQ32	6.3068e-18	48	92.4337	198	97
isotig09368	h2ay_chick ame: full=core histone macro- short=histone macroh2a1 short=mh2a1 ame: full= ame: full=h2a y	1980	gi|82190792|sp|O93327.3|H2AY_CHICKRecName: Full=Core histone macro-H2A.1; Short=Histone macroH2A1; Short=mH2A1; AltName: Full=H2A.y; AltName: Full=H2A/y	O93327	2.09387e-83	63	273.863	346	218
isotig09371	karg_lioja ame: full=arginine kinase short=ak	1960	gi|3183057|sp|O15990.1|KARG_LIOJARecName: Full=Arginine kinase; Short=AK	O15990	2.91343e-151	77	448.743	349	269
isotig09374	alf_echmu ame: full=fructose-bisphosphate aldolase	1741	gi|29336561|sp|Q9GP32.1|ALF_ECHMURecName: Full=Fructose-bisphosphate aldolase	Q9GP32	1.46655e-156	84	459.914	292	248
isotig09377	p40_schma ame: full=major egg antigen ame: full=p40	1719	gi|129359|sp|P12812.1|P40_SCHMARecName: Full=Major egg antigen; AltName: Full=p40	P12812	5.34184e-13	46	73.9442	170	79
isotig09386	ccd97_mouse ame: full=coiled-coil domain-containing protein 97	1606	gi|81881766|sp|Q9DBT3.1|CCD97_MOUSERecName: Full=Coiled-coil domain-containing protein 97	Q9DBT3	4.99549e-16	50	82.8037	161	81
isotig09389	shf_mouse ame: full=sh2 domain-containing adapter protein f	2517	gi|172045820|sp|Q8CG80.2|SHF_MOUSERecName: Full=SH2 domain-containing adapter protein F	Q8CG80	1.30995e-23	73	105.531	98	72
isotig09403	galt9_caeel ame: full=probable n-acetylgalactosaminyltransferase 9 ame: full=protein-udp acetylgalactosaminyltransferase 9 ame: full=udp- c:polypeptide n-acetylgalactosaminyltransferase 9 short=pp- ase 9	2651	gi|51316113|sp|Q9U2C4.1|GALT9_CAEELRecName: Full=Probable N-acetylgalactosaminyltransferase 9; AltName: Full=Protein-UDP acetylgalactosaminyltransferase 9; AltName: Full=UDP-GalNAc:polypeptide N-acetylgalactosaminyltransferase 9; Short=pp-GaNTase 9	Q9U2C4	2.67536e-83	65	285.034	278	183
isotig09401	tktl2_mouse ame: full=transketolase-like protein 2	2463	gi|81905123|sp|Q9D4D4.1|TKTL2_MOUSERecName: Full=Transketolase-like protein 2	Q9D4D4	0	77	659.448	482	373
isotig09406	lin10_caeel ame: full=protein lin-10 ame: full=abnormal cell lineage protein 10	3191	gi|8927967|sp|O17583.1|LIN10_CAEELRecName: Full=Protein lin-10; AltName: Full=Abnormal cell lineage protein 10	O17583	1.62915e-76	76	276.559	229	176
isotig09421	rn103_human ame: full=e3 ubiquitin-protein ligase rnf103 ame: full=kf-1 short=hkf-1 ame: full=ring finger protein 103 ame: full=zinc finger protein 103 homolog short=zfp-103	1630	gi|51701715|sp|O00237.1|RN103_HUMANRecName: Full=E3 ubiquitin-protein ligase RNF103; AltName: Full=KF-1; Short=hKF-1; AltName: Full=RING finger protein 103; AltName: Full=Zinc finger protein 103 homolog; Short=Zfp-103	O00237	1.43027e-33	45	138.658	337	154
isotig09415	max_chick ame: full=protein max ame: full=myc-associated factor x	1789	gi|1708940|sp|P52162.1|MAX_CHICKRecName: Full=Protein max; AltName: Full=Myc-associated factor X	P52162	4.57451e-43	80	156.377	110	88
isotig09424	pkhl1_human ame: full=fibrocystin-l ame: full=polycystic kidney and hepatic disease 1-like protein 1 short=pkhd1-like protein 1 flags: precursor	1448	gi|269849629|sp|Q86WI1.2|PKHL1_HUMANRecName: Full=Fibrocystin-L; AltName: Full=Polycystic kidney and hepatic disease 1-like protein 1; Short=PKHD1-like protein 1; Flags: Precursor	Q86WI1	1.69175e-32	47	136.732	341	163
isotig09439	nk2r_mesau ame: full=substance-k receptor short=skr ame: full=nk-2 receptor short=nk-2r ame: full=neurokinin a receptor ame: full=tachykinin receptor 2	1358	gi|1709291|sp|P51144.1|NK2R_MESAURecName: Full=Substance-K receptor; Short=SKR; AltName: Full=NK-2 receptor; Short=NK-2R; AltName: Full=Neurokinin A receptor; AltName: Full=Tachykinin receptor 2	P51144	7.61173e-20	76	94.3597	69	53
isotig09442	ppip2_human ame: full=proline-serine-threonine phosphatase-interacting protein 2 short=pest phosphatase-interacting protein 2	1711	gi|294862539|sp|Q9H939.4|PPIP2_HUMANRecName: Full=Proline-serine-threonine phosphatase-interacting protein 2; Short=PEST phosphatase-interacting protein 2	Q9H939	2.16259e-23	48	105.145	254	124
isotig09445	hnrpl_mouse ame: full=heterogeneous nuclear ribonucleoprotein l short=hnrnp l	1894	gi|215273994|sp|Q8R081.2|HNRPL_MOUSERecName: Full=Heterogeneous nuclear ribonucleoprotein L; Short=hnRNP L	Q8R081	2.95276e-69	78	219.935	169	132
isotig09451	fgrl1_chick ame: full=fibroblast growth factor receptor-like 1 flags: precursor	1380	gi|67461040|sp|Q7T2H2.1|FGRL1_CHICKRecName: Full=Fibroblast growth factor receptor-like 1; Flags: Precursor	Q7T2H2	1.77712e-66	65	218.394	236	155
isotig09454	wdr81_mouse ame: full=wd repeat-containing protein 81	2184	gi|403314384|sp|Q5ND34.2|WDR81_MOUSERecName: Full=WD repeat-containing protein 81	Q5ND34	1.62765e-121	57	405.601	578	330
isotig09457	tgm1_canfa ame: full=protein-glutamine gamma-glutamyltransferase k ame: full=epidermal tgase ame: full=transglutaminase k short=tg short=tgk short=tgase k ame: full=transglutaminase-1 short=tgase-1	1226	gi|57013101|sp|Q9GLK0.1|TGM1_CANFARecName: Full=Protein-glutamine gamma-glutamyltransferase K; AltName: Full=Epidermal TGase; AltName: Full=Transglutaminase K; Short=TG(K); Short=TGK; Short=TGase K; AltName: Full=Transglutaminase-1; Short=TGase-1	Q9GLK0	7.24399e-62	58	218.779	307	181
isotig09460	nop14_mouse ame: full=nucleolar protein 14 ame: full=nucleolar complex protein 14	1628	gi|341941190|sp|Q8R3N1.2|NOP14_MOUSERecName: Full=Nucleolar protein 14; AltName: Full=Nucleolar complex protein 14	Q8R3N1	8.96841e-55	73	202.216	271	200
isotig09463	kbrs1_macfa ame: full=nf-kappa-b inhibitor-interacting ras-like protein 1 ame: full=i-kappa-b-interacting ras-like protein 1 short=kappa b-ras protein 1 short= -ras1	1168	gi|75049701|sp|Q9BH04.1|KBRS1_MACFARecName: Full=NF-kappa-B inhibitor-interacting Ras-like protein 1; AltName: Full=I-kappa-B-interacting Ras-like protein 1; Short=Kappa B-Ras protein 1; Short=KappaB-Ras1	Q9BH04	6.03968e-58	75	193.741	178	135
isotig09469	uh1bl_xenla ame: full=uhrf1-binding protein 1-like	1266	gi|82185323|sp|Q6NRZ1.1|UH1BL_XENLARecName: Full=UHRF1-binding protein 1-like	Q6NRZ1	6.21923e-47	52	178.718	329	173
isotig09478	cac1a_drome ame: full=voltage-dependent calcium channel type a subunit alpha-1 ame: full=protein cacophony ame: full=protein nightblind a ame: full=protein no-on-transient b short=dmca1a	1340	gi|60391851|sp|P91645.3|CAC1A_DROMERecName: Full=Voltage-dependent calcium channel type A subunit alpha-1; AltName: Full=Protein cacophony; AltName: Full=Protein nightblind A; AltName: Full=Protein no-on-transient B; Short=Dmca1A	P91645	2.11741e-122	82	396.741	312	256
isotig09487	ntcp7_danre ame: full=sodium bile acid cotransporter 7 ame: full=na(+) bile acid cotransporter 7 ame: full=solute carrier family 10 member 7	1361	gi|82183288|sp|Q6DHK8.1|NTCP7_DANRERecName: Full=Sodium/bile acid cotransporter 7; AltName: Full=Na(+)/bile acid cotransporter 7; AltName: Full=Solute carrier family 10 member 7	Q6DHK8	1.32555e-101	65	313.538	372	244
isotig09490	ccd84_human ame: full=coiled-coil domain-containing protein 84	1024	gi|74714025|sp|Q86UT8.1|CCD84_HUMANRecName: Full=Coiled-coil domain-containing protein 84	Q86UT8	2.58476e-21	47	95.9005	252	120
isotig09496	k1468_danre ame: full= domain and heat repeat-containing protein kiaa1468 homolog	1206	gi|82186497|sp|Q6P6Y1.1|K1468_DANRERecName: Full=LisH domain and HEAT repeat-containing protein KIAA1468 homolog	Q6P6Y1	1.69758e-36	62	147.132	209	131
isotig09499	amra1_human ame: full=activating molecule in becn1-regulated autophagy protein 1	1084	gi|166215833|sp|Q9C0C7.2|AMRA1_HUMANRecName: Full=Activating molecule in BECN1-regulated autophagy protein 1	Q9C0C7	1.18548e-53	65	196.438	197	129
isotig09508	209l2_macmu ame: full=cd209 antigen-like protein 2 ame: cd_antigen=cd209	1147	gi|46395899|sp|Q8MIS5.1|209L2_MACMURecName: Full=CD209 antigen-like protein 2; AltName: CD_antigen=CD209	Q8MIS5	3.12544e-17	50	83.9593	183	93
isotig09511	eri1_rat ame: full=3 -5 exoribonuclease 1 ame: full=histone mrna 3 -exonuclease 1	1434	gi|78098993|sp|Q5FVR4.1|ERI1_RATRecName: Full=3'-5' exoribonuclease 1; AltName: Full=Histone mRNA 3'-exonuclease 1	Q5FVR4	7.83173e-94	71	294.664	266	190
isotig09514	ptprf_danre ame: full=receptor-type tyrosine-protein phosphatase f flags: precursor	1480	gi|226723262|sp|A4IFW2.1|PTPRF_DANRERecName: Full=Receptor-type tyrosine-protein phosphatase F; Flags: Precursor	A4IFW2	5.20554e-14	43	67.3958	330	143
isotig09520	tmtc4_mouse ame: full=transmembrane and tpr repeat-containing protein 4	1564	gi|81913085|sp|Q8BG19.1|TMTC4_MOUSERecName: Full=Transmembrane and TPR repeat-containing protein 4	Q8BG19	9.50014e-77	67	242.662	276	186
isotig09523	trrap_human ame: full=transformation transcription domain-associated protein ame: full=350 400 kda pcaf-associated factor short=paf350 400 ame: full=staf40 ame: full=tra1 homolog	811	gi|116242829|sp|Q9Y4A5.3|TRRAP_HUMANRecName: Full=Transformation/transcription domain-associated protein; AltName: Full=350/400 kDa PCAF-associated factor; Short=PAF350/400; AltName: Full=STAF40; AltName: Full=Tra1 homolog	Q9Y4A5	5.68066e-50	73	167.933	135	99
isotig09541	xpa_chick ame: full=dna repair protein complementing xp-a cells homolog ame: full=xeroderma pigmentosum group a-complementing protein homolog	1122	gi|139814|sp|P27089.1|XPA_CHICKRecName: Full=DNA repair protein complementing XP-A cells homolog; AltName: Full=Xeroderma pigmentosum group A-complementing protein homolog	P27089	1.32646e-59	70	199.904	268	189
isotig09550	rbm45_mouse ame: full=rna-binding protein 45 ame: full=developmentally-regulated rna-binding protein 1 short=rb-1 ame: full=rna-binding motif protein 45	1141	gi|59797944|sp|Q8BHN5.1|RBM45_MOUSERecName: Full=RNA-binding protein 45; AltName: Full=Developmentally-regulated RNA-binding protein 1; Short=RB-1; AltName: Full=RNA-binding motif protein 45	Q8BHN5	1.71878e-11	65	68.9366	69	45
isotig09568	f263_human ame: full=6-phosphofructo-2-kinase fructose- -bisphosphatase 3 short=6pf-2-k fru- -p2ase 3 short=pfk fbpase 3 ame: full=6pf-2-k fru- -p2ase brain placenta-type isozyme ame: full=renal carcinoma antigen ny-ren-56 ame: full=ipfk-2 includes: ame: full=6-phosphofructo-2-kinase includes: ame: full=fructose- -bisphosphatase	880	gi|3023733|sp|Q16875.1|F263_HUMANRecName: Full=6-phosphofructo-2-kinase/fructose-2,6-bisphosphatase 3; Short=6PF-2-K/Fru-2,6-P2ase 3; Short=PFK/FBPase 3; AltName: Full=6PF-2-K/Fru-2,6-P2ase brain/placenta-type isozyme; AltName: Full=Renal carcinoma antigen NY-REN-56; AltName: Full=iPFK-2; Includes: RecName: Full=6-phosphofructo-2-kinase; Includes: RecName: Full=Fructose-2,6-bisphosphatase	Q16875	1.88457e-46	76	168.703	133	102
isotig09574	itf2_rat ame: full=transcription factor 4 short=tcf-4 ame: full=immunoglobulin transcription factor 2 short=itf-2 short=ritf-2 ame: full=r8f dna-binding protein ame: full=sl3-3 enhancer factor 2 short=sef-2	656	gi|83304051|sp|Q62655.2|ITF2_RATRecName: Full=Transcription factor 4; Short=TCF-4; AltName: Full=Immunoglobulin transcription factor 2; Short=ITF-2; Short=RITF-2; AltName: Full=R8f DNA-binding protein; AltName: Full=SL3-3 enhancer factor 2; Short=SEF-2	Q62655	2.84069e-12	73	68.9366	89	65
isotig09565	achb3_mouse ame: full=neuronal acetylcholine receptor subunit beta-3 flags: precursor	812	gi|66774014|sp|Q8BMN3.1|ACHB3_MOUSERecName: Full=Neuronal acetylcholine receptor subunit beta-3; Flags: Precursor	Q8BMN3	8.85713e-47	64	167.933	156	101
isotig09556	rl30_spofr ame: full=60s ribosomal protein l30	872	gi|17368248|sp|P58375.1|RL30_SPOFRRecName: Full=60S ribosomal protein L30	P58375	1.65655e-21	75	91.6633	77	58
isotig09616	smc1a_human ame: full=structural maintenance of chromosomes protein 1a short=smc protein 1a short=smc-1-alpha short=smc-1a ame: full=	7284	gi|29336622|sp|Q14683.2|SMC1A_HUMANRecName: Full=Structural maintenance of chromosomes protein 1A; Short=SMC protein 1A; Short=SMC-1-alpha; Short=SMC-1A; AltName: Full=Sb1.8	Q14683	0	78	1073.15	961	755
isotig09617	ced11_caeel ame: full=protein ced-11 ame: full=cell death protein 11	7073	gi|466132|sp|P34641.1|CED11_CAEELRecName: Full=Protein ced-11; AltName: Full=Cell death protein 11	P34641	3.02166e-39	41	164.851	777	319
isotig09619	tm131_human ame: full=transmembrane protein 131 ame: full=protein rw1	7064	gi|327478552|sp|Q92545.3|TM131_HUMANRecName: Full=Transmembrane protein 131; AltName: Full=Protein RW1	Q92545	0	57	772.311	1178	677
isotig09613	kif1a_anoga ame: full=kinesin-like protein unc-104	7511	gi|158563989|sp|Q7PHR1.3|KIF1A_ANOGARecName: Full=Kinesin-like protein unc-104	Q7PHR1	0	67	671.389	748	502
isotig09623	lamc1_drome ame: full=laminin subunit gamma-1 ame: full=laminin b2 chain flags: precursor	6874	gi|2506807|sp|P15215.2|LAMC1_DROMERecName: Full=Laminin subunit gamma-1; AltName: Full=Laminin B2 chain; Flags: Precursor	P15215	0	61	1352.81	1621	994
isotig09625	chd5_human ame: full=chromodomain-helicase-dna-binding protein 5 short=chd-5 ame: full=atp-dependent helicase chd5	6850	gi|51701343|sp|Q8TDI0.1|CHD5_HUMANRecName: Full=Chromodomain-helicase-DNA-binding protein 5; Short=CHD-5; AltName: Full=ATP-dependent helicase CHD5	Q8TDI0	0	75	1551.95	1236	937
isotig09629	myo1d_bovin ame: full=unconventional myosin-id	6501	gi|122145769|sp|Q17R14.1|MYO1D_BOVINRecName: Full=Unconventional myosin-Id	Q17R14	0	71	972.23	883	631
isotig09627	mga_human ame: full=maltase- intestinal includes: ame: full=maltase ame: full=alpha-glucosidase includes: ame: full=glucoamylase ame: full=glucan -alpha-glucosidase	6571	gi|215274260|sp|O43451.5|MGA_HUMANRecName: Full=Maltase-glucoamylase, intestinal; Includes: RecName: Full=Maltase; AltName: Full=Alpha-glucosidase; Includes: RecName: Full=Glucoamylase; AltName: Full=Glucan 1,4-alpha-glucosidase	O43451	0	59	963.755	1228	726
isotig09631	ita6_chick ame: full=integrin alpha-6 ame: full=vla-6 contains: ame: full=integrin alpha-6 heavy chain contains: ame: full=integrin alpha-6 light chain flags: precursor	6420	gi|124948|sp|P26007.1|ITA6_CHICKRecName: Full=Integrin alpha-6; AltName: Full=VLA-6; Contains: RecName: Full=Integrin alpha-6 heavy chain; Contains: RecName: Full=Integrin alpha-6 light chain; Flags: Precursor	P26007	9.78987e-118	47	407.142	1128	541
isotig09633	abr_mouse ame: full=active breakpoint cluster region-related protein	6406	gi|81910107|sp|Q5SSL4.1|ABR_MOUSERecName: Full=Active breakpoint cluster region-related protein	Q5SSL4	9.45053e-133	58	332.028	467	275
isotig09637	ift52_human ame: full=intraflagellar transport protein 52 homolog ame: full=protein ngd5 homolog	6144	gi|116242524|sp|Q9Y366.3|IFT52_HUMANRecName: Full=Intraflagellar transport protein 52 homolog; AltName: Full=Protein NGD5 homolog	Q9Y366	6.29296e-169	80	530.02	428	346
isotig09639	duox2_pig ame: full=dual oxidase 2 ame: full=nadh nadph thyroid oxidase p138-tox flags: precursor	6095	gi|75047044|sp|Q8HZK2.2|DUOX2_PIGRecName: Full=Dual oxidase 2; AltName: Full=NADH/NADPH thyroid oxidase p138-tox; Flags: Precursor	Q8HZK2	0	55	1004.97	1630	900
isotig09641	se1ba_danre ame: full=histone-lysine n-methyltransferase setd1b-a ame: full=set domain-containing protein 1b-a	5976	gi|166977691|sp|Q1LY77.2|SE1BA_DANRERecName: Full=Histone-lysine N-methyltransferase SETD1B-A; AltName: Full=SET domain-containing protein 1B-A	Q1LY77	3.83118e-98	72	356.681	298	217
isotig09643	ita8_chick ame: full=integrin alpha-8 contains: ame: full=integrin alpha-8 heavy chain contains: ame: full=integrin alpha-8 light chain flags: precursor	5899	gi|124950|sp|P26009.1|ITA8_CHICKRecName: Full=Integrin alpha-8; Contains: RecName: Full=Integrin alpha-8 heavy chain; Contains: RecName: Full=Integrin alpha-8 light chain; Flags: Precursor	P26009	1.61532e-153	51	508.449	1066	551
isotig09645	tfcp2_xenla ame: full=transcription factor cp2	5790	gi|82225931|sp|Q4V860.1|TFCP2_XENLARecName: Full=Transcription factor CP2	Q4V860	1.12083e-140	64	452.981	525	341
isotig09648	notch_drome ame: full=neurogenic locus notch protein contains: ame: full=processed neurogenic locus notch protein flags: precursor	5687	gi|17380387|sp|P07207.3|NOTCH_DROMERecName: Full=Neurogenic locus Notch protein; Contains: RecName: Full=Processed neurogenic locus Notch protein; Flags: Precursor	P07207	1.34857e-65	52	251.521	514	270
isotig09651	pde8b_human ame: full=high affinity camp-specific and ibmx-insensitive 3 -cyclic phosphodiesterase 8b short= 8b ame: full=cell proliferation-inducing gene 22 protein	5588	gi|34223714|sp|O95263.2|PDE8B_HUMANRecName: Full=High affinity cAMP-specific and IBMX-insensitive 3',5'-cyclic phosphodiesterase 8B; Short=HsPDE8B; AltName: Full=Cell proliferation-inducing gene 22 protein	O95263	0	70	850.507	772	544
isotig09649	s11ip_chick ame: full=serine threonine-protein kinase 11-interacting protein	5606	gi|82231237|sp|Q5F479.1|S11IP_CHICKRecName: Full=Serine/threonine-protein kinase 11-interacting protein	Q5F479	1.13418e-44	62	181.415	248	156
isotig09659	slx4_human ame: full=structure-specific endonuclease subunit slx4 ame: full=btb poz domain-containing protein 12	5303	gi|205371796|sp|Q8IY92.3|SLX4_HUMANRecName: Full=Structure-specific endonuclease subunit SLX4; AltName: Full=BTB/POZ domain-containing protein 12	Q8IY92	3.72865e-25	41	118.242	517	212
isotig09655	ddr2_mouse ame: full=discoidin domain-containing receptor 2 short=discoidin domain receptor 2 ame: full=cd167 antigen-like family member b ame: full=neurotrophic tyrosine receptor-related 3 ame: full=receptor protein-tyrosine kinase tkt ame: full=tyrosine-protein kinase tyro10 ame: cd_antigen=cd167b flags: precursor	5509	gi|2497565|sp|Q62371.2|DDR2_MOUSERecName: Full=Discoidin domain-containing receptor 2; Short=Discoidin domain receptor 2; AltName: Full=CD167 antigen-like family member B; AltName: Full=Neurotrophic tyrosine kinase, receptor-related 3; AltName: Full=Receptor protein-tyrosine kinase TKT; AltName: Full=Tyrosine-protein kinase TYRO10; AltName: CD_antigen=CD167b; Flags: Precursor	Q62371	2.33624e-118	73	400.979	344	253
isotig09657	dzip3_human ame: full=e3 ubiquitin-protein ligase dzip3 ame: full=daz-interacting protein 3 ame: full=rna-binding ubiquitin ligase of 138 kda short=hrul138	5315	gi|50400482|sp|Q86Y13.2|DZIP3_HUMANRecName: Full=E3 ubiquitin-protein ligase DZIP3; AltName: Full=DAZ-interacting protein 3; AltName: Full=RNA-binding ubiquitin ligase of 138 kDa; Short=hRUL138	Q86Y13	4.78656e-12	46	75.0998	167	77
isotig09665	inf2_human ame: full=inverted formin-2 ame: full=hbebp2-binding protein c	5168	gi|166215588|sp|Q27J81.2|INF2_HUMANRecName: Full=Inverted formin-2; AltName: Full=HBEBP2-binding protein C	Q27J81	5.1194e-53	63	208.764	300	189
isotig09668	at131_mouse ame: full=probable cation-transporting atpase 13a1 short=catp	5167	gi|341940257|sp|Q9EPE9.2|AT131_MOUSERecName: Full=Probable cation-transporting ATPase 13A1; Short=CATP	Q9EPE9	0	78	1276.15	992	774
isotig09661	rhgba_mouse ame: full=rho gtpase-activating protein 11a ame: full=rho-type gtpase-activating protein 11a	5224	gi|341941973|sp|Q80Y19.2|RHGBA_MOUSERecName: Full=Rho GTPase-activating protein 11A; AltName: Full=Rho-type GTPase-activating protein 11A	Q80Y19	3.3385e-38	50	160.229	376	191
isotig09669	k132l_human ame: full=upf0577 protein kiaa1324-like ame: full=estrogen-induced gene 121-like protein short=heig121l flags: precursor	5160	gi|189046198|sp|A8MWY0.2|K132L_HUMANRecName: Full=UPF0577 protein KIAA1324-like; AltName: Full=Estrogen-induced gene 121-like protein; Short=hEIG121L; Flags: Precursor	A8MWY0	0	55	662.914	978	539
isotig09671	larp6_mouse ame: full=la-related protein 6 ame: full=acheron short=achn ame: full=la ribonucleoprotein domain family member 6	5153	gi|81896794|sp|Q8BN59.1|LARP6_MOUSERecName: Full=La-related protein 6; AltName: Full=Acheron; Short=Achn; AltName: Full=La ribonucleoprotein domain family member 6	Q8BN59	5.26874e-49	66	188.734	233	155
isotig09673	ada10_human ame: full=disintegrin and metalloproteinase domain-containing protein 10 short=adam 10 ame: full=cdw156 ame: full=kuzbanian protein homolog ame: full=mammalian disintegrin-metalloprotease ame: cd_antigen=cd156c flags: precursor	5201	gi|29337031|sp|O14672.1|ADA10_HUMANRecName: Full=Disintegrin and metalloproteinase domain-containing protein 10; Short=ADAM 10; AltName: Full=CDw156; AltName: Full=Kuzbanian protein homolog; AltName: Full=Mammalian disintegrin-metalloprotease; AltName: CD_antigen=CD156c; Flags: Precursor	O14672	1.56255e-152	54	493.041	775	423
isotig09663	trpm2_human ame: full=transient receptor potential cation channel subfamily m member 2 ame: full=estrogen-responsive element-associated gene 1 protein ame: full=long transient receptor potential channel 2 short=l -2 short=l 2 ame: full=transient receptor potential channel 7 short= 7	5206	gi|160381681|sp|O94759.2|TRPM2_HUMANRecName: Full=Transient receptor potential cation channel subfamily M member 2; AltName: Full=Estrogen-responsive element-associated gene 1 protein; AltName: Full=Long transient receptor potential channel 2; Short=LTrpC-2; Short=LTrpC2; AltName: Full=Transient receptor potential channel 7; Short=TrpC7	O94759	1.12859e-70	48	266.544	687	335
isotig09675	pkha2_human ame: full=pleckstrin homology domain-containing family a member 2 short=ph domain-containing family a member 2 ame: full=tandem ph domain-containing protein 2 short=tapp-2	5056	gi|84028237|sp|Q9HB19.2|PKHA2_HUMANRecName: Full=Pleckstrin homology domain-containing family A member 2; Short=PH domain-containing family A member 2; AltName: Full=Tandem PH domain-containing protein 2; Short=TAPP-2	Q9HB19	2.72716e-60	54	220.32	299	163
isotig09682	sem2a_schgr ame: full=semaphorin-2a short=sema-2a ame: full=sema ii flags: precursor	4967	gi|8134686|sp|Q9XZC8.1|SEM2A_SCHGRRecName: Full=Semaphorin-2A; Short=Sema-2A; AltName: Full=Sema II; Flags: Precursor	Q9XZC8	1.07222e-91	52	319.316	638	338
isotig09680	fbp1_strpu ame: full=fibropellin-1 ame: full=epidermal growth factor-related protein 1 ame: full=fibropellin-i ame: full= i ame: full=uegf-1 flags: precursor	4986	gi|1345964|sp|P10079.2|FBP1_STRPURecName: Full=Fibropellin-1; AltName: Full=Epidermal growth factor-related protein 1; AltName: Full=Fibropellin-I; AltName: Full=SpEGF I; AltName: Full=UEGF-1; Flags: Precursor	P10079	6.00945e-83	52	301.597	516	270
isotig09684	klp6_rat ame: full=kinesin-like protein klp6 ame: full=kinesin-like protein 6	4972	gi|378548391|sp|F8WLE0.1|KLP6_RATRecName: Full=Kinesin-like protein KLP6; AltName: Full=Kinesin-like protein 6	F8WLE0	5.42978e-148	58	488.804	746	437
isotig09687	dlg1_xentr ame: full=disks large homolog 1	4968	gi|123892312|sp|Q28C55.1|DLG1_XENTRRecName: Full=Disks large homolog 1	Q28C55	0	78	926.391	736	575
isotig09690	cept1_xenla ame: full=choline ethanolaminephosphotransferase 1	4943	gi|82209827|sp|Q7ZYQ3.1|CEPT1_XENLARecName: Full=Choline/ethanolaminephosphotransferase 1	Q7ZYQ3	1.69113e-111	68	365.54	376	258
isotig09691	acsl4_human ame: full=long-chain-fatty-acid-- ligase 4 ame: full=long-chain acyl- synthetase 4 short=lacs 4	4950	gi|13432172|sp|O60488.2|ACSL4_HUMANRecName: Full=Long-chain-fatty-acid--CoA ligase 4; AltName: Full=Long-chain acyl-CoA synthetase 4; Short=LACS 4	O60488	0	73	813.913	691	506
isotig09677	s14l1_human ame: full=sec14-like protein 1	4989	gi|313104180|sp|Q92503.2|S14L1_HUMANRecName: Full=SEC14-like protein 1	Q92503	0	74	822.002	697	521
isotig09695	clspn_human ame: full=claspin short=hclaspin	4801	gi|218512100|sp|Q9HAW4.3|CLSPN_HUMANRecName: Full=Claspin; Short=hClaspin	Q9HAW4	2.2079e-46	53	187.193	492	263
isotig09699	bha15_rat ame: full=class a basic helix-loop-helix protein 15 short=bhlha15 ame: full=class b basic helix-loop-helix protein 8 short=bhlhb8 ame: full= intestine and stomach expression 1 short=mist-1	4734	gi|50400710|sp|P70562.1|BHA15_RATRecName: Full=Class A basic helix-loop-helix protein 15; Short=bHLHa15; AltName: Full=Class B basic helix-loop-helix protein 8; Short=bHLHb8; AltName: Full=Muscle, intestine and stomach expression 1; Short=MIST-1	P70562	6.38659e-15	79	80.1073	53	42
isotig09693	vp13a_mouse ame: full=vacuolar protein sorting-associated protein 13a ame: full=chorea-acanthocytosis protein homolog ame: full=chorein	4834	gi|81888996|sp|Q5H8C4.1|VP13A_MOUSERecName: Full=Vacuolar protein sorting-associated protein 13A; AltName: Full=Chorea-acanthocytosis protein homolog; AltName: Full=Chorein	Q5H8C4	0	51	563.148	1322	683
isotig09697	nfkb1_chick ame: full=nuclear factor nf-kappa-b p105 subunit ame: full=nuclear factor of kappa light polypeptide gene enhancer in b-cells 1 contains: ame: full=nuclear factor nf-kappa-b p50 subunit	4785	gi|384872608|sp|Q04861.2|NFKB1_CHICKRecName: Full=Nuclear factor NF-kappa-B p105 subunit; AltName: Full=Nuclear factor of kappa light polypeptide gene enhancer in B-cells 1; Contains: RecName: Full=Nuclear factor NF-kappa-B p50 subunit	Q04861	1.5189e-104	68	363.229	342	233
isotig09701	ttc14_mouse ame: full=tetratricopeptide repeat protein 14 short=tpr repeat protein 14	4726	gi|122066548|sp|Q9CSP9.2|TTC14_MOUSERecName: Full=Tetratricopeptide repeat protein 14; Short=TPR repeat protein 14	Q9CSP9	1.2412e-73	55	267.7	424	237
isotig09703	rab28_mouse ame: full=ras-related protein rab-28 flags: precursor	4694	gi|46577110|sp|Q99KL7.1|RAB28_MOUSERecName: Full=Ras-related protein Rab-28; Flags: Precursor	Q99KL7	6.61749e-98	81	319.316	222	182
isotig09685	if4g2_mouse ame: full=eukaryotic translation initiation factor 4 gamma 2 short=eif-4-gamma 2 short=eif-4g 2 short=eif4g 2 ame: full=novel apobec-1 target 1 ame: full=translation repressor nat1 ame: full=p97	4969	gi|30315913|sp|Q62448.2|IF4G2_MOUSERecName: Full=Eukaryotic translation initiation factor 4 gamma 2; Short=eIF-4-gamma 2; Short=eIF-4G 2; Short=eIF4G 2; AltName: Full=Novel APOBEC-1 target 1; AltName: Full=Translation repressor NAT1; AltName: Full=p97	Q62448	0	62	756.133	936	588
isotig09706	lrp8_chick ame: full=low-density lipoprotein receptor-related protein 8 short=lrp-8 ame: full=apolipoprotein e receptor 2 ame: full=protein lr8b flags: precursor	4698	gi|47117286|sp|Q98931.1|LRP8_CHICKRecName: Full=Low-density lipoprotein receptor-related protein 8; Short=LRP-8; AltName: Full=Apolipoprotein E receptor 2; AltName: Full=Protein LR8B; Flags: Precursor	Q98931	3.02131e-171	61	546.584	739	451
isotig09707	dlgp5_mouse ame: full=disks large-associated protein 5 short=dap-5 ame: full=discs large homolog 7 ame: full=disks large-associated protein dlg7 ame: full=hepatoma up-regulated protein homolog short=hurp	4673	gi|78100043|sp|Q8K4R9.2|DLGP5_MOUSERecName: Full=Disks large-associated protein 5; Short=DAP-5; AltName: Full=Discs large homolog 7; AltName: Full=Disks large-associated protein DLG7; AltName: Full=Hepatoma up-regulated protein homolog; Short=HURP	Q8K4R9	1.10505e-34	75	147.902	108	81
isotig09709	armc2_bovin ame: full=armadillo repeat-containing protein 2	4664	gi|170652821|sp|P0C6R2.1|ARMC2_BOVINRecName: Full=Armadillo repeat-containing protein 2	P0C6R2	1.1841e-141	64	464.537	612	392
isotig09715	klh21_danre ame: full=kelch-like protein 21	4672	gi|82185952|sp|Q6NYM1.1|KLH21_DANRERecName: Full=Kelch-like protein 21	Q6NYM1	4.12652e-93	52	320.087	562	297
isotig09717	smc5_mouse ame: full=structural maintenance of chromosomes protein 5 short=smc protein 5 short=smc-5 short=msmc5 ame: full=protein expressed in male leptotene and zygotene spermatocytes 453 short=mlz-453	4574	gi|81871233|sp|Q8CG46.1|SMC5_MOUSERecName: Full=Structural maintenance of chromosomes protein 5; Short=SMC protein 5; Short=SMC-5; Short=mSMC5; AltName: Full=Protein expressed in male leptotene and zygotene spermatocytes 453; Short=MLZ-453	Q8CG46	0	62	302.368	402	253
isotig09711	sc31a_rat ame: full=protein transport protein sec31a ame: full=sec31-like protein 1 ame: full=sec31-related protein a ame: full=vesicle-associated protein 1	4679	gi|152112289|sp|Q9Z2Q1.2|SC31A_RATRecName: Full=Protein transport protein Sec31A; AltName: Full=SEC31-like protein 1; AltName: Full=SEC31-related protein A; AltName: Full=Vesicle-associated protein 1	Q9Z2Q1	0	69	808.135	830	580
isotig09714	soat1_mouse ame: full=sterol o-acyltransferase 1 ame: full=acyl-coenzyme a:cholesterol acyltransferase 1 short=acat-1 ame: full=cholesterol acyltransferase 1	4594	gi|341942050|sp|Q61263.2|SOAT1_MOUSERecName: Full=Sterol O-acyltransferase 1; AltName: Full=Acyl-coenzyme A:cholesterol acyltransferase 1; Short=ACAT-1; AltName: Full=Cholesterol acyltransferase 1	Q61263	3.64378e-138	62	443.736	535	333
isotig09719	kld10_rat ame: full=kelch domain-containing protein 10	4588	gi|81883567|sp|Q5U3Y0.1|KLD10_RATRecName: Full=Kelch domain-containing protein 10	Q5U3Y0	1.07936e-98	63	328.561	350	222
isotig09721	trpv6_human ame: full=transient receptor potential cation channel subfamily v member 6 short= 6 ame: full= -like short= -l ame: full=calcium transport protein 1 short= 1 ame: full=epithelial calcium channel 2 short=e 2	4517	gi|62901469|sp|Q9H1D0.2|TRPV6_HUMANRecName: Full=Transient receptor potential cation channel subfamily V member 6; Short=TrpV6; AltName: Full=CaT-like; Short=CaT-L; AltName: Full=Calcium transport protein 1; Short=CaT1; AltName: Full=Epithelial calcium channel 2; Short=ECaC2	Q9H1D0	2.99322e-20	47	100.908	230	110
isotig09723	cc85c_xenla ame: full=coiled-coil domain-containing protein 85c	4507	gi|82225940|sp|Q4V872.1|CC85C_XENLARecName: Full=Coiled-coil domain-containing protein 85C	Q4V872	3.03356e-56	57	206.838	375	214
isotig09729	ppig_human ame: full=peptidyl-prolyl cis-trans isomerase g short=ppiase g short=peptidyl-prolyl isomerase g ame: full=casp10 ame: full=clk-associating rs-cyclophilin short=cars-cyp short=cars-cyclophilin short=sr-cyclophilin short=sr-cyp short=srcyp ame: full=cyclophilin g ame: full=rotamase g	4437	gi|229462749|sp|Q13427.2|PPIG_HUMANRecName: Full=Peptidyl-prolyl cis-trans isomerase G; Short=PPIase G; Short=Peptidyl-prolyl isomerase G; AltName: Full=CASP10; AltName: Full=Clk-associating RS-cyclophilin; Short=CARS-Cyp; Short=CARS-cyclophilin; Short=SR-cyclophilin; Short=SR-cyp; Short=SRcyp; AltName: Full=Cyclophilin G; AltName: Full=Rotamase G	Q13427	2.12173e-71	80	260.766	172	139
isotig09733	tmem5_mouse ame: full=transmembrane protein 5	4320	gi|50401627|sp|Q8VDX6.1|TMEM5_MOUSERecName: Full=Transmembrane protein 5	Q8VDX6	1.79683e-103	59	342.813	448	265
isotig09731	dnm1l_human ame: full=dynamin-1-like protein ame: full=dnm1p vps1p-like protein short=dvlp ame: full=dynamin family member proline-rich carboxyl-terminal domain less short=dymple ame: full=dynamin-like protein ame: full=dynamin-like protein 4 ame: full=dynamin-like protein iv short= ame: full=dynamin-related protein 1	4379	gi|125987821|sp|O00429.2|DNM1L_HUMANRecName: Full=Dynamin-1-like protein; AltName: Full=Dnm1p/Vps1p-like protein; Short=DVLP; AltName: Full=Dynamin family member proline-rich carboxyl-terminal domain less; Short=Dymple; AltName: Full=Dynamin-like protein; AltName: Full=Dynamin-like protein 4; AltName: Full=Dynamin-like protein IV; Short=HdynIV; AltName: Full=Dynamin-related protein 1	O00429	0	90	838.565	504	457
isotig09735	cry1_eriru ame: full=cryptochrome-1	4316	gi|118572249|sp|Q5IZC5.2|CRY1_ERIRURecName: Full=Cryptochrome-1	Q5IZC5	6.39505e-128	83	417.157	268	225
isotig09737	cadn_drome ame: full=neural-cadherin ame: full=cadherin-n short=dn-cadherin flags: precursor	4294	gi|13124002|sp|O15943.2|CADN_DROMERecName: Full=Neural-cadherin; AltName: Full=Cadherin-N; Short=dN-cadherin; Flags: Precursor	O15943	2.19046e-130	50	454.521	1045	529
isotig09739	epha4_chick ame: full=ephrin type-a receptor 4 ame: full=eph-like kinase 8 short=ek8 short=cek8 flags: precursor	4298	gi|2833208|sp|Q07496.2|EPHA4_CHICKRecName: Full=Ephrin type-A receptor 4; AltName: Full=EPH-like kinase 8; Short=EK8; Short=cEK8; Flags: Precursor	Q07496	7.35357e-167	78	533.872	395	310
isotig09741	ehd1_mouse ame: full=eh domain-containing protein 1 ame: full=past homolog 1 short=mpast1	4237	gi|18203578|sp|Q9WVK4.1|EHD1_MOUSERecName: Full=EH domain-containing protein 1; AltName: Full=PAST homolog 1; Short=mPAST1 >gi|81910618|sp|Q641Z6.1|EHD1_RAT RecName: Full=EH domain-containing protein 1	Q9WVK4	0	84	739.954	533	453
isotig09744	zn367_rat ame: full=zinc finger protein 367	4223	gi|81910253|sp|Q5U2Z0.1|ZN367_RATRecName: Full=Zinc finger protein 367	Q5U2Z0	2.44166e-53	64	196.823	177	115
isotig09745	zmym4_mouse ame: full=zinc finger mym-type protein 4 ame: full=zinc finger protein 262	4243	gi|156630640|sp|A2A791.1|ZMYM4_MOUSERecName: Full=Zinc finger MYM-type protein 4; AltName: Full=Zinc finger protein 262	A2A791	1.33192e-51	53	204.142	308	165
isotig09747	zdhc1_human ame: full=probable palmitoyltransferase zdhhc1 ame: full=dhhc domain-containing cysteine-rich protein 1 ame: full=zinc finger dhhc domain-containing protein 1 short=dhhc-1 ame: full=zinc finger protein 377	4217	gi|28202100|sp|Q8WTX9.1|ZDHC1_HUMANRecName: Full=Probable palmitoyltransferase ZDHHC1; AltName: Full=DHHC domain-containing cysteine-rich protein 1; AltName: Full=Zinc finger DHHC domain-containing protein 1; Short=DHHC-1; AltName: Full=Zinc finger protein 377	Q8WTX9	1.51291e-39	57	159.458	259	150
isotig09749	zdh17_human ame: full=palmitoyltransferase zdhhc17 ame: full=huntingtin yeast partner h ame: full=huntingtin-interacting protein 14 short=hip-14 ame: full=huntingtin-interacting protein 3 short=hip-3 ame: full=huntingtin-interacting protein h ame: full= mapk-activating protein pm11 ame: full= nf-kappa-b-activating protein 205 ame: full=zinc finger dhhc domain-containing protein 17 short=dhhc-17	4205	gi|46395885|sp|Q8IUH5.2|ZDH17_HUMANRecName: Full=Palmitoyltransferase ZDHHC17; AltName: Full=Huntingtin yeast partner H; AltName: Full=Huntingtin-interacting protein 14; Short=HIP-14; AltName: Full=Huntingtin-interacting protein 3; Short=HIP-3; AltName: Full=Huntingtin-interacting protein H; AltName: Full=Putative MAPK-activating protein PM11; AltName: Full=Putative NF-kappa-B-activating protein …	Q8IUH5	0	67	583.563	586	394
isotig09751	ctds1_human ame: full=carboxy-terminal domain rna polymerase ii polypeptide a small phosphatase 1 ame: full=nuclear lim interactor-interacting factor 3 short=nli-if short=nli-interacting factor 3 ame: full=small c-terminal domain phosphatase 1 short=scp1 short=small ctd phosphatase 1	4187	gi|17865510|sp|Q9GZU7.1|CTDS1_HUMANRecName: Full=Carboxy-terminal domain RNA polymerase II polypeptide A small phosphatase 1; AltName: Full=Nuclear LIM interactor-interacting factor 3; Short=NLI-IF; Short=NLI-interacting factor 3; AltName: Full=Small C-terminal domain phosphatase 1; Short=SCP1; Short=Small CTD phosphatase 1	Q9GZU7	5.61112e-99	79	322.783	262	207
isotig09753	gtr2_human ame: full=solute carrier family facilitated glucose transporter member 2 ame: full=glucose transporter type liver short=glut-2	4177	gi|121756|sp|P11168.1|GTR2_HUMANRecName: Full=Solute carrier family 2, facilitated glucose transporter member 2; AltName: Full=Glucose transporter type 2, liver; Short=GLUT-2	P11168	3.60188e-45	58	169.088	267	155
isotig09755	lyag_bovin ame: full=lysosomal alpha-glucosidase ame: full=acid maltase flags: precursor	4367	gi|75050357|sp|Q9MYM4.1|LYAG_BOVINRecName: Full=Lysosomal alpha-glucosidase; AltName: Full=Acid maltase; Flags: Precursor	Q9MYM4	0	65	787.334	773	509
isotig09757	i17rd_chick ame: full=interleukin-17 receptor d short=il-17 receptor d short=il-17rd ame: full=sef homolog short=csef flags: precursor	4107	gi|82131608|sp|Q7T2L7.1|I17RD_CHICKRecName: Full=Interleukin-17 receptor D; Short=IL-17 receptor D; Short=IL-17RD; AltName: Full=Sef homolog; Short=cSEF; Flags: Precursor	Q7T2L7	1.47689e-24	53	114.775	198	105
isotig09759	c43bp_crigr ame: full=collagen type iv alpha-3-binding protein ame: full=ceramide transfer protein	4114	gi|81893090|sp|Q6VVX2.1|C43BP_CRIGRRecName: Full=Collagen type IV alpha-3-binding protein; AltName: Full=Ceramide transfer protein	Q6VVX2	0	72	591.267	579	420
isotig09762	mbtp1_human ame: full=membrane-bound transcription factor site-1 protease ame: full=endopeptidase s1p ame: full=subtilisin kexin-isozyme 1 short=ski-1 flags: precursor	4055	gi|17368466|sp|Q14703.1|MBTP1_HUMANRecName: Full=Membrane-bound transcription factor site-1 protease; AltName: Full=Endopeptidase S1P; AltName: Full=Subtilisin/kexin-isozyme 1; Short=SKI-1; Flags: Precursor	Q14703	0	77	811.216	599	464
isotig09763	uhrf1_xenla ame: full=e3 ubiquitin-protein ligase uhrf1 ame: full=nuclear zinc finger protein np95 short=xnp95 ame: full=ubiquitin-like phd and ring finger domain-containing protein 1 ame: full=ubiquitin-like-containing phd and ring finger domains protein 1	4062	gi|410591702|sp|B6CHA3.1|UHRF1_XENLARecName: Full=E3 ubiquitin-protein ligase UHRF1; AltName: Full=Nuclear zinc finger protein Np95; Short=XNp95; AltName: Full=Ubiquitin-like PHD and RING finger domain-containing protein 1; AltName: Full=Ubiquitin-like-containing PHD and RING finger domains protein 1	B6CHA3	0	70	802.742	798	563
isotig09765	kif15_strpu ame: full=kinesin-like protein kif15 ame: full=kinesin-related protein krp180	4023	gi|74942707|sp|Q9GYZ0.1|KIF15_STRPURecName: Full=Kinesin-like protein KIF15; AltName: Full=Kinesin-related protein KRP180	Q9GYZ0	0	59	670.618	1161	685
isotig09767	rala_human ame: full=ras-related protein ral-a flags: precursor	4038	gi|131834|sp|P11233.1|RALA_HUMANRecName: Full=Ras-related protein Ral-A; Flags: Precursor	P11233	1.31796e-97	90	316.235	180	163
isotig09769	kkcc1_human ame: full=calcium calmodulin-dependent protein kinase kinase 1 short= -kk 1 short= -kinase kinase 1 short= 1 ame: full= -kinase iv kinase ame: full=calcium calmodulin-dependent protein kinase kinase alpha short= -kk alpha short= -kinase kinase alpha short= alpha	4038	gi|56404620|sp|Q8N5S9.2|KKCC1_HUMANRecName: Full=Calcium/calmodulin-dependent protein kinase kinase 1; Short=CaM-KK 1; Short=CaM-kinase kinase 1; Short=CaMKK 1; AltName: Full=CaM-kinase IV kinase; AltName: Full=Calcium/calmodulin-dependent protein kinase kinase alpha; Short=CaM-KK alpha; Short=CaM-kinase kinase alpha; Short=CaMKK alpha	Q8N5S9	6.65354e-125	77	403.29	352	272
isotig09771	2a5a_mouse ame: full=serine threonine-protein phosphatase 2a 56 kda regulatory subunit alpha isoform ame: full=pp2a b subunit isoform b -alpha ame: full=pp2a b subunit isoform b56-alpha ame: full=pp2a b subunit isoform pr61-alpha short=pr61alpha ame: full=pp2a b subunit isoform r5-alpha	4017	gi|68565039|sp|Q6PD03.1|2A5A_MOUSERecName: Full=Serine/threonine-protein phosphatase 2A 56 kDa regulatory subunit alpha isoform; AltName: Full=PP2A B subunit isoform B'-alpha; AltName: Full=PP2A B subunit isoform B56-alpha; AltName: Full=PP2A B subunit isoform PR61-alpha; Short=PR61alpha; AltName: Full=PP2A B subunit isoform R5-alpha	Q6PD03	0	90	649.432	419	379
isotig09775	yy46_anasp ame: full=uncharacterized wd repeat-containing protein alr3466	4010	gi|20532311|sp|Q8YRI1.1|YY46_ANASPRecName: Full=Uncharacterized WD repeat-containing protein alr3466	Q8YRI1	3.2424e-11	39	72.0182	319	127
isotig09783	mylk_melga ame: full=telokin	6441	gi|3024078|sp|P56276.1|MYLK_MELGARecName: Full=Telokin	P56276	7.98649e-13	56	73.559	93	53
isotig09788	gipc1_rat ame: full=pdz domain-containing protein gipc1 ame: full=gaip c-terminus-interacting protein ame: full=glut1 c-terminal-binding protein short=glut1cbp ame: full=rgs-gaip-interacting protein ame: full=rgs19-interacting protein 1	3903	gi|146345426|sp|Q9Z254.2|GIPC1_RATRecName: Full=PDZ domain-containing protein GIPC1; AltName: Full=GAIP C-terminus-interacting protein; AltName: Full=GLUT1 C-terminal-binding protein; Short=GLUT1CBP; AltName: Full=RGS-GAIP-interacting protein; AltName: Full=RGS19-interacting protein 1	Q9Z254	3.53985e-103	69	336.65	339	237
isotig09779	d19l1_human ame: full=probable c-mannosyltransferase dpy19l1 ame: full=dpy-19-like protein 1 ame: full=protein dpy-19 homolog 1	3976	gi|121941680|sp|Q2PZI1.1|D19L1_HUMANRecName: Full=Probable C-mannosyltransferase DPY19L1; AltName: Full=Dpy-19-like protein 1; AltName: Full=Protein dpy-19 homolog 1	Q2PZI1	0	70	449.899	462	324
isotig09786	nsapb_xenla ame: full=nucleolar and spindle-associated protein 1-b short= b	3910	gi|158512714|sp|A0JMZ1.2|NSAPB_XENLARecName: Full=Nucleolar and spindle-associated protein 1-B; Short=NuSAP B	A0JMZ1	6.24802e-14	48	79.7221	195	95
isotig09789	actz_canfa ame: full=alpha-centractin short=centractin ame: full=arp1 ame: full=actin-rpv ame: full=centrosome-associated actin homolog	3866	gi|47117650|sp|P61162.1|ACTZ_CANFARecName: Full=Alpha-centractin; Short=Centractin; AltName: Full=ARP1; AltName: Full=Actin-RPV; AltName: Full=Centrosome-associated actin homolog >gi|47117651|sp|P61163.1|ACTZ_HUMAN RecName: Full=Alpha-centractin; Short=Centractin; AltName: Full=ARP1; AltName: Full=Actin-RPV; AltName: Full=Centrosome-associated actin homolog >gi|47117652|sp|P61164.1|ACTZ_MOUSE Rec…	P61162	0	95	691.034	377	360
isotig09798	fuct1_nemve ame: full=gdp-fucose transporter 1 ame: full=solute carrier family 35 member c1 homolog	3841	gi|193806023|sp|A7S1L6.1|FUCT1_NEMVERecName: Full=GDP-fucose transporter 1; AltName: Full=Solute carrier family 35 member C1 homolog	A7S1L6	1.39326e-136	74	427.172	339	254
isotig09792	ppm1d_human ame: full=protein phosphatase 1d ame: full=protein phosphatase 2c isoform delta short=pp2c-delta ame: full=protein phosphatase magnesium-dependent 1 delta ame: full=p53-induced protein phosphatase 1	3874	gi|10720176|sp|O15297.1|PPM1D_HUMANRecName: Full=Protein phosphatase 1D; AltName: Full=Protein phosphatase 2C isoform delta; Short=PP2C-delta; AltName: Full=Protein phosphatase magnesium-dependent 1 delta; AltName: Full=p53-induced protein phosphatase 1	O15297	2.99847e-65	66	238.424	292	194
isotig09800	ubl3_human ame: full=ubiquitin-like protein 3 ame: full=membrane-anchored ubiquitin-fold protein short= short=mub ame: full=protein hcg-1 flags: precursor	3845	gi|52082770|sp|O95164.1|UBL3_HUMANRecName: Full=Ubiquitin-like protein 3; AltName: Full=Membrane-anchored ubiquitin-fold protein; Short=HsMUB; Short=MUB; AltName: Full=Protein HCG-1; Flags: Precursor >gi|114154826|sp|Q2TA46.1|UBL3_BOVIN RecName: Full=Ubiquitin-like protein 3; AltName: Full=Membrane-anchored ubiquitin-fold protein; Short=MUB; Flags: Precursor	O95164	7.64096e-46	80	166.777	112	90
isotig09793	rn150_human ame: full=ring finger protein 150 flags: precursor	3885	gi|134035025|sp|Q9ULK6.2|RN150_HUMANRecName: Full=RING finger protein 150; Flags: Precursor	Q9ULK6	6.33714e-36	76	147.517	126	96
isotig09805	tdrd1_human ame: full=tudor domain-containing protein 1 ame: full=cancer testis antigen short=	3781	gi|206729901|sp|Q9BXT4.2|TDRD1_HUMANRecName: Full=Tudor domain-containing protein 1; AltName: Full=Cancer/testis antigen 41.1; Short=CT41.1	Q9BXT4	5.31162e-18	50	93.9745	195	99
isotig09811	rhg26_mouse ame: full=rho gtpase-activating protein 26 ame: full=rho-type gtpase-activating protein 26	3718	gi|341942154|sp|Q6ZQ82.3|RHG26_MOUSERecName: Full=Rho GTPase-activating protein 26; AltName: Full=Rho-type GTPase-activating protein 26	Q6ZQ82	8.33162e-13	78	76.6406	51	40
isotig09809	folh1_rat ame: full=glutamate carboxypeptidase 2 ame: full=folate hydrolase 1 ame: full=folylpoly-gamma-glutamate carboxypeptidase short=fgcp ame: full=glutamate carboxypeptidase ii short=gcpii ame: full=membrane glutamate carboxypeptidase short=mgcp ame: full=n-acetylated-alpha-linked acidic dipeptidase i short=naaladase i ame: full=prostate-specific membrane antigen homolog ame: full=pteroylpol…	3794	gi|20138102|sp|P70627.1|FOLH1_RATRecName: Full=Glutamate carboxypeptidase 2; AltName: Full=Folate hydrolase 1; AltName: Full=Folylpoly-gamma-glutamate carboxypeptidase; Short=FGCP; AltName: Full=Glutamate carboxypeptidase II; Short=GCPII; AltName: Full=Membrane glutamate carboxypeptidase; Short=mGCP; AltName: Full=N-acetylated-alpha-linked acidic dipeptidase I; Short=NAALADase I; AltName: Full=Pr…	P70627	0	60	596.66	746	455
isotig09807	cofa1_human ame: full=collagen alpha-1 chain contains: ame: full=endostatin ame: full=endostatin-xv ame: full=related to endostatin ame: full=restin flags: precursor	3792	gi|68839886|sp|P39059.2|COFA1_HUMANRecName: Full=Collagen alpha-1(XV) chain; Contains: RecName: Full=Endostatin; AltName: Full=Endostatin-XV; AltName: Full=Related to endostatin; AltName: Full=Restin; Flags: Precursor	P39059	3.73181e-38	55	159.844	262	146
isotig09816	ypc2_caeel ame: full= serine threonine-protein kinase	3709	gi|21431938|sp|Q11179.2|YPC2_CAEELRecName: Full=Putative serine/threonine-protein kinase C05D10.2	Q11179	3.02228e-146	82	456.833	346	285
isotig09818	rab43_human ame: full=ras-related protein rab-43 ame: full=ras-related protein rab-41	3700	gi|74727944|sp|Q86YS6.1|RAB43_HUMANRecName: Full=Ras-related protein Rab-43; AltName: Full=Ras-related protein Rab-41	Q86YS6	3.04057e-79	82	264.233	190	157
isotig09819	tdg_human ame: full=g t mismatch-specific thymine dna glycosylase ame: full=thymine-dna glycosylase short=htdg	3684	gi|46397791|sp|Q13569.2|TDG_HUMANRecName: Full=G/T mismatch-specific thymine DNA glycosylase; AltName: Full=Thymine-DNA glycosylase; Short=hTDG	Q13569	5.00254e-74	71	256.914	217	155
isotig09827	cnd2_mouse ame: full=condensin complex subunit 2 ame: full=barren homolog protein 1 ame: full=chromosome-associated protein h short=mcap-h ame: full=non-smc condensin i complex subunit h ame: full=xcap-h homolog	3679	gi|30172806|sp|Q8C156.1|CND2_MOUSERecName: Full=Condensin complex subunit 2; AltName: Full=Barren homolog protein 1; AltName: Full=Chromosome-associated protein H; Short=mCAP-H; AltName: Full=Non-SMC condensin I complex subunit H; AltName: Full=XCAP-H homolog	Q8C156	8.34808e-83	51	291.582	696	360
isotig09821	qpct_human ame: full=glutaminyl-peptide cyclotransferase ame: full=glutaminyl cyclase short=qc short=sqc ame: full=glutaminyl-trna cyclotransferase ame: full=glutamyl cyclase short=ec flags: precursor	4652	gi|2498824|sp|Q16769.1|QPCT_HUMANRecName: Full=Glutaminyl-peptide cyclotransferase; AltName: Full=Glutaminyl cyclase; Short=QC; Short=sQC; AltName: Full=Glutaminyl-tRNA cyclotransferase; AltName: Full=Glutamyl cyclase; Short=EC; Flags: Precursor	Q16769	2.0736e-68	60	241.121	305	184
isotig09826	psa_mouse ame: full=puromycin-sensitive aminopeptidase short=psa ame: full=cytosol alanyl aminopeptidase short=aap-s	3678	gi|300669660|sp|Q11011.2|PSA_MOUSERecName: Full=Puromycin-sensitive aminopeptidase; Short=PSA; AltName: Full=Cytosol alanyl aminopeptidase; Short=AAP-S	Q11011	0	77	1130.55	869	672
isotig09829	cmk1_caeel ame: full=calcium calmodulin-dependent protein kinase type 1 ame: full= kinase i short= -ki	3666	gi|75024694|sp|Q9TXJ0.1|CMK1_CAEELRecName: Full=Calcium/calmodulin-dependent protein kinase type 1; AltName: Full=CaM kinase I; Short=CaM-KI	Q9TXJ0	1.82194e-158	82	484.182	328	271
isotig09831	xkr6_human ame: full=xk-related protein 6	3847	gi|71153416|sp|Q5GH73.1|XKR6_HUMANRecName: Full=XK-related protein 6	Q5GH73	5.25628e-38	43	155.992	483	210
isotig09835	znrf2_danre ame: full=e3 ubiquitin-protein ligase znrf2 ame: full=zinc ring finger protein 2	3644	gi|123913997|sp|Q08CN9.1|ZNRF2_DANRERecName: Full=E3 ubiquitin-protein ligase ZNRF2; AltName: Full=Zinc/RING finger protein 2	Q08CN9	5.06075e-44	66	165.236	151	100
isotig09839	aakb2_human ame: full=5 -amp-activated protein kinase subunit beta-2 short=ampk subunit beta-2	3603	gi|3912957|sp|O43741.1|AAKB2_HUMANRecName: Full=5'-AMP-activated protein kinase subunit beta-2; Short=AMPK subunit beta-2	O43741	8.09624e-79	73	265.388	219	161
isotig09833	ccne_hempu ame: full=g1 s-specific cyclin-e	3650	gi|5921729|sp|O15995.1|CCNE_HEMPURecName: Full=G1/S-specific cyclin-E	O15995	4.68441e-119	64	382.489	427	276
isotig09842	rffl_human ame: full=e3 ubiquitin-protein ligase rififylin ame: full=caspase regulator carp2 ame: full=caspases-8 and -10-associated ring finger protein 2 short=carp-2 ame: full=fyve-ring finger protein sakura short=fring ame: full=ring finger and fyve-like domain-containing protein 1 ame: full=ring finger protein 189 ame: full=ring finger protein 34-like	3711	gi|74760639|sp|Q8WZ73.1|RFFL_HUMANRecName: Full=E3 ubiquitin-protein ligase rififylin; AltName: Full=Caspase regulator CARP2; AltName: Full=Caspases-8 and -10-associated RING finger protein 2; Short=CARP-2; AltName: Full=FYVE-RING finger protein Sakura; Short=Fring; AltName: Full=RING finger and FYVE-like domain-containing protein 1; AltName: Full=RING finger protein 189; AltName: Full=RING finge…	Q8WZ73	3.56176e-40	76	158.688	131	100
isotig09844	lrrf2_bovin ame: full=leucine-rich repeat flightless-interacting protein 2 short=lrr flii-interacting protein 2	3592	gi|110279032|sp|Q2T9W6.1|LRRF2_BOVINRecName: Full=Leucine-rich repeat flightless-interacting protein 2; Short=LRR FLII-interacting protein 2	Q2T9W6	2.08268e-56	66	206.838	298	197
isotig09841	dig1_caeel ame: full=mesocentin flags: precursor	6838	gi|74961937|sp|Q09165.2|DIG1_CAEELRecName: Full=Mesocentin; Flags: Precursor	Q09165	4.41451e-27	39	125.561	1822	727
isotig09846	terf1_human ame: full=telomeric repeat-binding factor 1 ame: full=nima-interacting protein 2 ame: full=ttaggg repeat-binding factor 1 ame: full=telomeric protein pin2 trf1	3587	gi|206729904|sp|P54274.3|TERF1_HUMANRecName: Full=Telomeric repeat-binding factor 1; AltName: Full=NIMA-interacting protein 2; AltName: Full=TTAGGG repeat-binding factor 1; AltName: Full=Telomeric protein Pin2/TRF1	P54274	1.15985e-13	40	78.1814	398	163
isotig09852	cenpe_human ame: full=centromere-associated protein e ame: full=centromere protein e short=cenp-e ame: full=kinesin-related protein cenpe flags: precursor	7118	gi|160358869|sp|Q02224.2|CENPE_HUMANRecName: Full=Centromere-associated protein E; AltName: Full=Centromere protein E; Short=CENP-E; AltName: Full=Kinesin-related protein CENPE; Flags: Precursor	Q02224	1.12276e-101	57	370.548	568	326
isotig09853	cdk14_mouse ame: full=cyclin-dependent kinase 14 ame: full=cell division protein kinase 14 ame: full=serine threonine-protein kinase pftaire-1	3536	gi|290457633|sp|O35495.2|CDK14_MOUSERecName: Full=Cyclin-dependent kinase 14; AltName: Full=Cell division protein kinase 14; AltName: Full=Serine/threonine-protein kinase PFTAIRE-1	O35495	3.51314e-160	66	492.271	486	324
isotig09848	copb_chick ame: full=coatomer subunit beta ame: full=beta-coat protein short=beta-cop	3581	gi|82081062|sp|Q5ZIA5.1|COPB_CHICKRecName: Full=Coatomer subunit beta; AltName: Full=Beta-coat protein; Short=Beta-COP	Q5ZIA5	0	86	979.163	689	596
isotig09850	rab23_mouse ame: full=ras-related protein rab-23 ame: full=protein open brain ame: full=rab-15 flags: precursor	3577	gi|1710020|sp|P35288.2|RAB23_MOUSERecName: Full=Ras-related protein Rab-23; AltName: Full=Protein open brain; AltName: Full=Rab-15; Flags: Precursor	P35288	1.22498e-76	70	257.684	266	188
isotig09857	sf3b1_human ame: full=splicing factor 3b subunit 1 ame: full=pre-mrna-splicing factor sf3b 155 kda subunit short=sf3b155 ame: full=spliceosome-associated protein 155 short=sap 155	3516	gi|269849656|sp|O75533.3|SF3B1_HUMANRecName: Full=Splicing factor 3B subunit 1; AltName: Full=Pre-mRNA-splicing factor SF3b 155 kDa subunit; Short=SF3b155; AltName: Full=Spliceosome-associated protein 155; Short=SAP 155	O75533	0	95	1113.6	585	558
isotig09861	srbp1_human ame: full=sterol regulatory element-binding protein 1 short=srebp-1 ame: full=class d basic helix-loop-helix protein 1 short=bhlhd1 ame: full=sterol regulatory element-binding transcription factor 1 contains: ame: full=processed sterol regulatory element-binding protein 1	3480	gi|166897633|sp|P36956.2|SRBP1_HUMANRecName: Full=Sterol regulatory element-binding protein 1; Short=SREBP-1; AltName: Full=Class D basic helix-loop-helix protein 1; Short=bHLHd1; AltName: Full=Sterol regulatory element-binding transcription factor 1; Contains: RecName: Full=Processed sterol regulatory element-binding protein 1	P36956	0	58	568.926	853	501
isotig09863	kdm1a_human ame: full=lysine-specific histone demethylase 1a ame: full=braf35-hdac complex protein bhc110 ame: full=flavin-containing amine oxidase domain-containing protein 2	3465	gi|51315808|sp|O60341.2|KDM1A_HUMANRecName: Full=Lysine-specific histone demethylase 1A; AltName: Full=BRAF35-HDAC complex protein BHC110; AltName: Full=Flavin-containing amine oxidase domain-containing protein 2	O60341	1.67547e-15	50	54.299	122	61
isotig09865	zn836_human ame: full=zinc finger protein 836	3444	gi|172046146|sp|Q6ZNA1.2|ZN836_HUMANRecName: Full=Zinc finger protein 836	Q6ZNA1	7.79216e-39	37	160.999	698	259
isotig09867	dbf4b_xenla ame: full=protein dbf4 homolog b ame: full=dbf4-related factor 1 ame: full=xdrf1	3443	gi|123892166|sp|Q283Q6.1|DBF4B_XENLARecName: Full=Protein DBF4 homolog B; AltName: Full=Dbf4-related factor 1; AltName: Full=XDrf1	Q283Q6	9.66677e-19	44	95.9005	271	121
isotig09856	mcu_danre ame: full=calcium uniporter mitochondrial ame: full=coiled-coil domain-containing protein 109a	3524	gi|123911121|sp|Q08BI9.1|MCU_DANRERecName: Full=Calcium uniporter protein, mitochondrial; AltName: Full=Coiled-coil domain-containing protein 109A	Q08BI9	8.93141e-87	71	291.582	300	213
isotig09876	ago3_human ame: full=protein argonaute-3 short=argonaute3 short=hago3 ame: full=argonaute risc catalytic component 3 ame: full=eukaryotic translation initiation factor 2c 3 short=eif-2c 3 short=eif2c 3	3399	gi|76803660|sp|Q9H9G7.2|AGO3_HUMANRecName: Full=Protein argonaute-3; Short=Argonaute3; Short=hAgo3; AltName: Full=Argonaute RISC catalytic component 3; AltName: Full=Eukaryotic translation initiation factor 2C 3; Short=eIF-2C 3; Short=eIF2C 3	Q9H9G7	2.10845e-42	86	171.785	102	88
isotig09871	vpp1_mouse ame: full=v-type proton atpase 116 kda subunit a isoform 1 short=v-atpase 116 kda isoform a1 ame: full=clathrin-coated vesicle synaptic vesicle proton pump 116 kda subunit ame: full=vacuolar adenosine triphosphatase subunit ac116 ame: full=vacuolar proton pump subunit 1 ame: full=vacuolar proton translocating atpase 116 kda subunit a isoform 1	3442	gi|342187144|sp|Q9Z1G4.3|VPP1_MOUSERecName: Full=V-type proton ATPase 116 kDa subunit a isoform 1; Short=V-ATPase 116 kDa isoform a1; AltName: Full=Clathrin-coated vesicle/synaptic vesicle proton pump 116 kDa subunit; AltName: Full=Vacuolar adenosine triphosphatase subunit Ac116; AltName: Full=Vacuolar proton pump subunit 1; AltName: Full=Vacuolar proton translocating ATPase 116 kDa subunit a iso…	Q9Z1G4	0	77	1101.66	838	651
isotig09873	klh24_rat ame: full=kelch-like protein 24 ame: full=kainate receptor-interacting protein for 6 short=krip6 ame: full=protein dre1	3417	gi|81882416|sp|Q56A24.1|KLH24_RATRecName: Full=Kelch-like protein 24; AltName: Full=Kainate receptor-interacting protein for GluR6; Short=KRIP6; AltName: Full=Protein DRE1 >gi|118572491|sp|Q8BRG6.2|KLH24_MOUSE RecName: Full=Kelch-like protein 24; AltName: Full=Kainate receptor-interacting protein for GluR6; Short=KRIP6	Q56A24	7.23204e-54	47	203.756	551	263
isotig09878	plk1_xentr ame: full=serine threonine-protein kinase plk1 ame: full=plx1 ame: full=polo-like kinase 1 short=plk-1	3407	gi|49036443|sp|P62205.1|PLK1_XENTRRecName: Full=Serine/threonine-protein kinase PLK1; AltName: Full=Plx1; AltName: Full=Polo-like kinase 1; Short=PLK-1	P62205	0	83	835.484	580	485
isotig09879	ubp32_human ame: full=ubiquitin carboxyl-terminal hydrolase 32 ame: full=deubiquitinating enzyme 32 ame: full=renal carcinoma antigen ny-ren-60 ame: full=ubiquitin thioesterase 32 ame: full=ubiquitin-specific-processing protease 32 flags: precursor	3420	gi|47606649|sp|Q8NFA0.1|UBP32_HUMANRecName: Full=Ubiquitin carboxyl-terminal hydrolase 32; AltName: Full=Deubiquitinating enzyme 32; AltName: Full=Renal carcinoma antigen NY-REN-60; AltName: Full=Ubiquitin thioesterase 32; AltName: Full=Ubiquitin-specific-processing protease 32; Flags: Precursor	Q8NFA0	0	67	1000.35	1041	699
isotig09882	melk_xenla ame: full=maternal embryonic leucine zipper kinase short= ed ame: full=protein kinase eg3 short=peg3 kinase	3387	gi|82245680|sp|Q91821.2|MELK_XENLARecName: Full=Maternal embryonic leucine zipper kinase; Short=PubMed; AltName: Full=Protein kinase Eg3; Short=pEg3 kinase	Q91821	0	61	595.89	693	427
isotig09891	ine_drome ame: full=sodium- and chloride-dependent gaba transporter ine ame: full=protein inebriated ame: full=protein receptor oscillation a	3348	gi|74948405|sp|Q9VR07.1|INE_DROMERecName: Full=Sodium- and chloride-dependent GABA transporter ine; AltName: Full=Protein inebriated; AltName: Full=Protein receptor oscillation A	Q9VR07	6.8417e-104	70	355.14	342	240
isotig09896	stag1_human ame: full=cohesin subunit sa-1 ame: full=scc3 homolog 1 ame: full=stromal antigen 1	3324	gi|209572720|sp|Q8WVM7.3|STAG1_HUMANRecName: Full=Cohesin subunit SA-1; AltName: Full=SCC3 homolog 1; AltName: Full=Stromal antigen 1	Q8WVM7	0	76	885.56	739	564
isotig09898	zmy19_rat ame: full=zinc finger mynd domain-containing protein 19 ame: full=melanin-concentrating hormone receptor 1-interacting zinc finger protein short=mch-r1-interacting zinc finger protein	3312	gi|46397075|sp|Q7TSV3.1|ZMY19_RATRecName: Full=Zinc finger MYND domain-containing protein 19; AltName: Full=Melanin-concentrating hormone receptor 1-interacting zinc finger protein; Short=MCH-R1-interacting zinc finger protein >gi|46397255|sp|Q96E35.1|ZMY19_HUMAN RecName: Full=Zinc finger MYND domain-containing protein 19; AltName: Full=Melanin-concentrating hormone receptor 1-interacting zinc fi…	Q7TSV3	4.12541e-80	73	266.544	232	171
isotig09893	clcn3_cavpo ame: full=h(+) cl(-) exchange transporter 3 ame: full=chloride channel protein 3 short= -3 ame: full=chloride transporter -3	3352	gi|8134363|sp|Q9R279.1|CLCN3_CAVPORecName: Full=H(+)/Cl(-) exchange transporter 3; AltName: Full=Chloride channel protein 3; Short=ClC-3; AltName: Full=Chloride transporter ClC-3	Q9R279	0	80	892.108	681	547
isotig09899	chsp1_human ame: full=calcium-regulated heat stable protein 1 ame: full=calcium-regulated heat-stable protein of 24 kda short=crhsp-24	3300	gi|41016932|sp|Q9Y2V2.2|CHSP1_HUMANRecName: Full=Calcium-regulated heat stable protein 1; AltName: Full=Calcium-regulated heat-stable protein of 24 kDa; Short=CRHSP-24	Q9Y2V2	1.0138e-29	69	121.324	107	74
isotig09903	st7_chick ame: full=suppressor of tumorigenicity 7 protein homolog	3279	gi|190410947|sp|A0M8U1.1|ST7_CHICKRecName: Full=Suppressor of tumorigenicity 7 protein homolog	A0M8U1	0	84	822.387	567	480
isotig09905	cc180_human ame: full=coiled-coil domain-containing protein 180	3295	gi|166218818|sp|Q9P1Z9.2|CC180_HUMANRecName: Full=Coiled-coil domain-containing protein 180	Q9P1Z9	6.12246e-102	56	357.836	597	340
isotig09907	ubc3_mimiv ame: full=probable ubiquitin-conjugating enzyme e2 r521 ame: full=ubiquitin carrier protein ame: full=ubiquitin-protein ligase	3249	gi|82019374|sp|Q5UQ88.1|UBC3_MIMIVRecName: Full=Probable ubiquitin-conjugating enzyme E2 R521; AltName: Full=Ubiquitin carrier protein; AltName: Full=Ubiquitin-protein ligase	Q5UQ88	1.56311e-28	65	128.257	126	83
isotig09887	nhrf1_mouse ame: full=na(+) h(+) exchange regulatory cofactor nhe-rf1 short=nherf-1 ame: full=ezrin-radixin-moesin-binding phosphoprotein 50 short=ebp50 ame: full=regulatory cofactor of na(+) h(+) exchanger ame: full=sodium-hydrogen exchanger regulatory factor 1 ame: full=solute carrier family 9 isoform a3 regulatory factor 1	3369	gi|41688568|sp|P70441.3|NHRF1_MOUSERecName: Full=Na(+)/H(+) exchange regulatory cofactor NHE-RF1; Short=NHERF-1; AltName: Full=Ezrin-radixin-moesin-binding phosphoprotein 50; Short=EBP50; AltName: Full=Regulatory cofactor of Na(+)/H(+) exchanger; AltName: Full=Sodium-hydrogen exchanger regulatory factor 1; AltName: Full=Solute carrier family 9 isoform A3 regulatory factor 1	P70441	2.19093e-26	70	116.701	107	75
isotig09909	xrn2_chick ame: full=5 -3 exoribonuclease 2	3211	gi|75571238|sp|Q5ZIP4.1|XRN2_CHICKRecName: Full=5'-3' exoribonuclease 2	Q5ZIP4	0	76	1047.34	840	639
isotig09911	fnd2_pinmg ame: full=fibronectin type iii domain-containing protein 2 flags: precursor	3507	gi|391359279|sp|H2A0L8.1|FND2_PINMGRecName: Full=Fibronectin type III domain-containing protein 2; Flags: Precursor	H2A0L8	6.63925e-160	60	496.893	574	350
isotig09913	ppr3b_bovin ame: full=protein phosphatase 1 regulatory subunit 3b	3174	gi|172052450|sp|A6QNP3.1|PPR3B_BOVINRecName: Full=Protein phosphatase 1 regulatory subunit 3B	A6QNP3	7.6203e-43	62	163.696	191	120
[truncated: 11,102 more rows]

## Sheet: Nr
Sequence ID	Sequence desc.	Sequence length	Hit desc.	Hit ACC	E-Value	Similarity	Score	Alignment length	Positives
isotig00001	attractin-like protein 1-like	4800	gi|405958520|gb|EKC24642.1|Putative protein tag-53 [Crassostrea gigas]	EKC24642	0	97	1096.26	546	533
[truncated: 17,720 more rows]
