# Supplementary material for: Transcriptomics Analysis of Crassostrea hongkongensis for the Discovery of Reproduction-Related Genes
Source: PLoS One. 2015 Aug 10;10(8):e0134280. doi: 10.1371/journal.pone.0134280 (PMC4530894; doi:10.1371/journal.pone.0134280)
Supplement: S5 Table — (XLSX) [file pone.0134280.s008.xlsx]

## Sheet: Sheet1
The hierarchical list of annotated genes, which is categorized according to the BRITE database
01200 Carbon metabolism [PATH:ko01200]
isotig21231	K01623	ALDO; fructose-bisphosphate aldolase, class I [EC:4.1.2.13]
isotig09401	K00615	E2.2.1.1, tktA, tktB; transketolase [EC:2.2.1.1]
isotig07165	K01834	PGAM, gpmA; 2,3-bisphosphoglycerate-dependent phosphoglycerate mutase [EC:5.4.2.11]
isotig20358	K00927	PGK, pgk; phosphoglycerate kinase [EC:2.7.2.3]
isotig22733	K00134	GAPDH, gapA; glyceraldehyde 3-phosphate dehydrogenase [EC:1.2.1.12]
isotig20752	K03841	FBP, fbp; fructose-1,6-bisphosphatase I [EC:3.1.3.11]
isotig14505	K01783	rpe, RPE; ribulose-phosphate 3-epimerase [EC:5.1.3.1]
isotig09956	K00850	pfkA, PFK; 6-phosphofructokinase 1 [EC:2.7.1.11]
isotig25873	K00850	pfkA, PFK; 6-phosphofructokinase 1 [EC:2.7.1.11]
isotig03538	K00844	HK; hexokinase [EC:2.7.1.1]
isotig19306	K00844	HK; hexokinase [EC:2.7.1.1]
isotig08587	K01810	GPI, pgi; glucose-6-phosphate isomerase [EC:5.3.1.9]
isotig11727	K00036	G6PD, zwf; glucose-6-phosphate 1-dehydrogenase [EC:1.1.1.49]
isotig10203	K00033	PGD, gnd; 6-phosphogluconate dehydrogenase [EC:1.1.1.44]
isotig22500	K01807	rpiA; ribose 5-phosphate isomerase A [EC:5.3.1.6]
isotig23032	K01803	TPI, tpiA; triosephosphate isomerase (TIM) [EC:5.3.1.1]
isotig12553	K00616	E2.2.1.2, talA, talB; transaldolase [EC:2.2.1.2]
isotig18261	K01689	ENO, eno; enolase [EC:4.2.1.11]
isotig11285	K00873	PK, pyk; pyruvate kinase [EC:2.7.1.40]
isotig23203	K00873	PK, pyk; pyruvate kinase [EC:2.7.1.40]
isotig18304	K01007	pps, ppsA; pyruvate, water dikinase [EC:2.7.9.2]
isotig06161	K00161	PDHA, pdhA; pyruvate dehydrogenase E1 component subunit alpha [EC:1.2.4.1]
isotig19035	K00162	PDHB, pdhB; pyruvate dehydrogenase E1 component subunit beta [EC:1.2.4.1]
isotig23880	K00627	DLAT, aceF, pdhC; pyruvate dehydrogenase E2 component (dihydrolipoamide acetyltransferase) [EC:2.3.1.12]
isotig20343	K00382	DLD, lpd, pdhD; dihydrolipoamide dehydrogenase [EC:1.8.1.4]
isotig21782	K01647	CS, gltA; citrate synthase [EC:2.3.3.1]
isotig21916	K00025	MDH1; malate dehydrogenase [EC:1.1.1.37]
isotig22080	K00026	MDH2; malate dehydrogenase [EC:1.1.1.37]
isotig20019	K01676	E4.2.1.2A, fumA, fumB; fumarate hydratase, class I [EC:4.2.1.2]
isotig18634	K00234	SDHA, SDH1; succinate dehydrogenase (ubiquinone) flavoprotein subunit [EC:1.3.5.1]
isotig23869	K00235	SDHB, SDH2; succinate dehydrogenase (ubiquinone) iron-sulfur subunit [EC:1.3.5.1]
isotig27022	K00236	SDHC, SDH3; succinate dehydrogenase (ubiquinone) cytochrome b560 subunit
isotig25035	K00237	SDHD, SDH4; succinate dehydrogenase (ubiquinone) membrane anchor subunit
isotig13343	K01899	LSC1; succinyl-CoA synthetase alpha subunit [EC:6.2.1.4 6.2.1.5]
isotig20296	K01900	LSC2; succinyl-CoA synthetase beta subunit [EC:6.2.1.4 6.2.1.5]
isotig20549	K01900	LSC2; succinyl-CoA synthetase beta subunit [EC:6.2.1.4 6.2.1.5]
contig23686	K00031	IDH1, IDH2, icd; isocitrate dehydrogenase [EC:1.1.1.42]
isotig20387	K00031	IDH1, IDH2, icd; isocitrate dehydrogenase [EC:1.1.1.42]
isotig17937	K00030	IDH3; isocitrate dehydrogenase (NAD+) [EC:1.1.1.41]
isotig22356	K00030	IDH3; isocitrate dehydrogenase (NAD+) [EC:1.1.1.41]
isotig10271	K01681	ACO, acnA; aconitate hydratase [EC:4.2.1.3]
isotig17648	K01681	ACO, acnA; aconitate hydratase [EC:4.2.1.3]
isotig17041	K01965	PCCA, pccA; propionyl-CoA carboxylase alpha chain [EC:6.4.1.3]
isotig12429	K01966	PCCB, pccB; propionyl-CoA carboxylase beta chain [EC:6.4.1.3]
isotig22507	K05606	MCEE, epi; methylmalonyl-CoA/ethylmalonyl-CoA epimerase [EC:5.1.99.1]
isotig19672	K01847	MUT; methylmalonyl-CoA mutase [EC:5.4.99.2]
isotig06203	K00626	E2.3.1.9, atoB; acetyl-CoA C-acetyltransferase [EC:2.3.1.9]
isotig18499	K00626	E2.3.1.9, atoB; acetyl-CoA C-acetyltransferase [EC:2.3.1.9]
isotig08828	K00830	AGXT; alanine-glyoxylate transaminase / serine-glyoxylate transaminase / serine-pyruvate transaminase [EC:2.6.1.44 2.6.1.45 2.6.1.51]
isotig10204	K00058	serA, PHGDH; D-3-phosphoglycerate dehydrogenase [EC:1.1.1.95]
isotig08542	K00831	serC, PSAT1; phosphoserine aminotransferase [EC:2.6.1.52]
isotig29988	K01079	serB, PSPH; phosphoserine phosphatase [EC:3.1.3.3]
isotig07302	K00600	glyA, SHMT; glycine hydroxymethyltransferase [EC:2.1.2.1]
isotig12650	K00600	glyA, SHMT; glycine hydroxymethyltransferase [EC:2.1.2.1]
isotig31034	K03518	E1.2.99.2S, coxS; carbon-monoxide dehydrogenase small subunit [EC:1.2.99.2]
isotig18592	K00297	metF, MTHFR; methylenetetrahydrofolate reductase (NADPH) [EC:1.5.1.20]
isotig12031	K00948	PRPS, prsA; ribose-phosphate pyrophosphokinase [EC:2.7.6.1]
isotig21070	K01754	E4.3.1.19, ilvA, tdcB; threonine dehydratase [EC:4.3.1.19]
isotig27693	K01754	E4.3.1.19, ilvA, tdcB; threonine dehydratase [EC:4.3.1.19]
isotig18551	K00281	GLDC, gcvP; glycine dehydrogenase [EC:1.4.4.2]
isotig22010	K00605	gcvT, AMT; aminomethyltransferase [EC:2.1.2.10]
isotig22832	K00121	frmA, ADH5, adhC; S-(hydroxymethyl)glutathione dehydrogenase / alcohol dehydrogenase [EC:1.1.1.284 1.1.1.1]
isotig10454	K01070	frmB, ESD, fghA; S-formylglutathione hydrolase [EC:3.1.2.12]
isotig23536	K01738	cysK; cysteine synthase A [EC:2.5.1.47]
isotig30995	K00863	E2.7.1.29, DAK1, DAK2; dihydroxyacetone kinase [EC:2.7.1.29]
isotig18365	K01895	ACSS, acs; acetyl-CoA synthetase [EC:6.2.1.1]
isotig07378	K01958	PC, pyc; pyruvate carboxylase [EC:6.4.1.1]
isotig21795	K01958	PC, pyc; pyruvate carboxylase [EC:6.4.1.1]
isotig01322	K00164	OGDH, sucA; 2-oxoglutarate dehydrogenase E1 component [EC:1.2.4.2]
isotig18617	K00658	DLST, sucB; 2-oxoglutarate dehydrogenase E2 component (dihydrolipoamide succinyltransferase) [EC:2.3.1.61]
isotig30895	K00658	DLST, sucB; 2-oxoglutarate dehydrogenase E2 component (dihydrolipoamide succinyltransferase) [EC:2.3.1.61]
isotig17214	K00029	E1.1.1.40, maeB; malate dehydrogenase (oxaloacetate-decarboxylating)(NADP+) [EC:1.1.1.40]
isotig25101	K00034	gdh; glucose 1-dehydrogenase [EC:1.1.1.47]
isotig25301	K01053	E3.1.1.17, gnl, RGN; gluconolactonase [EC:3.1.1.17]
isotig29174	K00851	E2.7.1.12, gntK, idnK; gluconokinase [EC:2.7.1.12]
01210 2-Oxocarboxylic acid metabolism [PATH:ko01210]
isotig21782	K01647	CS, gltA; citrate synthase [EC:2.3.3.1]
isotig10271	K01681	ACO, acnA; aconitate hydratase [EC:4.2.1.3]
isotig17648	K01681	ACO, acnA; aconitate hydratase [EC:4.2.1.3]
contig23686	K00031	IDH1, IDH2, icd; isocitrate dehydrogenase [EC:1.1.1.42]
isotig20387	K00031	IDH1, IDH2, icd; isocitrate dehydrogenase [EC:1.1.1.42]
isotig17937	K00030	IDH3; isocitrate dehydrogenase (NAD+) [EC:1.1.1.41]
isotig22356	K00030	IDH3; isocitrate dehydrogenase (NAD+) [EC:1.1.1.41]
isotig17486	K14454	GOT1; aspartate aminotransferase, cytoplasmic [EC:2.6.1.1]
isotig21869	K14455	GOT2; aspartate aminotransferase, mitochondrial [EC:2.6.1.1]
isotig10071	K00814	GPT, ALT; alanine transaminase [EC:2.6.1.2]
isotig12475	K14677	ACY1; aminoacylase [EC:3.5.1.14]
isotig31094	K00825	AADAT, KAT2; kynurenine/2-aminoadipate aminotransferase [EC:2.6.1.7 2.6.1.39]
isotig16922	K00826	E2.6.1.42, ilvE; branched-chain amino acid aminotransferase [EC:2.6.1.42]
01212 Fatty acid metabolism [PATH:ko01212]
isotig16886	K11262	ACAC; acetyl-CoA carboxylase / biotin carboxylase [EC:6.4.1.2 6.3.4.14]
isotig17856	K00665	FASN; fatty acid synthase, animal type [EC:2.3.1.85]
isotig21096	K00665	FASN; fatty acid synthase, animal type [EC:2.3.1.85]
isotig32030	K09458	fabF; 3-oxoacyl-[acyl-carrier-protein] synthase II [EC:2.3.1.179]
isotig25183	K00059	fabG; 3-oxoacyl-[acyl-carrier protein] reductase [EC:1.1.1.100]
isotig27124	K01071	E3.1.2.14; oleoyl-[acyl-carrier-protein] hydrolase [EC:3.1.2.14]
isotig24250	K07512	MECR, NRBF1; mitochondrial trans-2-enoyl-CoA reductase [EC:1.3.1.38]
isotig20337	K01074	PPT; palmitoyl-protein thioesterase [EC:3.1.2.22]
isotig20990	K01074	PPT; palmitoyl-protein thioesterase [EC:3.1.2.22]
isotig06203	K00626	E2.3.1.9, atoB; acetyl-CoA C-acetyltransferase [EC:2.3.1.9]
isotig18499	K00626	E2.3.1.9, atoB; acetyl-CoA C-acetyltransferase [EC:2.3.1.9]
isotig21730	K07508	ACAA2; acetyl-CoA acyltransferase 2 [EC:2.3.1.16]
isotig21297	K07509	HADHB; acetyl-CoA acyltransferase [EC:2.3.1.16]
isotig24298	K00022	HADH; 3-hydroxyacyl-CoA dehydrogenase [EC:1.1.1.35]
isotig27013	K07514	EHHADH; enoyl-CoA hydratase / 3-hydroxyacyl-CoA dehydrogenase / 3,2-trans-enoyl-CoA isomerase [EC:4.2.1.17 1.1.1.35 5.3.3.8]
isotig24178	K07511	ECHS1; enoyl-CoA hydratase [EC:4.2.1.17]
isotig18421	K07515	HADHA; enoyl-CoA hydratase / long-chain 3-hydroxyacyl-CoA dehydrogenase [EC:4.2.1.17 1.1.1.211]
isotig21860	K00232	E1.3.3.6, ACOX1, ACOX3; acyl-CoA oxidase [EC:1.3.3.6]
isotig26598	K00232	E1.3.3.6, ACOX1, ACOX3; acyl-CoA oxidase [EC:1.3.3.6]
isotig26914	K00232	E1.3.3.6, ACOX1, ACOX3; acyl-CoA oxidase [EC:1.3.3.6]
isotig29047	K00232	E1.3.3.6, ACOX1, ACOX3; acyl-CoA oxidase [EC:1.3.3.6]
isotig10983	K00248	ACADS, bcd; butyryl-CoA dehydrogenase [EC:1.3.8.1]
isotig21427	K00249	ACADM, acd; acyl-CoA dehydrogenase [EC:1.3.8.7]
isotig20302	K00255	ACADL; long-chain-acyl-CoA dehydrogenase [EC:1.3.8.8]
isotig21280	K09478	ACADSB; short/branched chain acyl-CoA dehydrogenase [EC:1.3.99.12]
isotig09926	K09479	ACADVL; very long chain acyl-CoA dehydrogenase [EC:1.3.8.9]
isotig09691	K01897	ACSL, fadD; long-chain acyl-CoA synthetase [EC:6.2.1.3]
isotig17936	K01897	ACSL, fadD; long-chain acyl-CoA synthetase [EC:6.2.1.3]
isotig22212	K15013	ACSBG; long-chain-fatty-acid--CoA ligase ACSBG [EC:6.2.1.3]
isotig07256	K08765	CPT1; carnitine O-palmitoyltransferase 1 [EC:2.3.1.21]
isotig16426	K08765	CPT1; carnitine O-palmitoyltransferase 1 [EC:2.3.1.21]
isotig23377	K08766	CPT2; carnitine O-palmitoyltransferase 2 [EC:2.3.1.21]
isotig21314	K10203	ELOVL6; elongation of very long chain fatty acids protein 6 [EC:2.3.1.199]
isotig28766	K10251	HSD17B12, KAR, IFA38; 17beta-estradiol 17-dehydrogenase / very-long-chain 3-oxoacyl-CoA reductase [EC:1.1.1.62 1.1.1.330]
isotig27695	K10703	PHS1, PAS2; very-long-chain (3R)-3-hydroxyacyl-[acyl-carrier protein] dehydratase [EC:4.2.1.134]
isotig24020	K10258	TER, TSC13, CER10; very-long-chain enoyl-CoA reductase [EC:1.3.1.93]
isotig21766	K07753	PECR; peroxisomal trans-2-enoyl-CoA reductase [EC:1.3.1.38]
isotig12883	K00507	SCD, desC; stearoyl-CoA desaturase (delta-9 desaturase) [EC:1.14.19.1]
isotig10249	K10226	FADS2; fatty acid desaturase 2 (delta-6 desaturase) [EC:1.14.19.-]
isotig20586	K10226	FADS2; fatty acid desaturase 2 (delta-6 desaturase) [EC:1.14.19.-]
isotig25976	K10205	ELOVL2; elongation of very long chain fatty acids protein 2 [EC:2.3.1.199]
01230 Biosynthesis of amino acids [PATH:ko01230]
isotig23032	K01803	TPI, tpiA; triosephosphate isomerase (TIM) [EC:5.3.1.1]
isotig22733	K00134	GAPDH, gapA; glyceraldehyde 3-phosphate dehydrogenase [EC:1.2.1.12]
isotig20358	K00927	PGK, pgk; phosphoglycerate kinase [EC:2.7.2.3]
isotig07165	K01834	PGAM, gpmA; 2,3-bisphosphoglycerate-dependent phosphoglycerate mutase [EC:5.4.2.11]
isotig18261	K01689	ENO, eno; enolase [EC:4.2.1.11]
isotig11285	K00873	PK, pyk; pyruvate kinase [EC:2.7.1.40]
isotig23203	K00873	PK, pyk; pyruvate kinase [EC:2.7.1.40]
isotig21231	K01623	ALDO; fructose-bisphosphate aldolase, class I [EC:4.1.2.13]
isotig09956	K00850	pfkA, PFK; 6-phosphofructokinase 1 [EC:2.7.1.11]
isotig25873	K00850	pfkA, PFK; 6-phosphofructokinase 1 [EC:2.7.1.11]
isotig09401	K00615	E2.2.1.1, tktA, tktB; transketolase [EC:2.2.1.1]
isotig12553	K00616	E2.2.1.2, talA, talB; transaldolase [EC:2.2.1.2]
isotig14505	K01783	rpe, RPE; ribulose-phosphate 3-epimerase [EC:5.1.3.1]
isotig22500	K01807	rpiA; ribose 5-phosphate isomerase A [EC:5.3.1.6]
isotig12031	K00948	PRPS, prsA; ribose-phosphate pyrophosphokinase [EC:2.7.6.1]
isotig16922	K00826	E2.6.1.42, ilvE; branched-chain amino acid aminotransferase [EC:2.6.1.42]
isotig21070	K01754	E4.3.1.19, ilvA, tdcB; threonine dehydratase [EC:4.3.1.19]
isotig27693	K01754	E4.3.1.19, ilvA, tdcB; threonine dehydratase [EC:4.3.1.19]
isotig07302	K00600	glyA, SHMT; glycine hydroxymethyltransferase [EC:2.1.2.1]
isotig12650	K00600	glyA, SHMT; glycine hydroxymethyltransferase [EC:2.1.2.1]
isotig10204	K00058	serA, PHGDH; D-3-phosphoglycerate dehydrogenase [EC:1.1.1.95]
isotig08542	K00831	serC, PSAT1; phosphoserine aminotransferase [EC:2.6.1.52]
isotig29988	K01079	serB, PSPH; phosphoserine phosphatase [EC:3.1.3.3]
isotig23536	K01738	cysK; cysteine synthase A [EC:2.5.1.47]
isotig20351	K01697	E4.2.1.22, CBS; cystathionine beta-synthase [EC:4.2.1.22]
isotig21080	K01758	E4.4.1.1; cystathionine gamma-lyase [EC:4.4.1.1]
isotig27029	K01733	thrC; threonine synthase [EC:4.2.3.1]
isotig10071	K00814	GPT, ALT; alanine transaminase [EC:2.6.1.2]
isotig17486	K14454	GOT1; aspartate aminotransferase, cytoplasmic [EC:2.6.1.1]
isotig21869	K14455	GOT2; aspartate aminotransferase, mitochondrial [EC:2.6.1.1]
isotig07023	K01915	glnA; glutamine synthetase [EC:6.3.1.2]
isotig12887	K01915	glnA; glutamine synthetase [EC:6.3.1.2]
isotig14777	K00264	GLT1; glutamate synthase (NADPH/NADH) [EC:1.4.1.13 1.4.1.14]
isotig16792	K00548	metH, MTR; 5-methyltetrahydrofolate--homocysteine methyltransferase [EC:2.1.1.13]
isotig19550	K00789	metK; S-adenosylmethionine synthetase [EC:2.5.1.6]
isotig07378	K01958	PC, pyc; pyruvate carboxylase [EC:6.4.1.1]
isotig21795	K01958	PC, pyc; pyruvate carboxylase [EC:6.4.1.1]
isotig21782	K01647	CS, gltA; citrate synthase [EC:2.3.3.1]
isotig10271	K01681	ACO, acnA; aconitate hydratase [EC:4.2.1.3]
isotig17648	K01681	ACO, acnA; aconitate hydratase [EC:4.2.1.3]
contig23686	K00031	IDH1, IDH2, icd; isocitrate dehydrogenase [EC:1.1.1.42]
isotig20387	K00031	IDH1, IDH2, icd; isocitrate dehydrogenase [EC:1.1.1.42]
isotig17937	K00030	IDH3; isocitrate dehydrogenase (NAD+) [EC:1.1.1.41]
isotig22356	K00030	IDH3; isocitrate dehydrogenase (NAD+) [EC:1.1.1.41]
isotig31094	K00825	AADAT, KAT2; kynurenine/2-aminoadipate aminotransferase [EC:2.6.1.7 2.6.1.39]
isotig15441	K00143	LYS2; L-aminoadipate-semialdehyde dehydrogenase [EC:1.2.1.31]
isotig12261	K14085	ALDH7A1; aldehyde dehydrogenase family 7 member A1 [EC:1.2.1.31 1.2.1.8 1.2.1.3]
isotig11885	K00293	LYS9; saccharopine dehydrogenase (NADP+, L-glutamate forming) [EC:1.5.1.10]
isotig12475	K14677	ACY1; aminoacylase [EC:3.5.1.14]
isotig26907	K01755	argH, ASL; argininosuccinate lyase [EC:4.3.2.1]
isotig28895	K01755	argH, ASL; argininosuccinate lyase [EC:4.3.2.1]
isotig08340	K00147	proA; glutamate-5-semialdehyde dehydrogenase [EC:1.2.1.41]
isotig07401	K00286	E1.5.1.2, proC; pyrroline-5-carboxylate reductase [EC:1.5.1.2]
isotig08650	K01439	dapE; succinyl-diaminopimelate desuccinylase [EC:3.5.1.18]
isotig12487	K00815	TAT; tyrosine aminotransferase [EC:2.6.1.5]
isotig18886	K00500	phhA, PAH; phenylalanine-4-hydroxylase [EC:1.14.16.1]
01220 Degradation of aromatic compounds [PATH:ko01220]
isotig25301	K01053	E3.1.1.17, gnl, RGN; gluconolactonase [EC:3.1.1.17]
isotig22832	K00121	frmA, ADH5, adhC; S-(hydroxymethyl)glutathione dehydrogenase / alcohol dehydrogenase [EC:1.1.1.284 1.1.1.1]
Carbohydrate metabolism
00010 Glycolysis / Gluconeogenesis [PATH:ko00010]
isotig03538	K00844	HK; hexokinase [EC:2.7.1.1]
isotig19306	K00844	HK; hexokinase [EC:2.7.1.1]
isotig08587	K01810	GPI, pgi; glucose-6-phosphate isomerase [EC:5.3.1.9]
isotig09956	K00850	pfkA, PFK; 6-phosphofructokinase 1 [EC:2.7.1.11]
isotig25873	K00850	pfkA, PFK; 6-phosphofructokinase 1 [EC:2.7.1.11]
isotig20752	K03841	FBP, fbp; fructose-1,6-bisphosphatase I [EC:3.1.3.11]
isotig21231	K01623	ALDO; fructose-bisphosphate aldolase, class I [EC:4.1.2.13]
isotig23032	K01803	TPI, tpiA; triosephosphate isomerase (TIM) [EC:5.3.1.1]
isotig22733	K00134	GAPDH, gapA; glyceraldehyde 3-phosphate dehydrogenase [EC:1.2.1.12]
isotig20358	K00927	PGK, pgk; phosphoglycerate kinase [EC:2.7.2.3]
isotig07165	K01834	PGAM, gpmA; 2,3-bisphosphoglycerate-dependent phosphoglycerate mutase [EC:5.4.2.11]
isotig18261	K01689	ENO, eno; enolase [EC:4.2.1.11]
isotig11285	K00873	PK, pyk; pyruvate kinase [EC:2.7.1.40]
isotig23203	K00873	PK, pyk; pyruvate kinase [EC:2.7.1.40]
isotig06161	K00161	PDHA, pdhA; pyruvate dehydrogenase E1 component subunit alpha [EC:1.2.4.1]
isotig19035	K00162	PDHB, pdhB; pyruvate dehydrogenase E1 component subunit beta [EC:1.2.4.1]
isotig23880	K00627	DLAT, aceF, pdhC; pyruvate dehydrogenase E2 component (dihydrolipoamide acetyltransferase) [EC:2.3.1.12]
isotig20343	K00382	DLD, lpd, pdhD; dihydrolipoamide dehydrogenase [EC:1.8.1.4]
isotig20478	K13997	PDHX; dihydrolipoamide dehydrogenase-binding protein of pyruvate dehydrogenase complex
isotig22832	K00121	frmA, ADH5, adhC; S-(hydroxymethyl)glutathione dehydrogenase / alcohol dehydrogenase [EC:1.1.1.284 1.1.1.1]
isotig08602	K00128	E1.2.1.3; aldehyde dehydrogenase (NAD+) [EC:1.2.1.3]
isotig18758	K00128	E1.2.1.3; aldehyde dehydrogenase (NAD+) [EC:1.2.1.3]
isotig12261	K14085	ALDH7A1; aldehyde dehydrogenase family 7 member A1 [EC:1.2.1.31 1.2.1.8 1.2.1.3]
isotig04265	K00149	ALDH9A1; aldehyde dehydrogenase family 9 member A1 [EC:1.2.1.47 1.2.1.3]
isotig18365	K01895	ACSS, acs; acetyl-CoA synthetase [EC:6.2.1.1]
isotig23163	K01785	E5.1.3.3, galM; aldose 1-epimerase [EC:5.1.3.3]
isotig24216	K01785	E5.1.3.3, galM; aldose 1-epimerase [EC:5.1.3.3]
isotig18739	K01835	pgm; phosphoglucomutase [EC:5.4.2.2]
isotig20144	K15779	PGM2; phosphoglucomutase / phosphopentomutase [EC:5.4.2.2 5.4.2.7]
isotig23756	K01084	G6PC; glucose-6-phosphatase [EC:3.1.3.9]
isotig27296	K08074	ADPGK; ADP-dependent glucokinase [EC:2.7.1.147]
isotig25062	K01792	E5.1.3.15; glucose-6-phosphate 1-epimerase [EC:5.1.3.15]
isotig04123	K01596	E4.1.1.32, pckA, PEPCK; phosphoenolpyruvate carboxykinase (GTP) [EC:4.1.1.32]
isotig18301	K01596	E4.1.1.32, pckA, PEPCK; phosphoenolpyruvate carboxykinase (GTP) [EC:4.1.1.32]
isotig33574	K01223	E3.2.1.86B, bglA; 6-phospho-beta-glucosidase [EC:3.2.1.86]
00020 Citrate cycle (TCA cycle) [PATH:ko00020]
isotig21782	K01647	CS, gltA; citrate synthase [EC:2.3.3.1]
isotig22939	K01648	ACLY; ATP citrate (pro-S)-lyase [EC:2.3.3.8]
isotig28282	K01648	ACLY; ATP citrate (pro-S)-lyase [EC:2.3.3.8]
isotig10271	K01681	ACO, acnA; aconitate hydratase [EC:4.2.1.3]
isotig17648	K01681	ACO, acnA; aconitate hydratase [EC:4.2.1.3]
contig23686	K00031	IDH1, IDH2, icd; isocitrate dehydrogenase [EC:1.1.1.42]
isotig20387	K00031	IDH1, IDH2, icd; isocitrate dehydrogenase [EC:1.1.1.42]
isotig17937	K00030	IDH3; isocitrate dehydrogenase (NAD+) [EC:1.1.1.41]
isotig22356	K00030	IDH3; isocitrate dehydrogenase (NAD+) [EC:1.1.1.41]
isotig01322	K00164	OGDH, sucA; 2-oxoglutarate dehydrogenase E1 component [EC:1.2.4.2]
isotig18617	K00658	DLST, sucB; 2-oxoglutarate dehydrogenase E2 component (dihydrolipoamide succinyltransferase) [EC:2.3.1.61]
isotig30895	K00658	DLST, sucB; 2-oxoglutarate dehydrogenase E2 component (dihydrolipoamide succinyltransferase) [EC:2.3.1.61]
isotig20343	K00382	DLD, lpd, pdhD; dihydrolipoamide dehydrogenase [EC:1.8.1.4]
isotig13343	K01899	LSC1; succinyl-CoA synthetase alpha subunit [EC:6.2.1.4 6.2.1.5]
isotig20296	K01900	LSC2; succinyl-CoA synthetase beta subunit [EC:6.2.1.4 6.2.1.5]
isotig20549	K01900	LSC2; succinyl-CoA synthetase beta subunit [EC:6.2.1.4 6.2.1.5]
isotig18634	K00234	SDHA, SDH1; succinate dehydrogenase (ubiquinone) flavoprotein subunit [EC:1.3.5.1]
isotig23869	K00235	SDHB, SDH2; succinate dehydrogenase (ubiquinone) iron-sulfur subunit [EC:1.3.5.1]
isotig27022	K00236	SDHC, SDH3; succinate dehydrogenase (ubiquinone) cytochrome b560 subunit
isotig25035	K00237	SDHD, SDH4; succinate dehydrogenase (ubiquinone) membrane anchor subunit
isotig20019	K01676	E4.2.1.2A, fumA, fumB; fumarate hydratase, class I [EC:4.2.1.2]
isotig21916	K00025	MDH1; malate dehydrogenase [EC:1.1.1.37]
isotig22080	K00026	MDH2; malate dehydrogenase [EC:1.1.1.37]
isotig07378	K01958	PC, pyc; pyruvate carboxylase [EC:6.4.1.1]
isotig21795	K01958	PC, pyc; pyruvate carboxylase [EC:6.4.1.1]
isotig04123	K01596	E4.1.1.32, pckA, PEPCK; phosphoenolpyruvate carboxykinase (GTP) [EC:4.1.1.32]
isotig18301	K01596	E4.1.1.32, pckA, PEPCK; phosphoenolpyruvate carboxykinase (GTP) [EC:4.1.1.32]
isotig06161	K00161	PDHA, pdhA; pyruvate dehydrogenase E1 component subunit alpha [EC:1.2.4.1]
isotig19035	K00162	PDHB, pdhB; pyruvate dehydrogenase E1 component subunit beta [EC:1.2.4.1]
isotig23880	K00627	DLAT, aceF, pdhC; pyruvate dehydrogenase E2 component (dihydrolipoamide acetyltransferase) [EC:2.3.1.12]
isotig20478	K13997	PDHX; dihydrolipoamide dehydrogenase-binding protein of pyruvate dehydrogenase complex
00030 Pentose phosphate pathway [PATH:ko00030]
isotig08587	K01810	GPI, pgi; glucose-6-phosphate isomerase [EC:5.3.1.9]
isotig11727	K00036	G6PD, zwf; glucose-6-phosphate 1-dehydrogenase [EC:1.1.1.49]
isotig20229	K13937	H6PD; hexose-6-phosphate dehydrogenase [EC:1.1.1.47 3.1.1.31]
isotig10203	K00033	PGD, gnd; 6-phosphogluconate dehydrogenase [EC:1.1.1.44]
isotig14505	K01783	rpe, RPE; ribulose-phosphate 3-epimerase [EC:5.1.3.1]
isotig09401	K00615	E2.2.1.1, tktA, tktB; transketolase [EC:2.2.1.1]
isotig12553	K00616	E2.2.1.2, talA, talB; transaldolase [EC:2.2.1.2]
isotig22500	K01807	rpiA; ribose 5-phosphate isomerase A [EC:5.3.1.6]
isotig19952	K01619	deoC, DERA; deoxyribose-phosphate aldolase [EC:4.1.2.4]
isotig31362	K00852	rbsK, RBKS; ribokinase [EC:2.7.1.15]
isotig18739	K01835	pgm; phosphoglucomutase [EC:5.4.2.2]
isotig20144	K15779	PGM2; phosphoglucomutase / phosphopentomutase [EC:5.4.2.2 5.4.2.7]
isotig12031	K00948	PRPS, prsA; ribose-phosphate pyrophosphokinase [EC:2.7.6.1]
isotig25101	K00034	gdh; glucose 1-dehydrogenase [EC:1.1.1.47]
isotig25301	K01053	E3.1.1.17, gnl, RGN; gluconolactonase [EC:3.1.1.17]
isotig29174	K00851	E2.7.1.12, gntK, idnK; gluconokinase [EC:2.7.1.12]
isotig21231	K01623	ALDO; fructose-bisphosphate aldolase, class I [EC:4.1.2.13]
isotig20752	K03841	FBP, fbp; fructose-1,6-bisphosphatase I [EC:3.1.3.11]
isotig09956	K00850	pfkA, PFK; 6-phosphofructokinase 1 [EC:2.7.1.11]
isotig25873	K00850	pfkA, PFK; 6-phosphofructokinase 1 [EC:2.7.1.11]
00040 Pentose and glucuronate interconversions [PATH:ko00040]
isotig16203	K00012	UGDH, ugd; UDPglucose 6-dehydrogenase [EC:1.1.1.22]
isotig32273	K00012	UGDH, ugd; UDPglucose 6-dehydrogenase [EC:1.1.1.22]
isotig12221	K00963	UGP2, galU, galF; UTP--glucose-1-phosphate uridylyltransferase [EC:2.7.7.9]
isotig24756	K13247	CRYL1; L-gulonate 3-dehydrogenase [EC:1.1.1.45]
isotig14505	K01783	rpe, RPE; ribulose-phosphate 3-epimerase [EC:5.1.3.1]
isotig28767	K00854	xylB, XYLB; xylulokinase [EC:2.7.1.17]
isotig12631	K01805	xylA; xylose isomerase [EC:5.3.1.5]
isotig14167	K00011	E1.1.1.21, AKR1; aldehyde reductase [EC:1.1.1.21]
isotig25473	K00011	E1.1.1.21, AKR1; aldehyde reductase [EC:1.1.1.21]
isotig22972	K03331	DCXR; L-xylulose reductase [EC:1.1.1.10]
isotig23100	K00078	DHDH; dihydrodiol dehydrogenase / D-xylose 1-dehydrogenase (NADP) [EC:1.3.1.20 1.1.1.179]
isotig08602	K00128	E1.2.1.3; aldehyde dehydrogenase (NAD+) [EC:1.2.1.3]
isotig18758	K00128	E1.2.1.3; aldehyde dehydrogenase (NAD+) [EC:1.2.1.3]
00051 Fructose and mannose metabolism [PATH:ko00051]
isotig13209	K01809	E5.3.1.8, manA; mannose-6-phosphate isomerase [EC:5.3.1.8]
isotig23796	K17497	PMM; phosphomannomutase [EC:5.4.2.8]
isotig20205	K00966	GMPP; mannose-1-phosphate guanylyltransferase [EC:2.7.7.13]
isotig20746	K00966	GMPP; mannose-1-phosphate guanylyltransferase [EC:2.7.7.13]
isotig18773	K01711	gmd, GMDS; GDPmannose 4,6-dehydratase [EC:4.2.1.47]
isotig10281	K02377	TSTA3, fcl; GDP-L-fucose synthase [EC:1.1.1.271]
isotig13899	K00976	FPGT; fucose-1-phosphate guanylyltransferase [EC:2.7.7.30]
isotig26084	K05305	FUK; fucokinase [EC:2.7.1.52]
isotig27869	K05305	FUK; fucokinase [EC:2.7.1.52]
isotig28479	K12661	yfaW; L-rhamnonate dehydratase [EC:4.2.1.90]
isotig03538	K00844	HK; hexokinase [EC:2.7.1.1]
isotig19306	K00844	HK; hexokinase [EC:2.7.1.1]
isotig09956	K00850	pfkA, PFK; 6-phosphofructokinase 1 [EC:2.7.1.11]
isotig25873	K00850	pfkA, PFK; 6-phosphofructokinase 1 [EC:2.7.1.11]
isotig20752	K03841	FBP, fbp; fructose-1,6-bisphosphatase I [EC:3.1.3.11]
isotig17828	K01103	PFKFB; 6-phosphofructo-2-kinase / fructose-2,6-bisphosphatase [EC:2.7.1.105 3.1.3.46]
isotig10140	K01112	E3.1.3.-; [EC:3.1.3.-]
isotig10224	K01112	E3.1.3.-; [EC:3.1.3.-]
isotig27351	K00100	E1.1.1.-; [EC:1.1.1.-]
isotig23048	K00008	SORD, gutB; L-iditol 2-dehydrogenase [EC:1.1.1.14]
isotig14167	K00011	E1.1.1.21, AKR1; aldehyde reductase [EC:1.1.1.21]
isotig25473	K00011	E1.1.1.21, AKR1; aldehyde reductase [EC:1.1.1.21]
isotig12631	K01805	xylA; xylose isomerase [EC:5.3.1.5]
isotig21231	K01623	ALDO; fructose-bisphosphate aldolase, class I [EC:4.1.2.13]
isotig23032	K01803	TPI, tpiA; triosephosphate isomerase (TIM) [EC:5.3.1.1]
00052 Galactose metabolism [PATH:ko00052]
isotig21019	K00849	galK; galactokinase [EC:2.7.1.6]
isotig27228	K00849	galK; galactokinase [EC:2.7.1.6]
isotig12477	K01784	galE, GALE; UDP-glucose 4-epimerase [EC:5.1.3.2]
isotig12221	K00963	UGP2, galU, galF; UTP--glucose-1-phosphate uridylyltransferase [EC:2.7.7.9]
isotig18739	K01835	pgm; phosphoglucomutase [EC:5.4.2.2]
isotig20144	K15779	PGM2; phosphoglucomutase / phosphopentomutase [EC:5.4.2.2 5.4.2.7]
isotig03538	K00844	HK; hexokinase [EC:2.7.1.1]
isotig19306	K00844	HK; hexokinase [EC:2.7.1.1]
isotig23756	K01084	G6PC; glucose-6-phosphatase [EC:3.1.3.9]
isotig10002	K12309	GLB1, ELNR1; beta-galactosidase [EC:3.2.1.23]
isotig30273	K01229	LCT; lactase-phlorizin hydrolase [EC:3.2.1.108 3.2.1.62]
isotig13715	K07966	B4GALT1; beta-1,4-galactosyltransferase 1 [EC:2.4.1.22 2.4.1.90 2.4.1.38 2.4.1.-]
isotig26664	K00965	galT, GALT; UDPglucose--hexose-1-phosphate uridylyltransferase [EC:2.7.7.12]
isotig14167	K00011	E1.1.1.21, AKR1; aldehyde reductase [EC:1.1.1.21]
isotig25473	K00011	E1.1.1.21, AKR1; aldehyde reductase [EC:1.1.1.21]
isotig09956	K00850	pfkA, PFK; 6-phosphofructokinase 1 [EC:2.7.1.11]
isotig25873	K00850	pfkA, PFK; 6-phosphofructokinase 1 [EC:2.7.1.11]
isotig09627	K12047	MGAM; maltase-glucoamylase [EC:3.2.1.20 3.2.1.3]
isotig09755	K12316	GAA; lysosomal alpha-glucosidase [EC:3.2.1.20]
isotig19884	K15922	yihQ; alpha-glucosidase [EC:3.2.1.20]
00053 Ascorbate and aldarate metabolism [PATH:ko00053]
isotig16203	K00012	UGDH, ugd; UDPglucose 6-dehydrogenase [EC:1.1.1.22]
isotig32273	K00012	UGDH, ugd; UDPglucose 6-dehydrogenase [EC:1.1.1.22]
isotig23610	K00469	MIOX; inositol oxygenase [EC:1.13.99.1]
isotig25301	K01053	E3.1.1.17, gnl, RGN; gluconolactonase [EC:3.1.1.17]
isotig19942	K00423	E1.10.3.3; L-ascorbate oxidase [EC:1.10.3.3]
isotig08602	K00128	E1.2.1.3; aldehyde dehydrogenase (NAD+) [EC:1.2.1.3]
isotig18758	K00128	E1.2.1.3; aldehyde dehydrogenase (NAD+) [EC:1.2.1.3]
isotig12261	K14085	ALDH7A1; aldehyde dehydrogenase family 7 member A1 [EC:1.2.1.31 1.2.1.8 1.2.1.3]
isotig04265	K00149	ALDH9A1; aldehyde dehydrogenase family 9 member A1 [EC:1.2.1.47 1.2.1.3]
00500 Starch and sucrose metabolism [PATH:ko00500]
isotig09627	K12047	MGAM; maltase-glucoamylase [EC:3.2.1.20 3.2.1.3]
isotig09755	K12316	GAA; lysosomal alpha-glucosidase [EC:3.2.1.20]
isotig19884	K15922	yihQ; alpha-glucosidase [EC:3.2.1.20]
isotig26114	K01194	E3.2.1.28, treA, treF; alpha,alpha-trehalase [EC:3.2.1.28]
isotig16203	K00012	UGDH, ugd; UDPglucose 6-dehydrogenase [EC:1.1.1.22]
isotig32273	K00012	UGDH, ugd; UDPglucose 6-dehydrogenase [EC:1.1.1.22]
isotig18573	K08678	UXS1; UDP-glucuronate decarboxylase [EC:4.1.1.35]
isotig12221	K00963	UGP2, galU, galF; UTP--glucose-1-phosphate uridylyltransferase [EC:2.7.7.9]
isotig18739	K01835	pgm; phosphoglucomutase [EC:5.4.2.2]
isotig20144	K15779	PGM2; phosphoglucomutase / phosphopentomutase [EC:5.4.2.2 5.4.2.7]
isotig03538	K00844	HK; hexokinase [EC:2.7.1.1]
isotig19306	K00844	HK; hexokinase [EC:2.7.1.1]
isotig23756	K01084	G6PC; glucose-6-phosphatase [EC:3.1.3.9]
isotig08587	K01810	GPI, pgi; glucose-6-phosphate isomerase [EC:5.3.1.9]
isotig18454	K00700	glgB; 1,4-alpha-glucan branching enzyme [EC:2.4.1.18]
isotig07230	K00688	E2.4.1.1, glgP, PYG; starch phosphorylase [EC:2.4.1.1]
isotig20807	K00688	E2.4.1.1, glgP, PYG; starch phosphorylase [EC:2.4.1.1]
isotig23012	K00693	GYS; glycogen(starch) synthase [EC:2.4.1.11]
isotig21118	K01176	E3.2.1.1, amyA, malS; alpha-amylase [EC:3.2.1.1]
isotig16410	K01196	AGL; glycogen debranching enzyme [EC:2.4.1.25 3.2.1.33]
00520 Amino sugar and nucleotide sugar metabolism [PATH:ko00520]
isotig06614	K01183	E3.2.1.14; chitinase [EC:3.2.1.14]
isotig17922	K01183	E3.2.1.14; chitinase [EC:3.2.1.14]
isotig19622	K01183	E3.2.1.14; chitinase [EC:3.2.1.14]
isotig19843	K01183	E3.2.1.14; chitinase [EC:3.2.1.14]
isotig01746	K12373	HEXA_B; hexosaminidase [EC:3.2.1.52]
isotig16997	K12373	HEXA_B; hexosaminidase [EC:3.2.1.52]
isotig21992	K00972	UAP1; UDP-N-acetylglucosamine pyrophosphorylase [EC:2.7.7.23]
isotig29617	K01787	RENBP; N-acylglucosamine 2-epimerase [EC:5.1.3.8]
isotig28384	K01639	E4.1.3.3, nanA, NPL; N-acetylneuraminate lyase [EC:4.1.3.3]
isotig23347	K00326	E1.6.2.2; cytochrome-b5 reductase [EC:1.6.2.2]
isotig16332	K00698	CHS1; chitin synthase [EC:2.4.1.16]
isotig18959	K00698	CHS1; chitin synthase [EC:2.4.1.16]
isotig03538	K00844	HK; hexokinase [EC:2.7.1.1]
isotig19306	K00844	HK; hexokinase [EC:2.7.1.1]
isotig19539	K01443	E3.5.1.25, nagA, AMDHD2; N-acetylglucosamine-6-phosphate deacetylase [EC:3.5.1.25]
isotig14933	K00621	E2.3.1.4, GNA1; glucosamine-phosphate N-acetyltransferase [EC:2.3.1.4]
isotig30530	K02564	nagB, GNPDA; glucosamine-6-phosphate deaminase [EC:3.5.99.6]
isotig08641	K00820	E2.6.1.16, glmS; glucosamine--fructose-6-phosphate aminotransferase (isomerizing) [EC:2.6.1.16]
isotig18573	K08678	UXS1; UDP-glucuronate decarboxylase [EC:4.1.1.35]
isotig08587	K01810	GPI, pgi; glucose-6-phosphate isomerase [EC:5.3.1.9]
isotig18739	K01835	pgm; phosphoglucomutase [EC:5.4.2.2]
isotig20144	K15779	PGM2; phosphoglucomutase / phosphopentomutase [EC:5.4.2.2 5.4.2.7]
isotig12221	K00963	UGP2, galU, galF; UTP--glucose-1-phosphate uridylyltransferase [EC:2.7.7.9]
isotig26664	K00965	galT, GALT; UDPglucose--hexose-1-phosphate uridylyltransferase [EC:2.7.7.12]
isotig16203	K00012	UGDH, ugd; UDPglucose 6-dehydrogenase [EC:1.1.1.22]
isotig32273	K00012	UGDH, ugd; UDPglucose 6-dehydrogenase [EC:1.1.1.22]
isotig21019	K00849	galK; galactokinase [EC:2.7.1.6]
isotig27228	K00849	galK; galactokinase [EC:2.7.1.6]
isotig12477	K01784	galE, GALE; UDP-glucose 4-epimerase [EC:5.1.3.2]
isotig23796	K17497	PMM; phosphomannomutase [EC:5.4.2.8]
isotig20205	K00966	GMPP; mannose-1-phosphate guanylyltransferase [EC:2.7.7.13]
isotig20746	K00966	GMPP; mannose-1-phosphate guanylyltransferase [EC:2.7.7.13]
isotig18773	K01711	gmd, GMDS; GDPmannose 4,6-dehydratase [EC:4.2.1.47]
isotig13209	K01809	E5.3.1.8, manA; mannose-6-phosphate isomerase [EC:5.3.1.8]
isotig26084	K05305	FUK; fucokinase [EC:2.7.1.52]
isotig27869	K05305	FUK; fucokinase [EC:2.7.1.52]
isotig13899	K00976	FPGT; fucose-1-phosphate guanylyltransferase [EC:2.7.7.30]
isotig10281	K02377	TSTA3, fcl; GDP-L-fucose synthase [EC:1.1.1.271]
00620 Pyruvate metabolism [PATH:ko00620]
isotig18365	K01895	ACSS, acs; acetyl-CoA synthetase [EC:6.2.1.1]
isotig06161	K00161	PDHA, pdhA; pyruvate dehydrogenase E1 component subunit alpha [EC:1.2.4.1]
isotig19035	K00162	PDHB, pdhB; pyruvate dehydrogenase E1 component subunit beta [EC:1.2.4.1]
isotig23880	K00627	DLAT, aceF, pdhC; pyruvate dehydrogenase E2 component (dihydrolipoamide acetyltransferase) [EC:2.3.1.12]
isotig20343	K00382	DLD, lpd, pdhD; dihydrolipoamide dehydrogenase [EC:1.8.1.4]
isotig20478	K13997	PDHX; dihydrolipoamide dehydrogenase-binding protein of pyruvate dehydrogenase complex
isotig11285	K00873	PK, pyk; pyruvate kinase [EC:2.7.1.40]
isotig23203	K00873	PK, pyk; pyruvate kinase [EC:2.7.1.40]
isotig16886	K11262	ACAC; acetyl-CoA carboxylase / biotin carboxylase [EC:6.4.1.2 6.3.4.14]
isotig29286	K01512	acyP; acylphosphatase [EC:3.6.1.7]
isotig08602	K00128	E1.2.1.3; aldehyde dehydrogenase (NAD+) [EC:1.2.1.3]
isotig18758	K00128	E1.2.1.3; aldehyde dehydrogenase (NAD+) [EC:1.2.1.3]
isotig12261	K14085	ALDH7A1; aldehyde dehydrogenase family 7 member A1 [EC:1.2.1.31 1.2.1.8 1.2.1.3]
isotig04265	K00149	ALDH9A1; aldehyde dehydrogenase family 9 member A1 [EC:1.2.1.47 1.2.1.3]
isotig10269	K00102	E1.1.2.4, dld; D-lactate dehydrogenase (cytochrome) [EC:1.1.2.4]
isotig22910	K01759	E4.4.1.5, GLO1, gloA; lactoylglutathione lyase [EC:4.4.1.5]
isotig22875	K01069	E3.1.2.6, gloB; hydroxyacylglutathione hydrolase [EC:3.1.2.6]
isotig24169	K00049	GRHPR; glyoxylate/hydroxypyruvate reductase [EC:1.1.1.79 1.1.1.81]
isotig14167	K00011	E1.1.1.21, AKR1; aldehyde reductase [EC:1.1.1.21]
isotig25473	K00011	E1.1.1.21, AKR1; aldehyde reductase [EC:1.1.1.21]
isotig17214	K00029	E1.1.1.40, maeB; malate dehydrogenase (oxaloacetate-decarboxylating)(NADP+) [EC:1.1.1.40]
isotig07378	K01958	PC, pyc; pyruvate carboxylase [EC:6.4.1.1]
isotig21795	K01958	PC, pyc; pyruvate carboxylase [EC:6.4.1.1]
isotig21916	K00025	MDH1; malate dehydrogenase [EC:1.1.1.37]
isotig22080	K00026	MDH2; malate dehydrogenase [EC:1.1.1.37]
isotig04123	K01596	E4.1.1.32, pckA, PEPCK; phosphoenolpyruvate carboxykinase (GTP) [EC:4.1.1.32]
isotig18301	K01596	E4.1.1.32, pckA, PEPCK; phosphoenolpyruvate carboxykinase (GTP) [EC:4.1.1.32]
isotig18304	K01007	pps, ppsA; pyruvate, water dikinase [EC:2.7.9.2]
isotig06203	K00626	E2.3.1.9, atoB; acetyl-CoA C-acetyltransferase [EC:2.3.1.9]
isotig18499	K00626	E2.3.1.9, atoB; acetyl-CoA C-acetyltransferase [EC:2.3.1.9]
00630 Glyoxylate and dicarboxylate metabolism [PATH:ko00630]
isotig21916	K00025	MDH1; malate dehydrogenase [EC:1.1.1.37]
isotig22080	K00026	MDH2; malate dehydrogenase [EC:1.1.1.37]
isotig21782	K01647	CS, gltA; citrate synthase [EC:2.3.3.1]
isotig10271	K01681	ACO, acnA; aconitate hydratase [EC:4.2.1.3]
isotig17648	K01681	ACO, acnA; aconitate hydratase [EC:4.2.1.3]
isotig06203	K00626	E2.3.1.9, atoB; acetyl-CoA C-acetyltransferase [EC:2.3.1.9]
isotig18499	K00626	E2.3.1.9, atoB; acetyl-CoA C-acetyltransferase [EC:2.3.1.9]
isotig22507	K05606	MCEE, epi; methylmalonyl-CoA/ethylmalonyl-CoA epimerase [EC:5.1.99.1]
isotig17041	K01965	PCCA, pccA; propionyl-CoA carboxylase alpha chain [EC:6.4.1.3]
isotig12429	K01966	PCCB, pccB; propionyl-CoA carboxylase beta chain [EC:6.4.1.3]
isotig19672	K01847	MUT; methylmalonyl-CoA mutase [EC:5.4.99.2]
isotig16817	K03781	katE, CAT, catB, srpA; catalase [EC:1.11.1.6]
isotig19866	K03781	katE, CAT, catB, srpA; catalase [EC:1.11.1.6]
isotig24169	K00049	GRHPR; glyoxylate/hydroxypyruvate reductase [EC:1.1.1.79 1.1.1.81]
isotig08828	K00830	AGXT; alanine-glyoxylate transaminase / serine-glyoxylate transaminase / serine-pyruvate transaminase [EC:2.6.1.44 2.6.1.45 2.6.1.51]
isotig07023	K01915	glnA; glutamine synthetase [EC:6.3.1.2]
isotig12887	K01915	glnA; glutamine synthetase [EC:6.3.1.2]
isotig07302	K00600	glyA, SHMT; glycine hydroxymethyltransferase [EC:2.1.2.1]
isotig12650	K00600	glyA, SHMT; glycine hydroxymethyltransferase [EC:2.1.2.1]
isotig20340	K02437	gcvH, GCSH; glycine cleavage system H protein
isotig30921	K01816	E5.3.1.22, gip; hydroxypyruvate isomerase [EC:5.3.1.22]
isotig33144	K15788	GLYCTK; glycerate kinase [EC:2.7.1.31]
isotig22341	K01432	AFMID; arylformamidase [EC:3.5.1.9]
00640 Propanoate metabolism [PATH:ko00640]
isotig06203	K00626	E2.3.1.9, atoB; acetyl-CoA C-acetyltransferase [EC:2.3.1.9]
isotig18499	K00626	E2.3.1.9, atoB; acetyl-CoA C-acetyltransferase [EC:2.3.1.9]
isotig18365	K01895	ACSS, acs; acetyl-CoA synthetase [EC:6.2.1.1]
isotig21427	K00249	ACADM, acd; acyl-CoA dehydrogenase [EC:1.3.8.7]
isotig18421	K07515	HADHA; enoyl-CoA hydratase / long-chain 3-hydroxyacyl-CoA dehydrogenase [EC:4.2.1.17 1.1.1.211]
isotig27013	K07514	EHHADH; enoyl-CoA hydratase / 3-hydroxyacyl-CoA dehydrogenase / 3,2-trans-enoyl-CoA isomerase [EC:4.2.1.17 1.1.1.35 5.3.3.8]
isotig24178	K07511	ECHS1; enoyl-CoA hydratase [EC:4.2.1.17]
isotig20925	K05605	HIBCH; 3-hydroxyisobutyryl-CoA hydrolase [EC:3.1.2.4]
isotig16886	K11262	ACAC; acetyl-CoA carboxylase / biotin carboxylase [EC:6.4.1.2 6.3.4.14]
isotig24825	K01578	E4.1.1.9, MLYCD; malonyl-CoA decarboxylase [EC:4.1.1.9]
isotig19230	K13524	ABAT; 4-aminobutyrate aminotransferase / (S)-3-amino-2-methylpropionate transaminase [EC:2.6.1.19 2.6.1.22]
isotig17041	K01965	PCCA, pccA; propionyl-CoA carboxylase alpha chain [EC:6.4.1.3]
isotig12429	K01966	PCCB, pccB; propionyl-CoA carboxylase beta chain [EC:6.4.1.3]
isotig22507	K05606	MCEE, epi; methylmalonyl-CoA/ethylmalonyl-CoA epimerase [EC:5.1.99.1]
isotig19672	K01847	MUT; methylmalonyl-CoA mutase [EC:5.4.99.2]
isotig13343	K01899	LSC1; succinyl-CoA synthetase alpha subunit [EC:6.2.1.4 6.2.1.5]
isotig20296	K01900	LSC2; succinyl-CoA synthetase beta subunit [EC:6.2.1.4 6.2.1.5]
isotig20549	K01900	LSC2; succinyl-CoA synthetase beta subunit [EC:6.2.1.4 6.2.1.5]
isotig19864	K00140	mmsA, iolA, ALDH6A1; malonate-semialdehyde dehydrogenase (acetylating) / methylmalonate-semialdehyde dehydrogenase [EC:1.2.1.18 1.2.1.27]
isotig21109	K03417	prpB; methylisocitrate lyase [EC:4.1.3.30]
isotig08602	K00128	E1.2.1.3; aldehyde dehydrogenase (NAD+) [EC:1.2.1.3]
isotig18758	K00128	E1.2.1.3; aldehyde dehydrogenase (NAD+) [EC:1.2.1.3]
isotig12261	K14085	ALDH7A1; aldehyde dehydrogenase family 7 member A1 [EC:1.2.1.31 1.2.1.8 1.2.1.3]
isotig04265	K00149	ALDH9A1; aldehyde dehydrogenase family 9 member A1 [EC:1.2.1.47 1.2.1.3]
00650 Butanoate metabolism [PATH:ko00650]
isotig06203	K00626	E2.3.1.9, atoB; acetyl-CoA C-acetyltransferase [EC:2.3.1.9]
isotig18499	K00626	E2.3.1.9, atoB; acetyl-CoA C-acetyltransferase [EC:2.3.1.9]
isotig24298	K00022	HADH; 3-hydroxyacyl-CoA dehydrogenase [EC:1.1.1.35]
isotig18421	K07515	HADHA; enoyl-CoA hydratase / long-chain 3-hydroxyacyl-CoA dehydrogenase [EC:4.2.1.17 1.1.1.211]
isotig27013	K07514	EHHADH; enoyl-CoA hydratase / 3-hydroxyacyl-CoA dehydrogenase / 3,2-trans-enoyl-CoA isomerase [EC:4.2.1.17 1.1.1.35 5.3.3.8]
isotig24178	K07511	ECHS1; enoyl-CoA hydratase [EC:4.2.1.17]
isotig10983	K00248	ACADS, bcd; butyryl-CoA dehydrogenase [EC:1.3.8.1]
isotig22560	K01896	ACSM; medium-chain acyl-CoA synthetase [EC:6.2.1.2]
isotig27351	K00100	E1.1.1.-; [EC:1.1.1.-]
isotig26533	K00109	E1.1.99.2; 2-hydroxyglutarate dehydrogenase [EC:1.1.99.2]
isotig19230	K13524	ABAT; 4-aminobutyrate aminotransferase / (S)-3-amino-2-methylpropionate transaminase [EC:2.6.1.19 2.6.1.22]
isotig19097	K01580	E4.1.1.15, gadB, gadA, GAD; glutamate decarboxylase [EC:4.1.1.15]
isotig06492	K01641	E2.3.3.10; hydroxymethylglutaryl-CoA synthase [EC:2.3.3.10]
isotig10404	K01640	E4.1.3.4, HMGCL, hmgL; hydroxymethylglutaryl-CoA lyase [EC:4.1.3.4]
isotig18379	K01027	OXCT; 3-oxoacid CoA-transferase [EC:2.8.3.5]
isotig25665	K01907	AACS, acsA; acetoacetyl-CoA synthetase [EC:6.2.1.16]
isotig14529	K00019	E1.1.1.30, bdh; 3-hydroxybutyrate dehydrogenase [EC:1.1.1.30]
isotig18765	K00019	E1.1.1.30, bdh; 3-hydroxybutyrate dehydrogenase [EC:1.1.1.30]
isotig23466	K00019	E1.1.1.30, bdh; 3-hydroxybutyrate dehydrogenase [EC:1.1.1.30]
isotig24146	K00019	E1.1.1.30, bdh; 3-hydroxybutyrate dehydrogenase [EC:1.1.1.30]
isotig06161	K00161	PDHA, pdhA; pyruvate dehydrogenase E1 component subunit alpha [EC:1.2.4.1]
isotig19035	K00162	PDHB, pdhB; pyruvate dehydrogenase E1 component subunit beta [EC:1.2.4.1]
00660 C5-Branched dibasic acid metabolism [PATH:ko00660]
isotig08599	K17724	IRG1; aconitate decarboxylase [EC:4.1.1.6]
00562 Inositol phosphate metabolism [PATH:ko00562]
isotig17781	K00914	PIK3C3, VPS34; phosphatidylinositol 3-kinase [EC:2.7.1.137]
isotig16500	K00888	PI4K; phosphatidylinositol 4-kinase [EC:2.7.1.67]
isotig24794	K00888	PI4K; phosphatidylinositol 4-kinase [EC:2.7.1.67]
isotig22284	K13711	PI4K2; phosphatidylinositol 4-kinase type 2 [EC:2.7.1.67]
isotig06570	K00889	E2.7.1.68, PIP5K; 1-phosphatidylinositol-4-phosphate 5-kinase [EC:2.7.1.68]
isotig09302	K00889	E2.7.1.68, PIP5K; 1-phosphatidylinositol-4-phosphate 5-kinase [EC:2.7.1.68]
isotig22690	K13712	PIP5KL1; phosphatidylinositol-4-phosphate 5-kinase-like protein 1 [EC:2.7.1.68]
isotig17286	K01099	E3.1.3.36; phosphatidylinositol-bisphosphatase [EC:3.1.3.36]
isotig18463	K01099	E3.1.3.36; phosphatidylinositol-bisphosphatase [EC:3.1.3.36]
isotig22476	K01099	E3.1.3.36; phosphatidylinositol-bisphosphatase [EC:3.1.3.36]
isotig02165	K05858	PLCB; phosphatidylinositol phospholipase C, beta [EC:3.1.4.11]
isotig19258	K05858	PLCB; phosphatidylinositol phospholipase C, beta [EC:3.1.4.11]
isotig21239	K05858	PLCB; phosphatidylinositol phospholipase C, beta [EC:3.1.4.11]
isotig17792	K05857	PLCD; phosphatidylinositol phospholipase C, delta [EC:3.1.4.11]
isotig22025	K05860	PLCE; phosphatidylinositol phospholipase C, epsilon [EC:3.1.4.11]
isotig07290	K01116	PLCG1; phosphatidylinositol phospholipase C, gamma-1 [EC:3.1.4.11]
isotig16584	K00922	PIK3C; phosphatidylinositol-4,5-bisphosphate 3-kinase [EC:2.7.1.153]
isotig16910	K00922	PIK3C; phosphatidylinositol-4,5-bisphosphate 3-kinase [EC:2.7.1.153]
isotig12195	K01110	PTEN; phosphatidylinositol-3,4,5-trisphosphate 3-phosphatase and dual-specificity protein phosphatase PTEN [EC:3.1.3.16 3.1.3.48 3.1.3.67]
isotig13057	K01110	PTEN; phosphatidylinositol-3,4,5-trisphosphate 3-phosphatase and dual-specificity protein phosphatase PTEN [EC:3.1.3.16 3.1.3.48 3.1.3.67]
isotig17887	K15909	SHIP2, INPPL1; phosphatidylinositol-3,4,5-trisphosphate 5-phosphatase 2 [EC:3.1.3.86]
isotig12559	K00923	PIK3C2; phosphatidylinositol-4-phosphate 3-kinase [EC:2.7.1.154]
isotig11021	K01109	INPP4; inositol polyphosphate-4-phosphatase [EC:3.1.3.66]
isotig18209	K00921	PIKFYVE, FAB1; 1-phosphatidylinositol-3-phosphate 5-kinase [EC:2.7.1.150]
isotig20214	K00921	PIKFYVE, FAB1; 1-phosphatidylinositol-3-phosphate 5-kinase [EC:2.7.1.150]
isotig25906	K01092	E3.1.3.25, IMPA, suhB; myo-inositol-1(or 4)-monophosphatase [EC:3.1.3.25]
isotig17080	K15759	IMPAD1, IMPA3; inositol monophosphatase 3 [EC:3.1.3.25 3.1.3.7]
isotig19459	K00999	CDIPT; CDP-diacylglycerol--inositol 3-phosphatidyltransferase [EC:2.7.8.11]
isotig19017	K01858	E5.5.1.4, INO1; myo-inositol-1-phosphate synthase [EC:5.5.1.4]
isotig03958	K01107	INPP1; inositol polyphosphate 1-phosphatase [EC:3.1.3.57]
isotig10042	K01106	E3.1.3.56; inositol-1,4,5-trisphosphate 5-phosphatase [EC:3.1.3.56]
isotig21212	K01106	E3.1.3.56; inositol-1,4,5-trisphosphate 5-phosphatase [EC:3.1.3.56]
isotig18103	K03103	MINPP1; multiple inositol-polyphosphate phosphatase [EC:3.1.3.62]
isotig11103	K00911	E2.7.1.127, ITPK; 1D-myo-inositol-triphosphate 3-kinase [EC:2.7.1.127]
isotig18764	K00913	ITPK1; inositol-1,3,4-trisphosphate 5/6-kinase / inositol-tetrakisphosphate 1-kinase [EC:2.7.1.159 2.7.1.134]
isotig21049	K00328	IPMK; inositol-polyphosphate multikinase [EC:2.7.1.151]
isotig24812	K10572	IPPK; inositol-pentakisphosphate 2-kinase [EC:2.7.1.158]
isotig23610	K00469	MIOX; inositol oxygenase [EC:1.13.99.1]
isotig13287	K00010	iolG; myo-inositol 2-dehydrogenase [EC:1.1.1.18]
isotig19864	K00140	mmsA, iolA, ALDH6A1; malonate-semialdehyde dehydrogenase (acetylating) / methylmalonate-semialdehyde dehydrogenase [EC:1.2.1.18 1.2.1.27]
isotig23032	K01803	TPI, tpiA; triosephosphate isomerase (TIM) [EC:5.3.1.1]
Energy metabolism
00190 Oxidative phosphorylation [PATH:ko00190]
isotig05286	K03881	ND4; NADH-ubiquinone oxidoreductase chain 4 [EC:1.6.5.3]
isotig18834	K03934	NDUFS1; NADH dehydrogenase (ubiquinone) Fe-S protein 1 [EC:1.6.5.3 1.6.99.3]
isotig21335	K03935	NDUFS2; NADH dehydrogenase (ubiquinone) Fe-S protein 2 [EC:1.6.5.3 1.6.99.3]
isotig26704	K03936	NDUFS3; NADH dehydrogenase (ubiquinone) Fe-S protein 3 [EC:1.6.5.3 1.6.99.3]
isotig26212	K03937	NDUFS4; NADH dehydrogenase (ubiquinone) Fe-S protein 4
isotig29752	K03939	NDUFS6; NADH dehydrogenase (ubiquinone) Fe-S protein 6
isotig25408	K03940	NDUFS7; NADH dehydrogenase (ubiquinone) Fe-S protein 7 [EC:1.6.5.3 1.6.99.3]
isotig28353	K03941	NDUFS8; NADH dehydrogenase (ubiquinone) Fe-S protein 8 [EC:1.6.5.3 1.6.99.3]
isotig12875	K03942	NDUFV1; NADH dehydrogenase (ubiquinone) flavoprotein 1 [EC:1.6.5.3 1.6.99.3]
isotig26655	K03943	NDUFV2; NADH dehydrogenase (ubiquinone) flavoprotein 2 [EC:1.6.5.3 1.6.99.3]
isotig25950	K03946	NDUFA2; NADH dehydrogenase (ubiquinone) 1 alpha subcomplex subunit 2
isotig32274	K03948	NDUFA4; NADH dehydrogenase (ubiquinone) 1 alpha subcomplex subunit 4
isotig32767	K03949	NDUFA5; NADH dehydrogenase (ubiquinone) 1 alpha subcomplex subunit 5
isotig29965	K03950	NDUFA6; NADH dehydrogenase (ubiquinone) 1 alpha subcomplex subunit 6
isotig33710	K03951	NDUFA7; NADH dehydrogenase (ubiquinone) 1 alpha subcomplex subunit 7
isotig29835	K03952	NDUFA8; NADH dehydrogenase (ubiquinone) 1 alpha subcomplex subunit 8
isotig22743	K03953	NDUFA9; NADH dehydrogenase (ubiquinone) 1 alpha subcomplex subunit 9
isotig22541	K03954	NDUFA10; NADH dehydrogenase (ubiquinone) 1 alpha subcomplex subunit 10
isotig30642	K03955	NDUFAB1; NADH dehydrogenase (ubiquinone) 1 alpha/beta subcomplex 1
isotig31680	K11352	NDUFA12; NADH dehydrogenase (ubiquinone) 1 alpha subcomplex subunit 12
isotig21622	K11353	NDUFA13; NADH dehydrogenase (ubiquinone) 1 alpha subcomplex subunit 13
isotig26582	K03961	NDUFB5; NADH dehydrogenase (ubiquinone) 1 beta subcomplex subunit 5
isotig32502	K03963	NDUFB7; NADH dehydrogenase (ubiquinone) 1 beta subcomplex subunit 7
isotig28517	K03964	NDUFB8; NADH dehydrogenase (ubiquinone) 1 beta subcomplex subunit 8
isotig29642	K03965	NDUFB9; NADH dehydrogenase (ubiquinone) 1 beta subcomplex subunit 9
isotig26039	K03966	NDUFB10; NADH dehydrogenase (ubiquinone) 1 beta subcomplex subunit 10
isotig14239	K11351	NDUFB11; NADH dehydrogenase (ubiquinone) 1 beta subcomplex subunit 11
isotig20155	K03885	ndh; NADH dehydrogenase [EC:1.6.99.3]
isotig27022	K00236	SDHC, SDH3; succinate dehydrogenase (ubiquinone) cytochrome b560 subunit
isotig25035	K00237	SDHD, SDH4; succinate dehydrogenase (ubiquinone) membrane anchor subunit
isotig18634	K00234	SDHA, SDH1; succinate dehydrogenase (ubiquinone) flavoprotein subunit [EC:1.3.5.1]
isotig23869	K00235	SDHB, SDH2; succinate dehydrogenase (ubiquinone) iron-sulfur subunit [EC:1.3.5.1]
isotig26195	K00411	UQCRFS1, RIP1, petA; ubiquinol-cytochrome c reductase iron-sulfur subunit [EC:1.10.2.2]
isotig18916	K00412	CYTB, petB; ubiquinol-cytochrome c reductase cytochrome b subunit
isotig13055	K00413	CYC1, CYT1, petC; ubiquinol-cytochrome c reductase cytochrome c1 subunit
isotig21147	K00415	QCR2, UQCRC2; ubiquinol-cytochrome c reductase core subunit 2
isotig29159	K00417	QCR7, UQCRB; ubiquinol-cytochrome c reductase subunit 7
isotig24852	K02257	COX10; protoheme IX farnesyltransferase [EC:2.5.1.-]
isotig25593	K02262	COX3; cytochrome c oxidase subunit 3
isotig18470	K02256	COX1; cytochrome c oxidase subunit 1 [EC:1.9.3.1]
isotig26891	K02263	COX4; cytochrome c oxidase subunit 4
isotig30024	K02264	COX5A; cytochrome c oxidase subunit 5a
isotig14631	K02265	COX5B; cytochrome c oxidase subunit 5b
isotig30765	K02265	COX5B; cytochrome c oxidase subunit 5b
isotig31765	K02266	COX6A; cytochrome c oxidase subunit 6a
isotig32124	K02266	COX6A; cytochrome c oxidase subunit 6a
isotig23672	K02258	COX11; cytochrome c oxidase assembly protein subunit 11
isotig21349	K02259	COX15; cytochrome c oxidase assembly protein subunit 15
isotig33332	K02260	COX17; cytochrome c oxidase assembly protein subunit 17
isotig33753	K02135	ATPeF1E, ATP5E; F-type H+-transporting ATPase subunit epsilon [EC:3.6.3.14]
isotig26099	K02134	ATPeF1D, ATP5D; F-type H+-transporting ATPase subunit delta [EC:3.6.3.14]
isotig19967	K02133	ATPeF1B, ATP5B; F-type H+-transporting ATPase subunit beta [EC:3.6.3.14]
isotig25053	K02136	ATPeF1G, ATP5C1; F-type H+-transporting ATPase subunit gamma [EC:3.6.3.14]
isotig20025	K02132	ATPeF1A, ATP5A1; F-type H+-transporting ATPase subunit alpha [EC:3.6.3.14]
isotig27092	K02137	ATPeF1O, ATP5O; F-type H+-transporting ATPase oligomycin sensitivity conferral protein [EC:3.6.3.14]
isotig30613	K02128	ATPeF0C, ATP5G; F-type H+-transporting ATPase subunit c [EC:3.6.3.14]
isotig22724	K02127	ATPeF0B, ATP5F1; F-type H+-transporting ATPase subunit b [EC:3.6.3.14]
isotig33245	K02130	ATPeF0F, ATP5J2; F-type H+-transporting ATPase subunit f [EC:3.6.3.14]
isotig20293	K02146	ATPeVAC39, ATP6D; V-type H+-transporting ATPase subunit AC39 [EC:3.6.3.14]
isotig29416	K02151	ATPeVF, ATP6S14; V-type H+-transporting ATPase subunit F [EC:3.6.3.14]
isotig18380	K02148	ATPeVC, ATP6C; V-type H+-transporting ATPase subunit C [EC:3.6.3.14]
contig12384	K02145	ATPeVA, ATP6A1; V-type H+-transporting ATPase subunit A [EC:3.6.3.14]
isotig12305	K02147	ATPeVB, ATP6B1; V-type H+-transporting ATPase subunit B [EC:3.6.3.14]
isotig23423	K02150	ATPeVE, ATP6E; V-type H+-transporting ATPase subunit E [EC:3.6.3.14]
isotig22308	K02155	ATPeVPL, ATP6L; V-type H+-transporting ATPase 16kDa proteolipid subunit [EC:3.6.3.14]
isotig22819	K03661	ATPeVPF, ATP6F; V-type H+-transporting ATPase 21kDa proteolipid subunit [EC:3.6.3.14]
isotig09871	K02154	ATPeVI, ATP6N1A; V-type H+-transporting ATPase subunit I [EC:3.6.3.14]
isotig11493	K02154	ATPeVI, ATP6N1A; V-type H+-transporting ATPase subunit I [EC:3.6.3.14]
isotig12295	K02149	ATPeVD, ATP6M; V-type H+-transporting ATPase subunit D [EC:3.6.3.14]
isotig13469	K02153	ATPeVH, ATP6H; V-type H+-transporting ATPase subunit H [EC:3.6.3.14]
isotig19417	K02144	ATPeV54kD; V-type H+-transporting ATPase 54 kD subunit [EC:3.6.3.14]
isotig21723	K03662	ATPeVS1, ATP6S1; V-type H+-transporting ATPase S1 subunit [EC:3.6.3.14]
isotig19852	K01507	ppa; inorganic pyrophosphatase [EC:3.6.1.1]
isotig20389	K11725	LHPP; phospholysine phosphohistidine inorganic pyrophosphate phosphatase [EC:3.6.1.1 3.1.3.-]
00195 Photosynthesis [PATH:ko00195]
00196 Photosynthesis - antenna proteins [PATH:ko00196]
00194 Photosynthesis proteins [BR:ko00194]
00710 Carbon fixation in photosynthetic organisms [PATH:ko00710]
isotig20358	K00927	PGK, pgk; phosphoglycerate kinase [EC:2.7.2.3]
isotig22733	K00134	GAPDH, gapA; glyceraldehyde 3-phosphate dehydrogenase [EC:1.2.1.12]
isotig21231	K01623	ALDO; fructose-bisphosphate aldolase, class I [EC:4.1.2.13]
isotig20752	K03841	FBP, fbp; fructose-1,6-bisphosphatase I [EC:3.1.3.11]
isotig09401	K00615	E2.2.1.1, tktA, tktB; transketolase [EC:2.2.1.1]
isotig22500	K01807	rpiA; ribose 5-phosphate isomerase A [EC:5.3.1.6]
isotig23032	K01803	TPI, tpiA; triosephosphate isomerase (TIM) [EC:5.3.1.1]
isotig14505	K01783	rpe, RPE; ribulose-phosphate 3-epimerase [EC:5.1.3.1]
isotig26374	K11214	SHPK; sedoheptulokinase [EC:2.7.1.14]
isotig17486	K14454	GOT1; aspartate aminotransferase, cytoplasmic [EC:2.6.1.1]
isotig10071	K00814	GPT, ALT; alanine transaminase [EC:2.6.1.2]
isotig17214	K00029	E1.1.1.40, maeB; malate dehydrogenase (oxaloacetate-decarboxylating)(NADP+) [EC:1.1.1.40]
isotig21869	K14455	GOT2; aspartate aminotransferase, mitochondrial [EC:2.6.1.1]
isotig21916	K00025	MDH1; malate dehydrogenase [EC:1.1.1.37]
isotig22080	K00026	MDH2; malate dehydrogenase [EC:1.1.1.37]
00720 Carbon fixation pathways in prokaryotes [PATH:ko00720]
isotig18304	K01007	pps, ppsA; pyruvate, water dikinase [EC:2.7.9.2]
isotig07378	K01958	PC, pyc; pyruvate carboxylase [EC:6.4.1.1]
isotig21795	K01958	PC, pyc; pyruvate carboxylase [EC:6.4.1.1]
isotig20019	K01676	E4.2.1.2A, fumA, fumB; fumarate hydratase, class I [EC:4.2.1.2]
isotig06203	K00626	E2.3.1.9, atoB; acetyl-CoA C-acetyltransferase [EC:2.3.1.9]
isotig18499	K00626	E2.3.1.9, atoB; acetyl-CoA C-acetyltransferase [EC:2.3.1.9]
contig23686	K00031	IDH1, IDH2, icd; isocitrate dehydrogenase [EC:1.1.1.42]
isotig20387	K00031	IDH1, IDH2, icd; isocitrate dehydrogenase [EC:1.1.1.42]
isotig10271	K01681	ACO, acnA; aconitate hydratase [EC:4.2.1.3]
isotig17648	K01681	ACO, acnA; aconitate hydratase [EC:4.2.1.3]
isotig22939	K01648	ACLY; ATP citrate (pro-S)-lyase [EC:2.3.3.8]
isotig28282	K01648	ACLY; ATP citrate (pro-S)-lyase [EC:2.3.3.8]
isotig17041	K01965	PCCA, pccA; propionyl-CoA carboxylase alpha chain [EC:6.4.1.3]
isotig12429	K01966	PCCB, pccB; propionyl-CoA carboxylase beta chain [EC:6.4.1.3]
isotig22507	K05606	MCEE, epi; methylmalonyl-CoA/ethylmalonyl-CoA epimerase [EC:5.1.99.1]
isotig19672	K01847	MUT; methylmalonyl-CoA mutase [EC:5.4.99.2]
isotig18592	K00297	metF, MTHFR; methylenetetrahydrofolate reductase (NADPH) [EC:1.5.1.20]
isotig31034	K03518	E1.2.99.2S, coxS; carbon-monoxide dehydrogenase small subunit [EC:1.2.99.2]
isotig18365	K01895	ACSS, acs; acetyl-CoA synthetase [EC:6.2.1.1]
00680 Methane metabolism [PATH:ko00680]
isotig22832	K00121	frmA, ADH5, adhC; S-(hydroxymethyl)glutathione dehydrogenase / alcohol dehydrogenase [EC:1.1.1.284 1.1.1.1]
isotig10454	K01070	frmB, ESD, fghA; S-formylglutathione hydrolase [EC:3.1.2.12]
isotig31034	K03518	E1.2.99.2S, coxS; carbon-monoxide dehydrogenase small subunit [EC:1.2.99.2]
isotig07302	K00600	glyA, SHMT; glycine hydroxymethyltransferase [EC:2.1.2.1]
isotig12650	K00600	glyA, SHMT; glycine hydroxymethyltransferase [EC:2.1.2.1]
isotig08828	K00830	AGXT; alanine-glyoxylate transaminase / serine-glyoxylate transaminase / serine-pyruvate transaminase [EC:2.6.1.44 2.6.1.45 2.6.1.51]
isotig18261	K01689	ENO, eno; enolase [EC:4.2.1.11]
isotig30995	K00863	E2.7.1.29, DAK1, DAK2; dihydroxyacetone kinase [EC:2.7.1.29]
isotig21231	K01623	ALDO; fructose-bisphosphate aldolase, class I [EC:4.1.2.13]
isotig20752	K03841	FBP, fbp; fructose-1,6-bisphosphatase I [EC:3.1.3.11]
isotig09956	K00850	pfkA, PFK; 6-phosphofructokinase 1 [EC:2.7.1.11]
isotig25873	K00850	pfkA, PFK; 6-phosphofructokinase 1 [EC:2.7.1.11]
isotig20434	K00485	FMO; dimethylaniline monooxygenase (N-oxide forming) [EC:1.14.13.8]
isotig20712	K00485	FMO; dimethylaniline monooxygenase (N-oxide forming) [EC:1.14.13.8]
isotig26857	K00485	FMO; dimethylaniline monooxygenase (N-oxide forming) [EC:1.14.13.8]
isotig18365	K01895	ACSS, acs; acetyl-CoA synthetase [EC:6.2.1.1]
isotig18304	K01007	pps, ppsA; pyruvate, water dikinase [EC:2.7.9.2]
isotig07165	K01834	PGAM, gpmA; 2,3-bisphosphoglycerate-dependent phosphoglycerate mutase [EC:5.4.2.11]
isotig10204	K00058	serA, PHGDH; D-3-phosphoglycerate dehydrogenase [EC:1.1.1.95]
isotig08542	K00831	serC, PSAT1; phosphoserine aminotransferase [EC:2.6.1.52]
isotig29988	K01079	serB, PSPH; phosphoserine phosphatase [EC:3.1.3.3]
00910 Nitrogen metabolism [PATH:ko00910]
isotig17805	K00261	GLUD1_2, gdhA; glutamate dehydrogenase (NAD(P)+) [EC:1.4.1.3]
isotig07023	K01915	glnA; glutamine synthetase [EC:6.3.1.2]
isotig12887	K01915	glnA; glutamine synthetase [EC:6.3.1.2]
isotig14777	K00264	GLT1; glutamate synthase (NADPH/NADH) [EC:1.4.1.13 1.4.1.14]
isotig17146	K01672	E4.2.1.1; carbonic anhydrase [EC:4.2.1.1]
isotig18940	K01672	E4.2.1.1; carbonic anhydrase [EC:4.2.1.1]
isotig19932	K01672	E4.2.1.1; carbonic anhydrase [EC:4.2.1.1]
isotig19990	K01672	E4.2.1.1; carbonic anhydrase [EC:4.2.1.1]
isotig19997	K01672	E4.2.1.1; carbonic anhydrase [EC:4.2.1.1]
00920 Sulfur metabolism [PATH:ko00920]
isotig18027	K13811	PAPSS; 3'-phosphoadenosine 5'-phosphosulfate synthase [EC:2.7.7.4 2.7.1.25]
isotig17080	K15759	IMPAD1, IMPA3; inositol monophosphatase 3 [EC:3.1.3.25 3.1.3.7]
isotig17935	K00387	SUOX; sulfite oxidase [EC:1.8.3.1]
isotig14183	K17224	soxB1; sulfur-oxidizing protein SoxB
isotig26551	K08738	CYC; cytochrome c
isotig21032	K17725	ETHE1; sulfur dioxygenase [EC:1.13.11.18]
isotig13825	K01011	TST, MPST, sseA; thiosulfate/3-mercaptopyruvate sulfurtransferase [EC:2.8.1.1 2.8.1.2]
isotig23038	K01011	TST, MPST, sseA; thiosulfate/3-mercaptopyruvate sulfurtransferase [EC:2.8.1.1 2.8.1.2]
isotig23536	K01738	cysK; cysteine synthase A [EC:2.5.1.47]
isotig19214	K17218	sqr; sulfide:quinone oxidoreductase [EC:1.8.5.-]
Lipid metabolism
00061 Fatty acid biosynthesis [PATH:ko00061]
isotig16886	K11262	ACAC; acetyl-CoA carboxylase / biotin carboxylase [EC:6.4.1.2 6.3.4.14]
isotig17856	K00665	FASN; fatty acid synthase, animal type [EC:2.3.1.85]
isotig21096	K00665	FASN; fatty acid synthase, animal type [EC:2.3.1.85]
isotig32030	K09458	fabF; 3-oxoacyl-[acyl-carrier-protein] synthase II [EC:2.3.1.179]
isotig25183	K00059	fabG; 3-oxoacyl-[acyl-carrier protein] reductase [EC:1.1.1.100]
isotig27124	K01071	E3.1.2.14; oleoyl-[acyl-carrier-protein] hydrolase [EC:3.1.2.14]
00062 Fatty acid elongation [PATH:ko00062]
isotig21730	K07508	ACAA2; acetyl-CoA acyltransferase 2 [EC:2.3.1.16]
isotig21297	K07509	HADHB; acetyl-CoA acyltransferase [EC:2.3.1.16]
isotig24298	K00022	HADH; 3-hydroxyacyl-CoA dehydrogenase [EC:1.1.1.35]
isotig18421	K07515	HADHA; enoyl-CoA hydratase / long-chain 3-hydroxyacyl-CoA dehydrogenase [EC:4.2.1.17 1.1.1.211]
isotig24178	K07511	ECHS1; enoyl-CoA hydratase [EC:4.2.1.17]
isotig24250	K07512	MECR, NRBF1; mitochondrial trans-2-enoyl-CoA reductase [EC:1.3.1.38]
isotig20337	K01074	PPT; palmitoyl-protein thioesterase [EC:3.1.2.22]
isotig20990	K01074	PPT; palmitoyl-protein thioesterase [EC:3.1.2.22]
isotig25976	K10205	ELOVL2; elongation of very long chain fatty acids protein 2 [EC:2.3.1.199]
isotig10188	K10249	ELOVL4; elongation of very long chain fatty acids protein 4 [EC:2.3.1.199]
isotig24986	K10249	ELOVL4; elongation of very long chain fatty acids protein 4 [EC:2.3.1.199]
isotig21314	K10203	ELOVL6; elongation of very long chain fatty acids protein 6 [EC:2.3.1.199]
isotig20135	K10250	ELOVL7; elongation of very long chain fatty acids protein 7 [EC:2.3.1.199]
isotig28766	K10251	HSD17B12, KAR, IFA38; 17beta-estradiol 17-dehydrogenase / very-long-chain 3-oxoacyl-CoA reductase [EC:1.1.1.62 1.1.1.330]
isotig27695	K10703	PHS1, PAS2; very-long-chain (3R)-3-hydroxyacyl-[acyl-carrier protein] dehydratase [EC:4.2.1.134]
isotig24020	K10258	TER, TSC13, CER10; very-long-chain enoyl-CoA reductase [EC:1.3.1.93]
isotig21082	K01068	ACOT1_2_4; acyl-coenzyme A thioesterase 1/2/4 [EC:3.1.2.2]
00071 Fatty acid degradation [PATH:ko00071]
isotig06203	K00626	E2.3.1.9, atoB; acetyl-CoA C-acetyltransferase [EC:2.3.1.9]
isotig18499	K00626	E2.3.1.9, atoB; acetyl-CoA C-acetyltransferase [EC:2.3.1.9]
isotig21730	K07508	ACAA2; acetyl-CoA acyltransferase 2 [EC:2.3.1.16]
isotig21297	K07509	HADHB; acetyl-CoA acyltransferase [EC:2.3.1.16]
isotig24298	K00022	HADH; 3-hydroxyacyl-CoA dehydrogenase [EC:1.1.1.35]
isotig18421	K07515	HADHA; enoyl-CoA hydratase / long-chain 3-hydroxyacyl-CoA dehydrogenase [EC:4.2.1.17 1.1.1.211]
isotig27013	K07514	EHHADH; enoyl-CoA hydratase / 3-hydroxyacyl-CoA dehydrogenase / 3,2-trans-enoyl-CoA isomerase [EC:4.2.1.17 1.1.1.35 5.3.3.8]
isotig24178	K07511	ECHS1; enoyl-CoA hydratase [EC:4.2.1.17]
isotig21860	K00232	E1.3.3.6, ACOX1, ACOX3; acyl-CoA oxidase [EC:1.3.3.6]
isotig26598	K00232	E1.3.3.6, ACOX1, ACOX3; acyl-CoA oxidase [EC:1.3.3.6]
isotig26914	K00232	E1.3.3.6, ACOX1, ACOX3; acyl-CoA oxidase [EC:1.3.3.6]
isotig29047	K00232	E1.3.3.6, ACOX1, ACOX3; acyl-CoA oxidase [EC:1.3.3.6]
isotig10983	K00248	ACADS, bcd; butyryl-CoA dehydrogenase [EC:1.3.8.1]
isotig21427	K00249	ACADM, acd; acyl-CoA dehydrogenase [EC:1.3.8.7]
isotig20302	K00255	ACADL; long-chain-acyl-CoA dehydrogenase [EC:1.3.8.8]
isotig21280	K09478	ACADSB; short/branched chain acyl-CoA dehydrogenase [EC:1.3.99.12]
isotig09926	K09479	ACADVL; very long chain acyl-CoA dehydrogenase [EC:1.3.8.9]
isotig18999	K00252	GCDH, gcdH; glutaryl-CoA dehydrogenase [EC:1.3.8.6]
isotig09691	K01897	ACSL, fadD; long-chain acyl-CoA synthetase [EC:6.2.1.3]
isotig17936	K01897	ACSL, fadD; long-chain acyl-CoA synthetase [EC:6.2.1.3]
isotig22212	K15013	ACSBG; long-chain-fatty-acid--CoA ligase ACSBG [EC:6.2.1.3]
isotig07256	K08765	CPT1; carnitine O-palmitoyltransferase 1 [EC:2.3.1.21]
isotig16426	K08765	CPT1; carnitine O-palmitoyltransferase 1 [EC:2.3.1.21]
isotig23377	K08766	CPT2; carnitine O-palmitoyltransferase 2 [EC:2.3.1.21]
isotig22794	K13238	DCI; 3,2-trans-enoyl-CoA isomerase, mitochondrial [EC:5.3.3.8]
isotig21607	K13239	PECI; peroxisomal 3,2-trans-enoyl-CoA isomerase [EC:5.3.3.8]
isotig22832	K00121	frmA, ADH5, adhC; S-(hydroxymethyl)glutathione dehydrogenase / alcohol dehydrogenase [EC:1.1.1.284 1.1.1.1]
isotig08602	K00128	E1.2.1.3; aldehyde dehydrogenase (NAD+) [EC:1.2.1.3]
isotig18758	K00128	E1.2.1.3; aldehyde dehydrogenase (NAD+) [EC:1.2.1.3]
isotig12261	K14085	ALDH7A1; aldehyde dehydrogenase family 7 member A1 [EC:1.2.1.31 1.2.1.8 1.2.1.3]
isotig04265	K00149	ALDH9A1; aldehyde dehydrogenase family 9 member A1 [EC:1.2.1.47 1.2.1.3]
00072 Synthesis and degradation of ketone bodies [PATH:ko00072]
isotig06492	K01641	E2.3.3.10; hydroxymethylglutaryl-CoA synthase [EC:2.3.3.10]
isotig10404	K01640	E4.1.3.4, HMGCL, hmgL; hydroxymethylglutaryl-CoA lyase [EC:4.1.3.4]
isotig18379	K01027	OXCT; 3-oxoacid CoA-transferase [EC:2.8.3.5]
isotig06203	K00626	E2.3.1.9, atoB; acetyl-CoA C-acetyltransferase [EC:2.3.1.9]
isotig18499	K00626	E2.3.1.9, atoB; acetyl-CoA C-acetyltransferase [EC:2.3.1.9]
isotig14529	K00019	E1.1.1.30, bdh; 3-hydroxybutyrate dehydrogenase [EC:1.1.1.30]
isotig18765	K00019	E1.1.1.30, bdh; 3-hydroxybutyrate dehydrogenase [EC:1.1.1.30]
isotig23466	K00019	E1.1.1.30, bdh; 3-hydroxybutyrate dehydrogenase [EC:1.1.1.30]
isotig24146	K00019	E1.1.1.30, bdh; 3-hydroxybutyrate dehydrogenase [EC:1.1.1.30]
00073 Cutin, suberine and wax biosynthesis [PATH:ko00073]
isotig19244	K13356	FAR; fatty acyl-CoA reductase [EC:1.2.1.-]
isotig20315	K13356	FAR; fatty acyl-CoA reductase [EC:1.2.1.-]
00100 Steroid biosynthesis [PATH:ko00100]
isotig12185	K05917	CYP51; cytochrome P450, family 51 (sterol 14-demethylase) [EC:1.14.13.70]
isotig21859	K05917	CYP51; cytochrome P450, family 51 (sterol 14-demethylase) [EC:1.14.13.70]
isotig12527	K00222	E1.3.1.70, TM7SF2, ERG24; delta14-sterol reductase [EC:1.3.1.70]
isotig12461	K07750	E1.14.13.72, SC4MOL, ERG25; methylsterol monooxygenase [EC:1.14.13.72]
isotig21790	K13373	HSD17B7; 17beta-estradiol 17-dehydrogenase / 3beta-hydroxysteroid 3-dehydrogenase [EC:1.1.1.62 1.1.1.270]
isotig32264	K01824	EBP; cholestenol delta-isomerase [EC:5.3.3.5]
isotig30691	K09828	DHCR24; delta24-sterol reductase [EC:1.3.1.72]
isotig30331	K00227	SC5DL, ERG3; lathosterol oxidase [EC:1.14.21.6]
isotig12377	K00213	DHCR7; 7-dehydrocholesterol reductase [EC:1.3.1.21]
isotig09714	K00637	E2.3.1.26, SOAT; sterol O-acyltransferase [EC:2.3.1.26]
isotig17778	K07436	CYP24A1; cytochrome P450, family 24, subfamily A, polypeptide 1 (vitamin D3 24-hydroxylase) [EC:1.14.13.126]
isotig14303	K09831	ERG5; C-22 sterol desaturase [EC:1.14.14.-]
00120 Primary bile acid biosynthesis [PATH:ko00120]
isotig18186	K00489	CYP7A1; cytochrome P450, family 7, subfamily A (cholesterol 7alpha-monooxygenase) [EC:1.14.13.17]
isotig21056	K01796	E5.1.99.4, AMACR, mcr; alpha-methylacyl-CoA racemase [EC:5.1.99.4]
isotig09037	K12405	HSD17B4; 3-hydroxyacyl-CoA dehydrogenase / 3a,7a,12a-trihydroxy-5b-cholest-24-enoyl-CoA hydratase [EC:1.1.1.35 4.2.1.107]
isotig13371	K08764	SCP2, SCPX; sterol carrier protein 2 [EC:2.3.1.176]
isotig28727	K11992	ACOT8, PTE; acyl-CoA thioesterase 8 [EC:3.1.2.27]
00121 Secondary bile acid biosynthesis [PATH:ko00121]
00140 Steroid hormone biosynthesis [PATH:ko00140]
isotig08776	K00512	CYP17; cytochrome P450, family 17, subfamily A (steroid 17alpha-monooxygenase) [EC:1.14.99.9]
isotig12291	K00512	CYP17; cytochrome P450, family 17, subfamily A (steroid 17alpha-monooxygenase) [EC:1.14.99.9]
isotig12613	K00512	CYP17; cytochrome P450, family 17, subfamily A (steroid 17alpha-monooxygenase) [EC:1.14.99.9]
isotig12719	K00512	CYP17; cytochrome P450, family 17, subfamily A (steroid 17alpha-monooxygenase) [EC:1.14.99.9]
isotig20484	K01131	STS; steryl-sulfatase [EC:3.1.6.2]
isotig08593	K00070	HSD3B; 3beta-hydroxy-delta5-steroid dehydrogenase / steroid delta-isomerase [EC:1.1.1.145 5.3.3.1]
isotig26744	K12343	SRD5A1; 3-oxo-5-alpha-steroid 4-dehydrogenase 1 [EC:1.3.1.22]
isotig25846	K12345	SRD5A3; 3-oxo-5-alpha-steroid 4-dehydrogenase 3 [EC:1.3.1.22 1.3.1.94]
isotig11131	K15680	HSD11B1; corticosteroid 11-beta-dehydrogenase isozyme 1 [EC:1.1.1.146]
isotig22085	K01016	SULT1E1, STE; estrone sulfotransferase [EC:2.8.2.4]
isotig21790	K13373	HSD17B7; 17beta-estradiol 17-dehydrogenase / 3beta-hydroxysteroid 3-dehydrogenase [EC:1.1.1.62 1.1.1.270]
isotig28766	K10251	HSD17B12, KAR, IFA38; 17beta-estradiol 17-dehydrogenase / very-long-chain 3-oxoacyl-CoA reductase [EC:1.1.1.62 1.1.1.330]
isotig21592	K07412	CYP2B; cytochrome P450, family 2, subfamily B [EC:1.14.14.1]
isotig19197	K07424	CYP3A; cytochrome P450, family 3, subfamily A [EC:1.14.14.1]
isotig19986	K07424	CYP3A; cytochrome P450, family 3, subfamily A [EC:1.14.14.1]
isotig20681	K07424	CYP3A; cytochrome P450, family 3, subfamily A [EC:1.14.14.1]
isotig18186	K00489	CYP7A1; cytochrome P450, family 7, subfamily A (cholesterol 7alpha-monooxygenase) [EC:1.14.13.17]
00561 Glycerolipid metabolism [PATH:ko00561]
isotig33144	K15788	GLYCTK; glycerate kinase [EC:2.7.1.31]
isotig08602	K00128	E1.2.1.3; aldehyde dehydrogenase (NAD+) [EC:1.2.1.3]
isotig18758	K00128	E1.2.1.3; aldehyde dehydrogenase (NAD+) [EC:1.2.1.3]
isotig12261	K14085	ALDH7A1; aldehyde dehydrogenase family 7 member A1 [EC:1.2.1.31 1.2.1.8 1.2.1.3]
isotig04265	K00149	ALDH9A1; aldehyde dehydrogenase family 9 member A1 [EC:1.2.1.47 1.2.1.3]
isotig14167	K00011	E1.1.1.21, AKR1; aldehyde reductase [EC:1.1.1.21]
isotig25473	K00011	E1.1.1.21, AKR1; aldehyde reductase [EC:1.1.1.21]
isotig30995	K00863	E2.7.1.29, DAK1, DAK2; dihydroxyacetone kinase [EC:2.7.1.29]
isotig18249	K00864	E2.7.1.30, glpK; glycerol kinase [EC:2.7.1.30]
isotig17536	K00629	GPAT1_2; glycerol-3-phosphate O-acyltransferase 1/2 [EC:2.3.1.15]
isotig22311	K13506	GPAT3_4, AGPAT9, AGPAT6; glycerol-3-phosphate O-acyltransferase 3/4 [EC:2.3.1.15]
isotig23528	K13509	LPAAT, AGPAT1, AGPAT2; lysophosphatidate acyltransferase [EC:2.3.1.51]
isotig09933	K13513	LCLAT1, AGPAT8; lysocardiolipin and lysophospholipid acyltransferase [EC:2.3.1.- 2.3.1.51]
isotig11105	K13517	MBOAT1_2; lysophospholipid acyltransferase 1/2 [EC:2.3.1.51 2.3.1.-]
isotig13139	K13523	AGPAT3_4; lysophosphatidic acid acyltransferase / lysophosphatidylinositol acyltransferase [EC:2.3.1.51 2.3.1.-]
isotig18166	K01080	PPAP2; phosphatidate phosphatase [EC:3.1.3.4]
isotig22018	K01080	PPAP2; phosphatidate phosphatase [EC:3.1.3.4]
isotig11149	K15728	LPIN; phosphatidate phosphatase LPIN [EC:3.1.3.4]
isotig07226	K00901	E2.7.1.107, DGK, dgkA; diacylglycerol kinase (ATP dependent) [EC:2.7.1.107]
isotig08420	K00901	E2.7.1.107, DGK, dgkA; diacylglycerol kinase (ATP dependent) [EC:2.7.1.107]
isotig14539	K00901	E2.7.1.107, DGK, dgkA; diacylglycerol kinase (ATP dependent) [EC:2.7.1.107]
isotig16591	K00901	E2.7.1.107, DGK, dgkA; diacylglycerol kinase (ATP dependent) [EC:2.7.1.107]
isotig20283	K00901	E2.7.1.107, DGK, dgkA; diacylglycerol kinase (ATP dependent) [EC:2.7.1.107]
isotig20322	K00901	E2.7.1.107, DGK, dgkA; diacylglycerol kinase (ATP dependent) [EC:2.7.1.107]
isotig26756	K00901	E2.7.1.107, DGK, dgkA; diacylglycerol kinase (ATP dependent) [EC:2.7.1.107]
isotig29549	K00901	E2.7.1.107, DGK, dgkA; diacylglycerol kinase (ATP dependent) [EC:2.7.1.107]
isotig08488	K11155	DGAT1; diacylglycerol O-acyltransferase 1 [EC:2.3.1.20 2.3.1.75 2.3.1.76]
isotig21513	K01046	E3.1.1.3; triacylglycerol lipase [EC:3.1.1.3]
isotig18035	K16816	PNPLA2, ATGL; patatin-like phospholipase domain-containing protein 2 [EC:3.1.1.3]
isotig21482	K14073	PNLIP, PL; pancreatic triacylglycerol lipase [EC:3.1.1.3]
isotig19388	K14452	LIPF; gastric triacylglycerol lipase [EC:3.1.1.3]
isotig21758	K09881	E2.7.1.94, AGK; acylglycerol kinase [EC:2.7.1.94]
isotig11581	K01054	MGLL; acylglycerol lipase [EC:3.1.1.23]
00564 Glycerophospholipid metabolism [PATH:ko00564]
isotig10498	K00006	GPD1; glycerol-3-phosphate dehydrogenase (NAD+) [EC:1.1.1.8]
isotig17245	K00111	glpA, glpD; glycerol-3-phosphate dehydrogenase [EC:1.1.5.3]
isotig17536	K00629	GPAT1_2; glycerol-3-phosphate O-acyltransferase 1/2 [EC:2.3.1.15]
isotig22311	K13506	GPAT3_4, AGPAT9, AGPAT6; glycerol-3-phosphate O-acyltransferase 3/4 [EC:2.3.1.15]
isotig23528	K13509	LPAAT, AGPAT1, AGPAT2; lysophosphatidate acyltransferase [EC:2.3.1.51]
isotig09933	K13513	LCLAT1, AGPAT8; lysocardiolipin and lysophospholipid acyltransferase [EC:2.3.1.- 2.3.1.51]
isotig11105	K13517	MBOAT1_2; lysophospholipid acyltransferase 1/2 [EC:2.3.1.51 2.3.1.-]
isotig13139	K13523	AGPAT3_4; lysophosphatidic acid acyltransferase / lysophosphatidylinositol acyltransferase [EC:2.3.1.51 2.3.1.-]
isotig16202	K00649	GNPAT; glyceronephosphate O-acyltransferase [EC:2.3.1.42]
isotig28167	K00649	GNPAT; glyceronephosphate O-acyltransferase [EC:2.3.1.42]
isotig23493	K01517	ADPRM; manganese-dependent ADP-ribose/CDP-alcohol diphosphatase [EC:3.6.1.13 3.6.1.16 3.6.1.53]
isotig18166	K01080	PPAP2; phosphatidate phosphatase [EC:3.1.3.4]
isotig22018	K01080	PPAP2; phosphatidate phosphatase [EC:3.1.3.4]
isotig11149	K15728	LPIN; phosphatidate phosphatase LPIN [EC:3.1.3.4]
isotig07226	K00901	E2.7.1.107, DGK, dgkA; diacylglycerol kinase (ATP dependent) [EC:2.7.1.107]
isotig08420	K00901	E2.7.1.107, DGK, dgkA; diacylglycerol kinase (ATP dependent) [EC:2.7.1.107]
isotig14539	K00901	E2.7.1.107, DGK, dgkA; diacylglycerol kinase (ATP dependent) [EC:2.7.1.107]
isotig16591	K00901	E2.7.1.107, DGK, dgkA; diacylglycerol kinase (ATP dependent) [EC:2.7.1.107]
isotig20283	K00901	E2.7.1.107, DGK, dgkA; diacylglycerol kinase (ATP dependent) [EC:2.7.1.107]
isotig20322	K00901	E2.7.1.107, DGK, dgkA; diacylglycerol kinase (ATP dependent) [EC:2.7.1.107]
isotig26756	K00901	E2.7.1.107, DGK, dgkA; diacylglycerol kinase (ATP dependent) [EC:2.7.1.107]
isotig29549	K00901	E2.7.1.107, DGK, dgkA; diacylglycerol kinase (ATP dependent) [EC:2.7.1.107]
isotig09690	K13644	CEPT1; choline/ethanolamine phosphotransferase [EC:2.7.8.1 2.7.8.2]
isotig16766	K01115	PLD1_2; phospholipase D1/2 [EC:3.1.4.4]
isotig19753	K16860	PLD3_4; phospholipase D3/4 [EC:3.1.4.4]
isotig20609	K01047	PLA2G, SPLA2; secretory phospholipase A2 [EC:3.1.1.4]
isotig26462	K01047	PLA2G, SPLA2; secretory phospholipase A2 [EC:3.1.1.4]
isotig31461	K01047	PLA2G, SPLA2; secretory phospholipase A2 [EC:3.1.1.4]
isotig31466	K01047	PLA2G, SPLA2; secretory phospholipase A2 [EC:3.1.1.4]
isotig16596	K16342	PLA2G4, CPLA2; cytosolic phospholipase A2 [EC:3.1.1.4]
isotig21017	K16342	PLA2G4, CPLA2; cytosolic phospholipase A2 [EC:3.1.1.4]
isotig17253	K16343	PLA2G6, IPLA2; calcium-independent phospholipase A2 [EC:3.1.1.4]
isotig19052	K14621	PLB1, PLB; phospholipase B1, membrane-associated [EC:3.1.1.4 3.1.1.5]
isotig21841	K16817	PLA2G16; HRAS-like suppressor 3 [EC:3.1.1.32 3.1.1.4]
isotig05080	K13510	LPCAT1_2; lysophosphatidylcholine acyltransferase / lyso-PAF acetyltransferase [EC:2.3.1.23 2.3.1.67]
isotig25578	K13515	LPCAT3, MBOAT5; lysophospholipid acyltransferase 5 [EC:2.3.1.23 2.3.1.-]
isotig06730	K06129	LYPLA3; lysophospholipase III [EC:3.1.1.5]
isotig19239	K06130	LYPLA2; lysophospholipase II [EC:3.1.1.5]
isotig08860	K14676	NTE, NRE; lysophospholipid hydrolase [EC:3.1.1.5]
isotig10119	K14676	NTE, NRE; lysophospholipid hydrolase [EC:3.1.1.5]
isotig21508	K14156	CHK; choline/ethanolamine kinase [EC:2.7.1.32 2.7.1.82]
isotig13019	K00968	PCYT1; choline-phosphate cytidylyltransferase [EC:2.7.7.15]
isotig22337	K00894	ETNK, EKI; ethanolamine kinase [EC:2.7.1.82]
isotig18431	K00967	PCYT2; ethanolamine-phosphate cytidylyltransferase [EC:2.7.7.14]
isotig22112	K00981	E2.7.7.41, CDS1, CDS2, cdsA; phosphatidate cytidylyltransferase [EC:2.7.7.41]
isotig29252	K08729	PTDSS1; phosphatidylserine synthase 1 [EC:2.7.8.-]
isotig16466	K08730	PTDSS2; phosphatidylserine synthase 2 [EC:2.7.8.29]
isotig09007	K01613	psd, PISD; phosphatidylserine decarboxylase [EC:4.1.1.65]
isotig23729	K00995	E2.7.8.5, pgsA, PGS1; CDP-diacylglycerol--glycerol-3-phosphate 3-phosphatidyltransferase [EC:2.7.8.5]
isotig26209	K08744	CRLS; cardiolipin synthase [EC:2.7.8.-]
isotig13697	K13511	TAZ; monolysocardiolipin acyltransferase [EC:2.3.1.-]
isotig23815	K13514	LPGAT1; lysophosphatidylglycerol acyltransferase 1 [EC:2.3.1.-]
isotig19459	K00999	CDIPT; CDP-diacylglycerol--inositol 3-phosphatidyltransferase [EC:2.7.8.11]
isotig22181	K13516	MBOAT7; lysophospholipid acyltransferase 7 [EC:2.3.1.-]
00565 Ether lipid metabolism [PATH:ko00565]
isotig17413	K00803	E2.5.1.26, AGPS; alkyldihydroxyacetonephosphate synthase [EC:2.5.1.26]
isotig18166	K01080	PPAP2; phosphatidate phosphatase [EC:3.1.3.4]
isotig22018	K01080	PPAP2; phosphatidate phosphatase [EC:3.1.3.4]
isotig09690	K13644	CEPT1; choline/ethanolamine phosphotransferase [EC:2.7.8.1 2.7.8.2]
isotig20609	K01047	PLA2G, SPLA2; secretory phospholipase A2 [EC:3.1.1.4]
isotig26462	K01047	PLA2G, SPLA2; secretory phospholipase A2 [EC:3.1.1.4]
isotig31461	K01047	PLA2G, SPLA2; secretory phospholipase A2 [EC:3.1.1.4]
isotig31466	K01047	PLA2G, SPLA2; secretory phospholipase A2 [EC:3.1.1.4]
isotig16596	K16342	PLA2G4, CPLA2; cytosolic phospholipase A2 [EC:3.1.1.4]
isotig21017	K16342	PLA2G4, CPLA2; cytosolic phospholipase A2 [EC:3.1.1.4]
isotig17253	K16343	PLA2G6, IPLA2; calcium-independent phospholipase A2 [EC:3.1.1.4]
isotig19052	K14621	PLB1, PLB; phospholipase B1, membrane-associated [EC:3.1.1.4 3.1.1.5]
isotig21841	K16817	PLA2G16; HRAS-like suppressor 3 [EC:3.1.1.32 3.1.1.4]
isotig21143	K08743	ENPP6; ectonucleotide pyrophosphatase/phosphodiesterase family member 6 [EC:3.1.4.-]
isotig16766	K01115	PLD1_2; phospholipase D1/2 [EC:3.1.4.4]
isotig19753	K16860	PLD3_4; phospholipase D3/4 [EC:3.1.4.4]
isotig05080	K13510	LPCAT1_2; lysophosphatidylcholine acyltransferase / lyso-PAF acetyltransferase [EC:2.3.1.23 2.3.1.67]
isotig16694	K16794	PAFAH1B1, LIS1; platelet-activating factor acetylhydrolase IB subunit alpha
isotig19370	K16795	PAFAH1B2_3; platelet-activating factor acetylhydrolase IB subunit beta/gamma [EC:3.1.1.47]
00600 Sphingolipid metabolism [PATH:ko00600]
isotig16595	K00654	E2.3.1.50; serine palmitoyltransferase [EC:2.3.1.50]
isotig17172	K00654	E2.3.1.50; serine palmitoyltransferase [EC:2.3.1.50]
isotig25478	K04708	E1.1.1.102; 3-dehydrosphinganine reductase [EC:1.1.1.102]
isotig16867	K04710	CERS; ceramide synthetase [EC:2.3.1.24]
isotig22107	K12348	ASAH1; acid ceramidase [EC:3.5.1.23]
isotig17197	K12349	ASAH2; neutral ceramidase [EC:3.5.1.23]
isotig26107	K04711	YDC1; dihydroceramidase [EC:3.5.1.-]
isotig18054	K04712	DEGS; sphingolipid delta-4 desaturase [EC:1.14.-.-]
isotig06638	K12350	SMPD1, ASM; sphingomyelin phosphodiesterase [EC:3.1.4.12]
isotig20526	K12351	SMPD2; sphingomyelin phosphodiesterase 2 [EC:3.1.4.12]
isotig18277	K12353	SMPD4; sphingomyelin phosphodiesterase 4 [EC:3.1.4.12]
isotig26993	K04715	E2.7.1.138, CERK; ceramide kinase [EC:2.7.1.138]
isotig18166	K01080	PPAP2; phosphatidate phosphatase [EC:3.1.3.4]
isotig22018	K01080	PPAP2; phosphatidate phosphatase [EC:3.1.3.4]
isotig16606	K04716	SGPP1; sphingosine-1-phosphate phosphatase 1 [EC:3.1.3.-]
isotig29084	K04718	SPHK; sphingosine kinase [EC:2.7.1.91]
isotig17595	K01634	E4.1.2.27; sphinganine-1-phosphate aldolase [EC:4.1.2.27]
isotig05981	K00720	UGCG; ceramide glucosyltransferase [EC:2.4.1.80]
isotig20521	K01201	GBA, srfJ; glucosylceramidase [EC:3.2.1.45]
isotig10002	K12309	GLB1, ELNR1; beta-galactosidase [EC:3.2.1.23]
isotig12055	K01202	GALC; galactosylceramidase [EC:3.2.1.46]
isotig21149	K01019	GAL3ST1; galactosylceramide sulfotransferase [EC:2.8.2.11]
00590 Arachidonic acid metabolism [PATH:ko00590]
isotig20609	K01047	PLA2G, SPLA2; secretory phospholipase A2 [EC:3.1.1.4]
isotig26462	K01047	PLA2G, SPLA2; secretory phospholipase A2 [EC:3.1.1.4]
isotig31461	K01047	PLA2G, SPLA2; secretory phospholipase A2 [EC:3.1.1.4]
isotig31466	K01047	PLA2G, SPLA2; secretory phospholipase A2 [EC:3.1.1.4]
isotig16596	K16342	PLA2G4, CPLA2; cytosolic phospholipase A2 [EC:3.1.1.4]
isotig21017	K16342	PLA2G4, CPLA2; cytosolic phospholipase A2 [EC:3.1.1.4]
isotig17253	K16343	PLA2G6, IPLA2; calcium-independent phospholipase A2 [EC:3.1.1.4]
isotig19052	K14621	PLB1, PLB; phospholipase B1, membrane-associated [EC:3.1.1.4 3.1.1.5]
isotig21841	K16817	PLA2G16; HRAS-like suppressor 3 [EC:3.1.1.32 3.1.1.4]
isotig09970	K11987	PTGS2, COX2; prostaglandin-endoperoxide synthase 2 [EC:1.14.99.1]
isotig22919	K05309	PTGES2; microsomal prostaglandin-E synthase 2 [EC:5.3.99.3]
isotig09254	K15730	PTGES3; cytosolic prostaglandin-E synthase [EC:5.3.99.3]
isotig13910	K00079	CBR1; carbonyl reductase 1 [EC:1.1.1.184 1.1.1.189 1.1.1.197]
isotig22459	K15717	K15717; prostamide/prostaglandin F2alpha synthase [EC:1.11.1.20]
isotig11183	K01832	TBXAS1, CYP5A; cytochrome P450, family 5, subfamily A (thromboxane-A synthase) [EC:5.3.99.5]
isotig27948	K01830	E5.3.99.2, PTGDS; prostaglandin-H2 D-isomerase [EC:5.3.99.2]
isotig11987	K00461	ALOX5; arachidonate 5-lipoxygenase [EC:1.13.11.34]
isotig12259	K01254	LTA4H; leukotriene-A4 hydrolase [EC:3.3.2.6]
isotig17686	K17726	CYP4F2_3; cytochrome P450, family 4, subfamily F, polypeptide 2/3 (leukotriene-B4 20-monooxygenase) [EC:1.14.13.30]
isotig20962	K00681	ggt; gamma-glutamyltranspeptidase [EC:2.3.2.2]
isotig24151	K00681	ggt; gamma-glutamyltranspeptidase [EC:2.3.2.2]
isotig24648	K00681	ggt; gamma-glutamyltranspeptidase [EC:2.3.2.2]
isotig06602	K00432	E1.11.1.9; glutathione peroxidase [EC:1.11.1.9]
isotig23074	K00432	E1.11.1.9; glutathione peroxidase [EC:1.11.1.9]
isotig26572	K00432	E1.11.1.9; glutathione peroxidase [EC:1.11.1.9]
isotig28024	K00432	E1.11.1.9; glutathione peroxidase [EC:1.11.1.9]
isotig29118	K00432	E1.11.1.9; glutathione peroxidase [EC:1.11.1.9]
isotig18574	K07418	CYP2J; cytochrome P450, family 2, subfamily J [EC:1.14.14.1]
isotig19604	K07418	CYP2J; cytochrome P450, family 2, subfamily J [EC:1.14.14.1]
isotig21592	K07412	CYP2B; cytochrome P450, family 2, subfamily B [EC:1.14.14.1]
00591 Linoleic acid metabolism [PATH:ko00591]
isotig20609	K01047	PLA2G, SPLA2; secretory phospholipase A2 [EC:3.1.1.4]
isotig26462	K01047	PLA2G, SPLA2; secretory phospholipase A2 [EC:3.1.1.4]
isotig31461	K01047	PLA2G, SPLA2; secretory phospholipase A2 [EC:3.1.1.4]
isotig31466	K01047	PLA2G, SPLA2; secretory phospholipase A2 [EC:3.1.1.4]
isotig16596	K16342	PLA2G4, CPLA2; cytosolic phospholipase A2 [EC:3.1.1.4]
isotig21017	K16342	PLA2G4, CPLA2; cytosolic phospholipase A2 [EC:3.1.1.4]
isotig17253	K16343	PLA2G6, IPLA2; calcium-independent phospholipase A2 [EC:3.1.1.4]
isotig19052	K14621	PLB1, PLB; phospholipase B1, membrane-associated [EC:3.1.1.4 3.1.1.5]
isotig21841	K16817	PLA2G16; HRAS-like suppressor 3 [EC:3.1.1.32 3.1.1.4]
isotig27351	K00100	E1.1.1.-; [EC:1.1.1.-]
isotig18574	K07418	CYP2J; cytochrome P450, family 2, subfamily J [EC:1.14.14.1]
isotig19604	K07418	CYP2J; cytochrome P450, family 2, subfamily J [EC:1.14.14.1]
isotig19197	K07424	CYP3A; cytochrome P450, family 3, subfamily A [EC:1.14.14.1]
isotig19986	K07424	CYP3A; cytochrome P450, family 3, subfamily A [EC:1.14.14.1]
isotig20681	K07424	CYP3A; cytochrome P450, family 3, subfamily A [EC:1.14.14.1]
00592 alpha-Linolenic acid metabolism [PATH:ko00592]
isotig20609	K01047	PLA2G, SPLA2; secretory phospholipase A2 [EC:3.1.1.4]
isotig26462	K01047	PLA2G, SPLA2; secretory phospholipase A2 [EC:3.1.1.4]
isotig31461	K01047	PLA2G, SPLA2; secretory phospholipase A2 [EC:3.1.1.4]
isotig31466	K01047	PLA2G, SPLA2; secretory phospholipase A2 [EC:3.1.1.4]
isotig16596	K16342	PLA2G4, CPLA2; cytosolic phospholipase A2 [EC:3.1.1.4]
isotig21017	K16342	PLA2G4, CPLA2; cytosolic phospholipase A2 [EC:3.1.1.4]
isotig17253	K16343	PLA2G6, IPLA2; calcium-independent phospholipase A2 [EC:3.1.1.4]
isotig19052	K14621	PLB1, PLB; phospholipase B1, membrane-associated [EC:3.1.1.4 3.1.1.5]
isotig21841	K16817	PLA2G16; HRAS-like suppressor 3 [EC:3.1.1.32 3.1.1.4]
isotig10249	K10226	FADS2; fatty acid desaturase 2 (delta-6 desaturase) [EC:1.14.19.-]
isotig20586	K10226	FADS2; fatty acid desaturase 2 (delta-6 desaturase) [EC:1.14.19.-]
isotig21860	K00232	E1.3.3.6, ACOX1, ACOX3; acyl-CoA oxidase [EC:1.3.3.6]
isotig26598	K00232	E1.3.3.6, ACOX1, ACOX3; acyl-CoA oxidase [EC:1.3.3.6]
isotig26914	K00232	E1.3.3.6, ACOX1, ACOX3; acyl-CoA oxidase [EC:1.3.3.6]
isotig29047	K00232	E1.3.3.6, ACOX1, ACOX3; acyl-CoA oxidase [EC:1.3.3.6]
01040 Biosynthesis of unsaturated fatty acids [PATH:ko01040]
isotig21314	K10203	ELOVL6; elongation of very long chain fatty acids protein 6 [EC:2.3.1.199]
isotig25183	K00059	fabG; 3-oxoacyl-[acyl-carrier protein] reductase [EC:1.1.1.100]
isotig28766	K10251	HSD17B12, KAR, IFA38; 17beta-estradiol 17-dehydrogenase / very-long-chain 3-oxoacyl-CoA reductase [EC:1.1.1.62 1.1.1.330]
isotig27695	K10703	PHS1, PAS2; very-long-chain (3R)-3-hydroxyacyl-[acyl-carrier protein] dehydratase [EC:4.2.1.134]
isotig24020	K10258	TER, TSC13, CER10; very-long-chain enoyl-CoA reductase [EC:1.3.1.93]
isotig21766	K07753	PECR; peroxisomal trans-2-enoyl-CoA reductase [EC:1.3.1.38]
isotig12883	K00507	SCD, desC; stearoyl-CoA desaturase (delta-9 desaturase) [EC:1.14.19.1]
isotig10249	K10226	FADS2; fatty acid desaturase 2 (delta-6 desaturase) [EC:1.14.19.-]
isotig20586	K10226	FADS2; fatty acid desaturase 2 (delta-6 desaturase) [EC:1.14.19.-]
isotig25976	K10205	ELOVL2; elongation of very long chain fatty acids protein 2 [EC:2.3.1.199]
isotig21860	K00232	E1.3.3.6, ACOX1, ACOX3; acyl-CoA oxidase [EC:1.3.3.6]
isotig26598	K00232	E1.3.3.6, ACOX1, ACOX3; acyl-CoA oxidase [EC:1.3.3.6]
isotig26914	K00232	E1.3.3.6, ACOX1, ACOX3; acyl-CoA oxidase [EC:1.3.3.6]
isotig29047	K00232	E1.3.3.6, ACOX1, ACOX3; acyl-CoA oxidase [EC:1.3.3.6]
isotig18421	K07515	HADHA; enoyl-CoA hydratase / long-chain 3-hydroxyacyl-CoA dehydrogenase [EC:4.2.1.17 1.1.1.211]
isotig21082	K01068	ACOT1_2_4; acyl-coenzyme A thioesterase 1/2/4 [EC:3.1.2.2]
01004 Lipid biosynthesis proteins [BR:ko01004]
Nucleotide metabolism
00230 Purine metabolism [PATH:ko00230]
isotig18539	K13988	NUDT9; ADP-ribose pyrophosphatase [EC:3.6.1.13]
isotig23493	K01517	ADPRM; manganese-dependent ADP-ribose/CDP-alcohol diphosphatase [EC:3.6.1.13 3.6.1.16 3.6.1.53]
isotig29657	K13987	NUDT5; ADP-sugar pyrophosphatase [EC:3.6.1.13 3.6.1.-]
isotig18739	K01835	pgm; phosphoglucomutase [EC:5.4.2.2]
isotig20144	K15779	PGM2; phosphoglucomutase / phosphopentomutase [EC:5.4.2.2 5.4.2.7]
isotig12031	K00948	PRPS, prsA; ribose-phosphate pyrophosphokinase [EC:2.7.6.1]
isotig18555	K00764	purF, PPAT; amidophosphoribosyltransferase [EC:2.4.2.14]
isotig20381	K11787	GART; phosphoribosylamine--glycine ligase / phosphoribosylglycinamide formyltransferase / phosphoribosylformylglycinamidine cyclo-ligase [EC:6.3.4.13
isotig20239	K01952	purL, PFAS; phosphoribosylformylglycinamidine synthase [EC:6.3.5.3]
isotig31576	K01587	PAICS; phosphoribosylaminoimidazole carboxylase / phosphoribosylaminoimidazole-succinocarboxamide synthase [EC:4.1.1.21 6.3.2.6]
isotig31672	K01587	PAICS; phosphoribosylaminoimidazole carboxylase / phosphoribosylaminoimidazole-succinocarboxamide synthase [EC:4.1.1.21 6.3.2.6]
isotig19576	K01756	purB, ADSL; adenylosuccinate lyase [EC:4.3.2.2]
isotig26967	K00602	purH; phosphoribosylaminoimidazolecarboxamide formyltransferase / IMP cyclohydrolase [EC:2.1.2.3 3.5.4.10]
isotig30843	K00602	purH; phosphoribosylaminoimidazolecarboxamide formyltransferase / IMP cyclohydrolase [EC:2.1.2.3 3.5.4.10]
isotig24929	K00759	E2.4.2.7, apt; adenine phosphoribosyltransferase [EC:2.4.2.7]
isotig04932	K01081	E3.1.3.5; 5'-nucleotidase [EC:3.1.3.5]
isotig16845	K01081	E3.1.3.5; 5'-nucleotidase [EC:3.1.3.5]
isotig20626	K01081	E3.1.3.5; 5'-nucleotidase [EC:3.1.3.5]
isotig21858	K01081	E3.1.3.5; 5'-nucleotidase [EC:3.1.3.5]
isotig22625	K01081	E3.1.3.5; 5'-nucleotidase [EC:3.1.3.5]
isotig06794	K03783	punA; purine-nucleoside phosphorylase [EC:2.4.2.1]
isotig16946	K03783	punA; purine-nucleoside phosphorylase [EC:2.4.2.1]
isotig22924	K00760	hprT, hpt, HPRT1; hypoxanthine phosphoribosyltransferase [EC:2.4.2.8]
isotig17905	K00088	guaB; IMP dehydrogenase [EC:1.1.1.205]
isotig28817	K00088	guaB; IMP dehydrogenase [EC:1.1.1.205]
isotig22408	K00940	E2.7.4.6, ndk; nucleoside-diphosphate kinase [EC:2.7.4.6]
isotig28864	K00940	E2.7.4.6, ndk; nucleoside-diphosphate kinase [EC:2.7.4.6]
isotig18934	K01510	ENTPD1_3_8; apyrase [EC:3.6.1.5]
isotig17716	K12304	CANT1; soluble calcium-activated nucleotidase 1 [EC:3.6.1.6]
isotig22571	K12305	ENTPD4, LALP70; ectonucleoside triphosphate diphosphohydrolase 4 [EC:3.6.1.6]
isotig02497	K01511	ENTPD5_6; ectonucleoside triphosphate diphosphohydrolase 5/6 [EC:3.6.1.6]
isotig21497	K01511	ENTPD5_6; ectonucleoside triphosphate diphosphohydrolase 5/6 [EC:3.6.1.6]
isotig27210	K01519	ITPA; inosine triphosphate pyrophosphatase [EC:3.6.1.19]
isotig11953	K00106	XDH; xanthine dehydrogenase/oxidase [EC:1.17.1.4 1.17.3.2]
isotig18784	K00106	XDH; xanthine dehydrogenase/oxidase [EC:1.17.1.4 1.17.3.2]
isotig33424	K01518	E3.6.1.17; bis(5'-nucleosidyl)-tetraphosphatase [EC:3.6.1.17]
isotig19270	K01951	guaA, GMPS; GMP synthase (glutamine-hydrolysing) [EC:6.3.5.2]
isotig18842	K00364	E1.7.1.7, guaC; GMP reductase [EC:1.7.1.7]
isotig08358	K01487	E3.5.4.3, guaD; guanine deaminase [EC:3.5.4.3]
isotig20192	K00942	E2.7.4.8, gmk; guanylate kinase [EC:2.7.4.8]
isotig11285	K00873	PK, pyk; pyruvate kinase [EC:2.7.1.40]
isotig23203	K00873	PK, pyk; pyruvate kinase [EC:2.7.1.40]
isotig17762	K10807	RRM1; ribonucleoside-diphosphate reductase subunit M1 [EC:1.17.4.1]
isotig20898	K10808	RRM2; ribonucleoside-diphosphate reductase subunit M2 [EC:1.17.4.1]
isotig24012	K03042	rpoA2; DNA-directed RNA polymerase subunit A" [EC:2.7.7.6]
isotig19779	K02999	RPA1, POLR1A; DNA-directed RNA polymerase I subunit RPA1 [EC:2.7.7.6]
isotig20747	K03002	RPA2, POLR1B; DNA-directed RNA polymerase I subunit RPA2 [EC:2.7.7.6]
isotig28192	K03002	RPA2, POLR1B; DNA-directed RNA polymerase I subunit RPA2 [EC:2.7.7.6]
isotig28541	K03000	RPA12, ZNRD1; DNA-directed RNA polymerase I subunit RPA12
isotig29521	K03004	RPA43; DNA-directed RNA polymerase I subunit RPA43
isotig27978	K03005	RPA49, POLR1E; DNA-directed RNA polymerase I subunit RPA49
isotig16475	K03006	RPB1, POLR2A; DNA-directed RNA polymerase II subunit RPB1 [EC:2.7.7.6]
isotig10935	K03010	RPB2, POLR2B; DNA-directed RNA polymerase II subunit RPB2 [EC:2.7.7.6]
isotig23282	K03011	RPB3, POLR2C; DNA-directed RNA polymerase II subunit RPB3
isotig28074	K03012	RPB4, POLR2D; DNA-directed RNA polymerase II subunit RPB4
isotig25133	K03013	RPB5, POLR2E; DNA-directed RNA polymerases I, II, and III subunit RPABC1
isotig32142	K03014	RPB6, POLR2F; DNA-directed RNA polymerases I, II, and III subunit RPABC2
isotig31252	K03015	RPB7, POLR2G; DNA-directed RNA polymerase II subunit RPB7
isotig06497	K03016	RPB8, POLR2H; DNA-directed RNA polymerases I, II, and III subunit RPABC3
isotig32134	K03017	RPB9, POLR2I; DNA-directed RNA polymerase II subunit RPB9
isotig32001	K03007	RPB10, POLR2L; DNA-directed RNA polymerases I, II, and III subunit RPABC5
isotig24606	K03008	RPB11, POLR2J; DNA-directed RNA polymerase II subunit RPB11
isotig12671	K03009	RPB12, POLR2K; DNA-directed RNA polymerases I, II, and III subunit RPABC4
isotig16222	K03018	RPC1, POLR3A; DNA-directed RNA polymerase III subunit RPC1 [EC:2.7.7.6]
isotig14021	K03021	RPC2, POLR3B; DNA-directed RNA polymerase III subunit RPC2 [EC:2.7.7.6]
isotig21712	K03021	RPC2, POLR3B; DNA-directed RNA polymerase III subunit RPC2 [EC:2.7.7.6]
isotig21936	K03023	RPC82, POLR3C; DNA-directed RNA polymerase III subunit RPC3
isotig19174	K14721	RPC37, POLR3E; DNA-directed RNA polymerase III subunit RPC5
isotig25765	K03027	RPC40, POLR1C; DNA-directed RNA polymerases I and III subunit RPAC1
isotig32896	K03019	RPC11, POLR3K; DNA-directed RNA polymerase III subunit RPC10
isotig32426	K03020	RPC19, POLR1D; DNA-directed RNA polymerases I and III subunit RPAC2
isotig27685	K03022	RPC25, POLR3H; DNA-directed RNA polymerase III subunit RPC8
isotig23862	K03024	RPC31, POLR3G; DNA-directed RNA polymerase III subunit RPC7
isotig27067	K03025	RPC34, POLR3F; DNA-directed RNA polymerase III subunit RPC6
isotig16587	K02320	POLA1; DNA polymerase alpha subunit A [EC:2.7.7.7]
isotig19930	K02321	POLA2; DNA polymerase alpha subunit B
isotig21509	K02684	PRI1; DNA primase small subunit [EC:2.7.7.-]
isotig26517	K02685	PRI2; DNA primase large subunit [EC:2.7.7.-]
isotig26885	K02685	PRI2; DNA primase large subunit [EC:2.7.7.-]
isotig27324	K02685	PRI2; DNA primase large subunit [EC:2.7.7.-]
isotig20292	K02327	POLD1; DNA polymerase delta subunit 1 [EC:2.7.7.7]
isotig21812	K02327	POLD1; DNA polymerase delta subunit 1 [EC:2.7.7.7]
isotig21994	K02328	POLD2; DNA polymerase delta subunit 2
isotig21733	K03504	POLD3; DNA polymerase delta subunit 3
isotig23130	K03505	POLD4; DNA polymerase delta subunit 4
isotig17031	K02324	POLE1; DNA polymerase epsilon subunit 1 [EC:2.7.7.7]
isotig21658	K02325	POLE2; DNA polymerase epsilon subunit 2 [EC:2.7.7.7]
isotig26228	K02326	POLE3; DNA polymerase epsilon subunit 3 [EC:2.7.7.7]
isotig28593	K03506	POLE4; DNA polymerase epsilon subunit 4 [EC:2.7.7.7]
isotig19669	K01139	spoT, HDDC3; guanosine-3',5'-bis(diphosphate) 3'-pyrophosphohydrolase [EC:3.1.7.2]
isotig31442	K01514	PPX1; exopolyphosphatase [EC:3.6.1.11]
isotig12771	K01768	E4.6.1.1; adenylate cyclase [EC:4.6.1.1]
isotig17614	K08041	ADCY1; adenylate cyclase 1 [EC:4.6.1.1]
isotig23945	K08041	ADCY1; adenylate cyclase 1 [EC:4.6.1.1]
isotig11113	K08042	ADCY2; adenylate cyclase 2 [EC:4.6.1.1]
isotig16366	K08049	ADCY9; adenylate cyclase 9 [EC:4.6.1.1]
isotig26972	K11265	ADCY10; adenylate cyclase 10 [EC:4.6.1.1]
isotig21849	K12318	GUCY1A; guanylate cyclase soluble subunit alpha [EC:4.6.1.2]
isotig18117	K12323	ANPRA, NPR1; atrial natriuretic peptide receptor A [EC:4.6.1.2]
isotig05502	K01120	PDE; 3',5'-cyclic-nucleotide phosphodiesterase [EC:3.1.4.17]
isotig07220	K01120	PDE; 3',5'-cyclic-nucleotide phosphodiesterase [EC:3.1.4.17]
isotig09651	K01120	PDE; 3',5'-cyclic-nucleotide phosphodiesterase [EC:3.1.4.17]
isotig11955	K01120	PDE; 3',5'-cyclic-nucleotide phosphodiesterase [EC:3.1.4.17]
isotig19080	K01120	PDE; 3',5'-cyclic-nucleotide phosphodiesterase [EC:3.1.4.17]
isotig07830	K13755	PDE1; calcium/calmodulin-dependent 3',5'-cyclic nucleotide phosphodiesterase [EC:3.1.4.17]
isotig10899	K13296	PDE3; cGMP-inhibited 3',5'-cyclic phosphodiesterase [EC:3.1.4.17]
isotig19316	K13758	PDE6D; retinal rod rhodopsin-sensitive cGMP 3',5'-cyclic phosphodiesterase subunit delta
isotig17171	K13763	PDE6N; cGMP-specific 3',5'-cyclic phosphodiesterase, invertebrate [EC:3.1.4.35]
isotig17709	K13761	PDE9; high affinity cGMP-specific 3',5'-cyclic phosphodiesterase 9 [EC:3.1.4.35]
isotig17689	K13298	PDE11; dual 3',5'-cyclic-AMP and -GMP phosphodiesterase 11 [EC:3.1.4.17 3.1.4.35]
isotig11273	K01939	E6.3.4.4, purA; adenylosuccinate synthase [EC:6.3.4.4]
isotig04831	K01490	E3.5.4.6, AMPD; AMP deaminase [EC:3.5.4.6]
isotig22297	K00856	E2.7.1.20, ADK; adenosine kinase [EC:2.7.1.20]
isotig08959	K01488	E3.5.4.4, ADA, add; adenosine deaminase [EC:3.5.4.4]
isotig21848	K01488	E3.5.4.4, ADA, add; adenosine deaminase [EC:3.5.4.4]
isotig06090	K00939	E2.7.4.3, adk; adenylate kinase [EC:2.7.4.3]
isotig11369	K00939	E2.7.4.3, adk; adenylate kinase [EC:2.7.4.3]
isotig24837	K00939	E2.7.4.3, adk; adenylate kinase [EC:2.7.4.3]
isotig26359	K00939	E2.7.4.3, adk; adenylate kinase [EC:2.7.4.3]
isotig29673	K06928	K06928; nucleoside-triphosphatase THEP1 [EC:3.6.1.15]
isotig02918	K00962	pnp, PNPT1; polyribonucleotide nucleotidyltransferase [EC:2.7.7.8]
isotig25272	K00962	pnp, PNPT1; polyribonucleotide nucleotidyltransferase [EC:2.7.7.8]
isotig18524	K01522	FHIT; bis(5'-adenosyl)-triphosphatase [EC:3.6.1.29]
isotig18027	K13811	PAPSS; 3'-phosphoadenosine 5'-phosphosulfate synthase [EC:2.7.7.4 2.7.1.25]
isotig08563	K00365	E1.7.3.3; urate oxidase [EC:1.7.3.3]
isotig06227	K07127	uraH, pucM, hiuH; 5-hydroxyisourate hydrolase [EC:3.5.2.17]
isotig25204	K01466	allB; allantoinase [EC:3.5.2.5]
isotig29612	K01466	allB; allantoinase [EC:3.5.2.5]
isotig12179	K01477	alc, ALLC; allantoicase [EC:3.5.3.4]
00240 Pyrimidine metabolism [PATH:ko00240]
isotig16627	K11540	CAD; carbamoyl-phosphate synthase / aspartate carbamoyltransferase / dihydroorotase [EC:6.3.5.5 2.1.3.2 3.5.2.3]
isotig17401	K00609	pyrB, PYR2; aspartate carbamoyltransferase catalytic subunit [EC:2.1.3.2]
isotig23158	K00254	DHODH; dihydroorotate dehydrogenase [EC:1.3.5.2]
isotig19837	K13421	UMPS; uridine monophosphate synthetase [EC:2.4.2.10 4.1.1.23]
isotig20129	K13800	CMPK1, UMPK; UMP-CMP kinase [EC:2.7.4.- 2.7.4.14]
isotig17476	K13809	CMPK2; UMP-CMP kinase 2, mitochondrial [EC:2.7.4.14]
isotig32333	K00944	E2.7.4.10; nucleoside-triphosphate--adenylate kinase [EC:2.7.4.10]
isotig22408	K00940	E2.7.4.6, ndk; nucleoside-diphosphate kinase [EC:2.7.4.6]
isotig28864	K00940	E2.7.4.6, ndk; nucleoside-diphosphate kinase [EC:2.7.4.6]
isotig02918	K00962	pnp, PNPT1; polyribonucleotide nucleotidyltransferase [EC:2.7.7.8]
isotig25272	K00962	pnp, PNPT1; polyribonucleotide nucleotidyltransferase [EC:2.7.7.8]
isotig18934	K01510	ENTPD1_3_8; apyrase [EC:3.6.1.5]
isotig17716	K12304	CANT1; soluble calcium-activated nucleotidase 1 [EC:3.6.1.6]
isotig22571	K12305	ENTPD4, LALP70; ectonucleoside triphosphate diphosphohydrolase 4 [EC:3.6.1.6]
isotig02497	K01511	ENTPD5_6; ectonucleoside triphosphate diphosphohydrolase 5/6 [EC:3.6.1.6]
isotig21497	K01511	ENTPD5_6; ectonucleoside triphosphate diphosphohydrolase 5/6 [EC:3.6.1.6]
isotig27210	K01519	ITPA; inosine triphosphate pyrophosphatase [EC:3.6.1.19]
isotig31438	K01937	E6.3.4.2, pyrG; CTP synthase [EC:6.3.4.2]
isotig24012	K03042	rpoA2; DNA-directed RNA polymerase subunit A" [EC:2.7.7.6]
isotig19779	K02999	RPA1, POLR1A; DNA-directed RNA polymerase I subunit RPA1 [EC:2.7.7.6]
isotig20747	K03002	RPA2, POLR1B; DNA-directed RNA polymerase I subunit RPA2 [EC:2.7.7.6]
isotig28192	K03002	RPA2, POLR1B; DNA-directed RNA polymerase I subunit RPA2 [EC:2.7.7.6]
isotig28541	K03000	RPA12, ZNRD1; DNA-directed RNA polymerase I subunit RPA12
isotig29521	K03004	RPA43; DNA-directed RNA polymerase I subunit RPA43
isotig27978	K03005	RPA49, POLR1E; DNA-directed RNA polymerase I subunit RPA49
isotig16475	K03006	RPB1, POLR2A; DNA-directed RNA polymerase II subunit RPB1 [EC:2.7.7.6]
isotig10935	K03010	RPB2, POLR2B; DNA-directed RNA polymerase II subunit RPB2 [EC:2.7.7.6]
isotig23282	K03011	RPB3, POLR2C; DNA-directed RNA polymerase II subunit RPB3
isotig28074	K03012	RPB4, POLR2D; DNA-directed RNA polymerase II subunit RPB4
isotig25133	K03013	RPB5, POLR2E; DNA-directed RNA polymerases I, II, and III subunit RPABC1
isotig32142	K03014	RPB6, POLR2F; DNA-directed RNA polymerases I, II, and III subunit RPABC2
isotig31252	K03015	RPB7, POLR2G; DNA-directed RNA polymerase II subunit RPB7
isotig06497	K03016	RPB8, POLR2H; DNA-directed RNA polymerases I, II, and III subunit RPABC3
isotig32134	K03017	RPB9, POLR2I; DNA-directed RNA polymerase II subunit RPB9
isotig32001	K03007	RPB10, POLR2L; DNA-directed RNA polymerases I, II, and III subunit RPABC5
isotig24606	K03008	RPB11, POLR2J; DNA-directed RNA polymerase II subunit RPB11
isotig12671	K03009	RPB12, POLR2K; DNA-directed RNA polymerases I, II, and III subunit RPABC4
isotig16222	K03018	RPC1, POLR3A; DNA-directed RNA polymerase III subunit RPC1 [EC:2.7.7.6]
isotig14021	K03021	RPC2, POLR3B; DNA-directed RNA polymerase III subunit RPC2 [EC:2.7.7.6]
isotig21712	K03021	RPC2, POLR3B; DNA-directed RNA polymerase III subunit RPC2 [EC:2.7.7.6]
isotig21936	K03023	RPC82, POLR3C; DNA-directed RNA polymerase III subunit RPC3
isotig19174	K14721	RPC37, POLR3E; DNA-directed RNA polymerase III subunit RPC5
isotig25765	K03027	RPC40, POLR1C; DNA-directed RNA polymerases I and III subunit RPAC1
isotig32896	K03019	RPC11, POLR3K; DNA-directed RNA polymerase III subunit RPC10
isotig32426	K03020	RPC19, POLR1D; DNA-directed RNA polymerases I and III subunit RPAC2
isotig27685	K03022	RPC25, POLR3H; DNA-directed RNA polymerase III subunit RPC8
isotig23862	K03024	RPC31, POLR3G; DNA-directed RNA polymerase III subunit RPC7
isotig27067	K03025	RPC34, POLR3F; DNA-directed RNA polymerase III subunit RPC6
isotig16587	K02320	POLA1; DNA polymerase alpha subunit A [EC:2.7.7.7]
isotig19930	K02321	POLA2; DNA polymerase alpha subunit B
isotig21509	K02684	PRI1; DNA primase small subunit [EC:2.7.7.-]
isotig26517	K02685	PRI2; DNA primase large subunit [EC:2.7.7.-]
isotig26885	K02685	PRI2; DNA primase large subunit [EC:2.7.7.-]
isotig27324	K02685	PRI2; DNA primase large subunit [EC:2.7.7.-]
isotig20292	K02327	POLD1; DNA polymerase delta subunit 1 [EC:2.7.7.7]
isotig21812	K02327	POLD1; DNA polymerase delta subunit 1 [EC:2.7.7.7]
isotig21994	K02328	POLD2; DNA polymerase delta subunit 2
isotig21733	K03504	POLD3; DNA polymerase delta subunit 3
isotig23130	K03505	POLD4; DNA polymerase delta subunit 4
isotig17031	K02324	POLE1; DNA polymerase epsilon subunit 1 [EC:2.7.7.7]
isotig21658	K02325	POLE2; DNA polymerase epsilon subunit 2 [EC:2.7.7.7]
isotig26228	K02326	POLE3; DNA polymerase epsilon subunit 3 [EC:2.7.7.7]
isotig28593	K03506	POLE4; DNA polymerase epsilon subunit 4 [EC:2.7.7.7]
isotig17511	K00876	udk, UCK; uridine kinase [EC:2.7.1.48]
isotig17548	K00876	udk, UCK; uridine kinase [EC:2.7.1.48]
isotig04932	K01081	E3.1.3.5; 5'-nucleotidase [EC:3.1.3.5]
isotig16845	K01081	E3.1.3.5; 5'-nucleotidase [EC:3.1.3.5]
isotig20626	K01081	E3.1.3.5; 5'-nucleotidase [EC:3.1.3.5]
isotig21858	K01081	E3.1.3.5; 5'-nucleotidase [EC:3.1.3.5]
isotig22625	K01081	E3.1.3.5; 5'-nucleotidase [EC:3.1.3.5]
isotig19232	K00757	udp, UPP; uridine phosphorylase [EC:2.4.2.3]
isotig19673	K00761	upp, UPRT; uracil phosphoribosyltransferase [EC:2.4.2.9]
isotig07232	K00207	DPYD; dihydropyrimidine dehydrogenase (NADP+) [EC:1.3.1.2]
isotig06172	K01464	DPYS, dht, hydA; dihydropyrimidinase [EC:3.5.2.2]
isotig21585	K01431	UPB1; beta-ureidopropionase [EC:3.5.1.6]
isotig24895	K16066	ydfG; malonic semialdehyde reductase [EC:1.1.1.-]
isotig12067	K00384	E1.8.1.9, trxB; thioredoxin reductase (NADPH) [EC:1.8.1.9]
isotig22786	K00384	E1.8.1.9, trxB; thioredoxin reductase (NADPH) [EC:1.8.1.9]
isotig17762	K10807	RRM1; ribonucleoside-diphosphate reductase subunit M1 [EC:1.17.4.1]
isotig20898	K10808	RRM2; ribonucleoside-diphosphate reductase subunit M2 [EC:1.17.4.1]
isotig28259	K16904	DCTPP1; dCTP diphosphatase [EC:3.6.1.12]
isotig03430	K01520	dut, DUT; dUTP pyrophosphatase [EC:3.6.1.23]
isotig21727	K00560	thyA, TYMS; thymidylate synthase [EC:2.1.1.45]
isotig16869	K01489	cdd, CDA; cytidine deaminase [EC:3.5.4.5]
isotig17684	K00758	deoA, TYMP; thymidine phosphorylase [EC:2.4.2.4]
isotig06794	K03783	punA; purine-nucleoside phosphorylase [EC:2.4.2.1]
isotig16946	K03783	punA; purine-nucleoside phosphorylase [EC:2.4.2.1]
isotig27329	K01493	comEB; dCMP deaminase [EC:3.5.4.12]
isotig04192	K00857	tdk, TK; thymidine kinase [EC:2.7.1.21]
isotig19806	K00857	tdk, TK; thymidine kinase [EC:2.7.1.21]
isotig14315	K00943	E2.7.4.9, tmk; dTMP kinase [EC:2.7.4.9]
isotig33424	K01518	E3.6.1.17; bis(5'-nucleosidyl)-tetraphosphatase [EC:3.6.1.17]
Amino acid metabolism
00250 Alanine, aspartate and glutamate metabolism [PATH:ko00250]
isotig17486	K14454	GOT1; aspartate aminotransferase, cytoplasmic [EC:2.6.1.1]
isotig21869	K14455	GOT2; aspartate aminotransferase, mitochondrial [EC:2.6.1.1]
isotig29659	K00272	DDO; D-aspartate oxidase [EC:1.4.3.1]
isotig25895	K13566	NIT2; omega-amidase [EC:3.5.1.3]
isotig10071	K00814	GPT, ALT; alanine transaminase [EC:2.6.1.2]
isotig08828	K00830	AGXT; alanine-glyoxylate transaminase / serine-glyoxylate transaminase / serine-pyruvate transaminase [EC:2.6.1.44 2.6.1.45 2.6.1.51]
isotig13007	K00827	AGXT2; alanine-glyoxylate transaminase / (R)-3-amino-2-methylpropionate-pyruvate transaminase [EC:2.6.1.44 2.6.1.40]
isotig26907	K01755	argH, ASL; argininosuccinate lyase [EC:4.3.2.1]
isotig28895	K01755	argH, ASL; argininosuccinate lyase [EC:4.3.2.1]
isotig11273	K01939	E6.3.4.4, purA; adenylosuccinate synthase [EC:6.3.4.4]
isotig19576	K01756	purB, ADSL; adenylosuccinate lyase [EC:4.3.2.2]
isotig17401	K00609	pyrB, PYR2; aspartate carbamoyltransferase catalytic subunit [EC:2.1.3.2]
isotig19097	K01580	E4.1.1.15, gadB, gadA, GAD; glutamate decarboxylase [EC:4.1.1.15]
isotig19230	K13524	ABAT; 4-aminobutyrate aminotransferase / (S)-3-amino-2-methylpropionate transaminase [EC:2.6.1.19 2.6.1.22]
isotig14777	K00264	GLT1; glutamate synthase (NADPH/NADH) [EC:1.4.1.13 1.4.1.14]
isotig17805	K00261	GLUD1_2, gdhA; glutamate dehydrogenase (NAD(P)+) [EC:1.4.1.3]
isotig16721	K00294	E1.2.1.88; 1-pyrroline-5-carboxylate dehydrogenase [EC:1.2.1.88]
isotig07023	K01915	glnA; glutamine synthetase [EC:6.3.1.2]
isotig12887	K01915	glnA; glutamine synthetase [EC:6.3.1.2]
isotig16627	K11540	CAD; carbamoyl-phosphate synthase / aspartate carbamoyltransferase / dihydroorotase [EC:6.3.5.5 2.1.3.2 3.5.2.3]
isotig23518	K01425	glsA, GLS; glutaminase [EC:3.5.1.2]
isotig08641	K00820	E2.6.1.16, glmS; glucosamine--fructose-6-phosphate aminotransferase (isomerizing) [EC:2.6.1.16]
isotig18555	K00764	purF, PPAT; amidophosphoribosyltransferase [EC:2.4.2.14]
00260 Glycine, serine and threonine metabolism [PATH:ko00260]
isotig27029	K01733	thrC; threonine synthase [EC:4.2.3.1]
isotig07302	K00600	glyA, SHMT; glycine hydroxymethyltransferase [EC:2.1.2.1]
isotig12650	K00600	glyA, SHMT; glycine hydroxymethyltransferase [EC:2.1.2.1]
isotig29988	K01079	serB, PSPH; phosphoserine phosphatase [EC:3.1.3.3]
isotig08542	K00831	serC, PSAT1; phosphoserine aminotransferase [EC:2.6.1.52]
isotig10204	K00058	serA, PHGDH; D-3-phosphoglycerate dehydrogenase [EC:1.1.1.95]
isotig33144	K15788	GLYCTK; glycerate kinase [EC:2.7.1.31]
isotig07165	K01834	PGAM, gpmA; 2,3-bisphosphoglycerate-dependent phosphoglycerate mutase [EC:5.4.2.11]
isotig24169	K00049	GRHPR; glyoxylate/hydroxypyruvate reductase [EC:1.1.1.79 1.1.1.81]
isotig28001	K00639	kbl, GCAT; glycine C-acetyltransferase [EC:2.3.1.29]
isotig23133	K00060	tdh; threonine 3-dehydrogenase [EC:1.1.1.103]
isotig22855	K15789	TDH; threonine 3-dehydrogenase [EC:1.1.1.103]
isotig20874	K00643	E2.3.1.37, ALAS; 5-aminolevulinate synthase [EC:2.3.1.37]
isotig21237	K00274	MAO, aofH; monoamine oxidase [EC:1.4.3.4]
isotig22075	K00276	E1.4.3.21, AOC2, AOC3, tynA; primary-amine oxidase [EC:1.4.3.21]
isotig18551	K00281	GLDC, gcvP; glycine dehydrogenase [EC:1.4.4.2]
isotig22010	K00605	gcvT, AMT; aminomethyltransferase [EC:2.1.2.10]
isotig20343	K00382	DLD, lpd, pdhD; dihydrolipoamide dehydrogenase [EC:1.8.1.4]
isotig08828	K00830	AGXT; alanine-glyoxylate transaminase / serine-glyoxylate transaminase / serine-pyruvate transaminase [EC:2.6.1.44 2.6.1.45 2.6.1.51]
isotig13007	K00827	AGXT2; alanine-glyoxylate transaminase / (R)-3-amino-2-methylpropionate-pyruvate transaminase [EC:2.6.1.44 2.6.1.40]
isotig12315	K00108	E1.1.99.1, betA, CHDH; choline dehydrogenase [EC:1.1.99.1]
isotig16535	K00108	E1.1.99.1, betA, CHDH; choline dehydrogenase [EC:1.1.99.1]
isotig12261	K14085	ALDH7A1; aldehyde dehydrogenase family 7 member A1 [EC:1.2.1.31 1.2.1.8 1.2.1.3]
isotig23179	K00544	BHMT; betaine-homocysteine S-methyltransferase [EC:2.1.1.5]
isotig20351	K01697	E4.2.1.22, CBS; cystathionine beta-synthase [EC:4.2.1.22]
isotig21080	K01758	E4.4.1.1; cystathionine gamma-lyase [EC:4.4.1.1]
isotig21070	K01754	E4.3.1.19, ilvA, tdcB; threonine dehydratase [EC:4.3.1.19]
isotig27693	K01754	E4.3.1.19, ilvA, tdcB; threonine dehydratase [EC:4.3.1.19]
00270 Cysteine and methionine metabolism [PATH:ko00270]
isotig23536	K01738	cysK; cysteine synthase A [EC:2.5.1.47]
isotig21080	K01758	E4.4.1.1; cystathionine gamma-lyase [EC:4.4.1.1]
isotig20351	K01697	E4.2.1.22, CBS; cystathionine beta-synthase [EC:4.2.1.22]
isotig23179	K00544	BHMT; betaine-homocysteine S-methyltransferase [EC:2.1.1.5]
isotig16792	K00548	metH, MTR; 5-methyltetrahydrofolate--homocysteine methyltransferase [EC:2.1.1.13]
isotig19550	K00789	metK; S-adenosylmethionine synthetase [EC:2.5.1.6]
isotig07922	K01611	speD, AMD1; S-adenosylmethionine decarboxylase [EC:4.1.1.50]
isotig20479	K00797	speE, SRM; spermidine synthase [EC:2.5.1.16]
isotig22552	K00899	mtnK; 5-methylthioribose kinase [EC:2.7.1.100]
isotig27091	K00772	E2.4.2.28, mtaP; 5'-methylthioadenosine phosphorylase [EC:2.4.2.28]
isotig29105	K08963	mtnA; methylthioribose-1-phosphate isomerase [EC:5.3.1.23]
isotig30622	K08964	mtnB; methylthioribulose-1-phosphate dehydratase [EC:4.2.1.109]
isotig19689	K09880	mtnC, ENOPH1; enolase-phosphatase E1 [EC:3.1.3.77]
isotig21137	K08967	mtnD, mtnZ, ADI1; 1,2-dihydroxy-3-keto-5-methylthiopentene dioxygenase [EC:1.13.11.53 1.13.11.54]
isotig12487	K00815	TAT; tyrosine aminotransferase [EC:2.6.1.5]
isotig16812	K00558	DNMT1, dcm; DNA (cytosine-5)-methyltransferase 1 [EC:2.1.1.37]
isotig11343	K01251	E3.3.1.1, ahcY; adenosylhomocysteinase [EC:3.3.1.1]
isotig21355	K01251	E3.3.1.1, ahcY; adenosylhomocysteinase [EC:3.3.1.1]
isotig18443	K00641	metX; homoserine O-acetyltransferase [EC:2.3.1.31]
isotig18962	K00456	CDO1; cysteine dioxygenase [EC:1.13.11.20]
isotig17486	K14454	GOT1; aspartate aminotransferase, cytoplasmic [EC:2.6.1.1]
isotig21869	K14455	GOT2; aspartate aminotransferase, mitochondrial [EC:2.6.1.1]
isotig13825	K01011	TST, MPST, sseA; thiosulfate/3-mercaptopyruvate sulfurtransferase [EC:2.8.1.1 2.8.1.2]
isotig23038	K01011	TST, MPST, sseA; thiosulfate/3-mercaptopyruvate sulfurtransferase [EC:2.8.1.1 2.8.1.2]
00280 Valine, leucine and isoleucine degradation [PATH:ko00280]
isotig16922	K00826	E2.6.1.42, ilvE; branched-chain amino acid aminotransferase [EC:2.6.1.42]
isotig20548	K00166	E1.2.4.4A, bkdA1; 2-oxoisovalerate dehydrogenase E1 component, alpha subunit [EC:1.2.4.4]
isotig19075	K00167	E1.2.4.4B, bkdA2; 2-oxoisovalerate dehydrogenase E1 component, beta subunit [EC:1.2.4.4]
isotig24086	K09699	E2.3.1.168, bkdB; 2-oxoisovalerate dehydrogenase E2 component (dihydrolipoyl transacylase) [EC:2.3.1.168]
isotig20343	K00382	DLD, lpd, pdhD; dihydrolipoamide dehydrogenase [EC:1.8.1.4]
isotig10983	K00248	ACADS, bcd; butyryl-CoA dehydrogenase [EC:1.3.8.1]
isotig21427	K00249	ACADM, acd; acyl-CoA dehydrogenase [EC:1.3.8.7]
isotig10375	K00253	IVD, ivd; isovaleryl-CoA dehydrogenase [EC:1.3.8.4]
isotig21280	K09478	ACADSB; short/branched chain acyl-CoA dehydrogenase [EC:1.3.99.12]
isotig27737	K11538	ACAD8; isobutyryl-CoA dehydrogenase [EC:1.3.99.-]
isotig18421	K07515	HADHA; enoyl-CoA hydratase / long-chain 3-hydroxyacyl-CoA dehydrogenase [EC:4.2.1.17 1.1.1.211]
isotig27013	K07514	EHHADH; enoyl-CoA hydratase / 3-hydroxyacyl-CoA dehydrogenase / 3,2-trans-enoyl-CoA isomerase [EC:4.2.1.17 1.1.1.35 5.3.3.8]
isotig24178	K07511	ECHS1; enoyl-CoA hydratase [EC:4.2.1.17]
isotig24298	K00022	HADH; 3-hydroxyacyl-CoA dehydrogenase [EC:1.1.1.35]
isotig26503	K08683	HSD17B10; 3-hydroxyacyl-CoA dehydrogenase / 3-hydroxy-2-methylbutyryl-CoA dehydrogenase [EC:1.1.1.35 1.1.1.178]
isotig21730	K07508	ACAA2; acetyl-CoA acyltransferase 2 [EC:2.3.1.16]
isotig21297	K07509	HADHB; acetyl-CoA acyltransferase [EC:2.3.1.16]
isotig17041	K01965	PCCA, pccA; propionyl-CoA carboxylase alpha chain [EC:6.4.1.3]
isotig12429	K01966	PCCB, pccB; propionyl-CoA carboxylase beta chain [EC:6.4.1.3]
isotig22507	K05606	MCEE, epi; methylmalonyl-CoA/ethylmalonyl-CoA epimerase [EC:5.1.99.1]
isotig19672	K01847	MUT; methylmalonyl-CoA mutase [EC:5.4.99.2]
isotig20925	K05605	HIBCH; 3-hydroxyisobutyryl-CoA hydrolase [EC:3.1.2.4]
isotig17782	K00020	E1.1.1.31, mmsB; 3-hydroxyisobutyrate dehydrogenase [EC:1.1.1.31]
isotig31177	K00020	E1.1.1.31, mmsB; 3-hydroxyisobutyrate dehydrogenase [EC:1.1.1.31]
isotig19864	K00140	mmsA, iolA, ALDH6A1; malonate-semialdehyde dehydrogenase (acetylating) / methylmalonate-semialdehyde dehydrogenase [EC:1.2.1.18 1.2.1.27]
isotig08602	K00128	E1.2.1.3; aldehyde dehydrogenase (NAD+) [EC:1.2.1.3]
isotig18758	K00128	E1.2.1.3; aldehyde dehydrogenase (NAD+) [EC:1.2.1.3]
isotig12261	K14085	ALDH7A1; aldehyde dehydrogenase family 7 member A1 [EC:1.2.1.31 1.2.1.8 1.2.1.3]
isotig04265	K00149	ALDH9A1; aldehyde dehydrogenase family 9 member A1 [EC:1.2.1.47 1.2.1.3]
isotig19230	K13524	ABAT; 4-aminobutyrate aminotransferase / (S)-3-amino-2-methylpropionate transaminase [EC:2.6.1.19 2.6.1.22]
isotig13229	K01968	E6.4.1.4A; 3-methylcrotonyl-CoA carboxylase alpha subunit [EC:6.4.1.4]
isotig08385	K01969	E6.4.1.4B; 3-methylcrotonyl-CoA carboxylase beta subunit [EC:6.4.1.4]
isotig22564	K05607	AUH; methylglutaconyl-CoA hydratase [EC:4.2.1.18]
isotig10404	K01640	E4.1.3.4, HMGCL, hmgL; hydroxymethylglutaryl-CoA lyase [EC:4.1.3.4]
isotig18379	K01027	OXCT; 3-oxoacid CoA-transferase [EC:2.8.3.5]
isotig06203	K00626	E2.3.1.9, atoB; acetyl-CoA C-acetyltransferase [EC:2.3.1.9]
isotig18499	K00626	E2.3.1.9, atoB; acetyl-CoA C-acetyltransferase [EC:2.3.1.9]
isotig06492	K01641	E2.3.3.10; hydroxymethylglutaryl-CoA synthase [EC:2.3.3.10]
00290 Valine, leucine and isoleucine biosynthesis [PATH:ko00290]
isotig21070	K01754	E4.3.1.19, ilvA, tdcB; threonine dehydratase [EC:4.3.1.19]
isotig27693	K01754	E4.3.1.19, ilvA, tdcB; threonine dehydratase [EC:4.3.1.19]
isotig16922	K00826	E2.6.1.42, ilvE; branched-chain amino acid aminotransferase [EC:2.6.1.42]
00300 Lysine biosynthesis [PATH:ko00300]
isotig08650	K01439	dapE; succinyl-diaminopimelate desuccinylase [EC:3.5.1.18]
isotig31094	K00825	AADAT, KAT2; kynurenine/2-aminoadipate aminotransferase [EC:2.6.1.7 2.6.1.39]
isotig15441	K00143	LYS2; L-aminoadipate-semialdehyde dehydrogenase [EC:1.2.1.31]
isotig12261	K14085	ALDH7A1; aldehyde dehydrogenase family 7 member A1 [EC:1.2.1.31 1.2.1.8 1.2.1.3]
isotig11885	K00293	LYS9; saccharopine dehydrogenase (NADP+, L-glutamate forming) [EC:1.5.1.10]
00310 Lysine degradation [PATH:ko00310]
isotig23567	K14157	AASS; alpha-aminoadipic semialdehyde synthase [EC:1.5.1.8 1.5.1.9]
isotig11885	K00293	LYS9; saccharopine dehydrogenase (NADP+, L-glutamate forming) [EC:1.5.1.10]
isotig15441	K00143	LYS2; L-aminoadipate-semialdehyde dehydrogenase [EC:1.2.1.31]
isotig12261	K14085	ALDH7A1; aldehyde dehydrogenase family 7 member A1 [EC:1.2.1.31 1.2.1.8 1.2.1.3]
isotig31094	K00825	AADAT, KAT2; kynurenine/2-aminoadipate aminotransferase [EC:2.6.1.7 2.6.1.39]
isotig01322	K00164	OGDH, sucA; 2-oxoglutarate dehydrogenase E1 component [EC:1.2.4.2]
isotig18617	K00658	DLST, sucB; 2-oxoglutarate dehydrogenase E2 component (dihydrolipoamide succinyltransferase) [EC:2.3.1.61]
isotig30895	K00658	DLST, sucB; 2-oxoglutarate dehydrogenase E2 component (dihydrolipoamide succinyltransferase) [EC:2.3.1.61]
isotig18999	K00252	GCDH, gcdH; glutaryl-CoA dehydrogenase [EC:1.3.8.6]
isotig18421	K07515	HADHA; enoyl-CoA hydratase / long-chain 3-hydroxyacyl-CoA dehydrogenase [EC:4.2.1.17 1.1.1.211]
isotig27013	K07514	EHHADH; enoyl-CoA hydratase / 3-hydroxyacyl-CoA dehydrogenase / 3,2-trans-enoyl-CoA isomerase [EC:4.2.1.17 1.1.1.35 5.3.3.8]
isotig24178	K07511	ECHS1; enoyl-CoA hydratase [EC:4.2.1.17]
isotig24298	K00022	HADH; 3-hydroxyacyl-CoA dehydrogenase [EC:1.1.1.35]
isotig06203	K00626	E2.3.1.9, atoB; acetyl-CoA C-acetyltransferase [EC:2.3.1.9]
isotig18499	K00626	E2.3.1.9, atoB; acetyl-CoA C-acetyltransferase [EC:2.3.1.9]
isotig16651	K06101	ASH1L; histone-lysine N-methyltransferase ASH1L [EC:2.1.1.43]
isotig06514	K11427	DOT1L, DOT1; histone-lysine N-methyltransferase, H3 lysine-79 specific [EC:2.1.1.43]
isotig16398	K11420	EHMT; euchromatic histone-lysine N-methyltransferase [EC:2.1.1.43]
isotig16507	K11424	WHSC1, MMSET, NSD2; histone-lysine N-methyltransferase NSD2 [EC:2.1.1.43]
isotig09641	K11422	SETD1, SET1; histone-lysine N-methyltransferase SETD1 [EC:2.1.1.43]
isotig16288	K11423	SETD2, SET2; histone-lysine N-methyltransferase SETD2 [EC:2.1.1.43]
isotig25759	K11428	SETD8; histone-lysine N-methyltransferase SETD8 [EC:2.1.1.43]
isotig19056	K11421	SETDB; histone-lysine N-methyltransferase SETDB [EC:2.1.1.43]
isotig21443	K11421	SETDB; histone-lysine N-methyltransferase SETDB [EC:2.1.1.43]
isotig27946	K11433	SETMAR; histone-lysine N-methyltransferase SETMAR [EC:2.1.1.43]
isotig17109	K11419	SUV39H, CLR4; histone-lysine N-methyltransferase SUV39H [EC:2.1.1.43]
isotig11243	K11429	SUV420H; histone-lysine N-methyltransferase SUV420H [EC:2.1.1.43]
isotig20461	K09186	MLL1; histone-lysine N-methyltransferase MLL1 [EC:2.1.1.43]
isotig16693	K09188	MLL3; histone-lysine N-methyltransferase MLL3 [EC:2.1.1.43]
isotig10965	K09189	MLL5; histone-lysine N-methyltransferase MLL5 [EC:2.1.1.43]
isotig27019	K00474	E1.14.11.8; trimethyllysine dioxygenase [EC:1.14.11.8]
isotig08602	K00128	E1.2.1.3; aldehyde dehydrogenase (NAD+) [EC:1.2.1.3]
isotig18758	K00128	E1.2.1.3; aldehyde dehydrogenase (NAD+) [EC:1.2.1.3]
isotig04265	K00149	ALDH9A1; aldehyde dehydrogenase family 9 member A1 [EC:1.2.1.47 1.2.1.3]
isotig11255	K13646	PLOD3; lysyl hydroxylase/galactosyltransferase/glucosyltransferase [EC:1.14.11.4 2.4.1.50 2.4.1.66]
isotig03805	K11703	GLT25D; collagen beta-1,O-galactosyltransferase [EC:2.4.1.50]
00330 Arginine and proline metabolism [PATH:ko00330]
isotig23766	K01474	hyuB; N-methylhydantoinase B [EC:3.5.2.14]
isotig19881	K01581	E4.1.1.17, ODC1, speC, speF; ornithine decarboxylase [EC:4.1.1.17]
isotig20479	K00797	speE, SRM; spermidine synthase [EC:2.5.1.16]
isotig07922	K01611	speD, AMD1; S-adenosylmethionine decarboxylase [EC:4.1.1.50]
isotig12471	K11182	ABP1, AOC1; diamine oxidase [EC:1.4.3.22]
isotig08602	K00128	E1.2.1.3; aldehyde dehydrogenase (NAD+) [EC:1.2.1.3]
isotig18758	K00128	E1.2.1.3; aldehyde dehydrogenase (NAD+) [EC:1.2.1.3]
isotig12261	K14085	ALDH7A1; aldehyde dehydrogenase family 7 member A1 [EC:1.2.1.31 1.2.1.8 1.2.1.3]
isotig04265	K00149	ALDH9A1; aldehyde dehydrogenase family 9 member A1 [EC:1.2.1.47 1.2.1.3]
isotig17933	K08660	CNDP2; cytosolic nonspecific dipeptidase [EC:3.4.13.18]
isotig16985	K14755	CRNS1, ATPGD1; carnosine synthase [EC:6.3.2.11]
isotig14405	K00657	E2.3.1.57, speG; diamine N-acetyltransferase [EC:2.3.1.57]
isotig21237	K00274	MAO, aofH; monoamine oxidase [EC:1.4.3.4]
isotig09371	K00934	E2.7.3.3; arginine kinase [EC:2.7.3.3]
isotig19745	K00819	E2.6.1.13, rocD; ornithine--oxo-acid transaminase [EC:2.6.1.13]
isotig07401	K00286	E1.5.1.2, proC; pyrroline-5-carboxylate reductase [EC:1.5.1.2]
isotig08414	K00318	E1.5.99.8; proline dehydrogenase [EC:1.5.99.8]
isotig16721	K00294	E1.2.1.88; 1-pyrroline-5-carboxylate dehydrogenase [EC:1.2.1.88]
isotig08340	K00147	proA; glutamate-5-semialdehyde dehydrogenase [EC:1.2.1.41]
isotig20642	K01259	pip; proline iminopeptidase [EC:3.4.11.5]
isotig20745	K11142	LAP3; cytosol aminopeptidase [EC:3.4.11.1 3.4.11.5]
isotig06822	K00472	E1.14.11.2; prolyl 4-hydroxylase [EC:1.14.11.2]
isotig17486	K14454	GOT1; aspartate aminotransferase, cytoplasmic [EC:2.6.1.1]
isotig21869	K14455	GOT2; aspartate aminotransferase, mitochondrial [EC:2.6.1.1]
isotig26907	K01755	argH, ASL; argininosuccinate lyase [EC:4.3.2.1]
isotig28895	K01755	argH, ASL; argininosuccinate lyase [EC:4.3.2.1]
isotig10895	K13240	NOS1; nitric-oxide synthase, brain [EC:1.14.13.39]
isotig23518	K01425	glsA, GLS; glutaminase [EC:3.5.1.2]
isotig07023	K01915	glnA; glutamine synthetase [EC:6.3.1.2]
isotig12887	K01915	glnA; glutamine synthetase [EC:6.3.1.2]
isotig17805	K00261	GLUD1_2, gdhA; glutamate dehydrogenase (NAD(P)+) [EC:1.4.1.3]
isotig12475	K14677	ACY1; aminoacylase [EC:3.5.1.14]
00340 Histidine metabolism [PATH:ko00340]
isotig26729	K01712	hutU, UROC1; urocanate hydratase [EC:4.2.1.49]
isotig19285	K13990	FTCD; glutamate formiminotransferase / formiminotetrahydrofolate cyclodeaminase [EC:2.1.2.5 4.3.1.4]
isotig08018	K01593	DDC; aromatic-L-amino-acid decarboxylase [EC:4.1.1.28]
isotig12471	K11182	ABP1, AOC1; diamine oxidase [EC:1.4.3.22]
isotig08602	K00128	E1.2.1.3; aldehyde dehydrogenase (NAD+) [EC:1.2.1.3]
isotig18758	K00128	E1.2.1.3; aldehyde dehydrogenase (NAD+) [EC:1.2.1.3]
isotig12261	K14085	ALDH7A1; aldehyde dehydrogenase family 7 member A1 [EC:1.2.1.31 1.2.1.8 1.2.1.3]
isotig04265	K00149	ALDH9A1; aldehyde dehydrogenase family 9 member A1 [EC:1.2.1.47 1.2.1.3]
isotig21237	K00274	MAO, aofH; monoamine oxidase [EC:1.4.3.4]
isotig16985	K14755	CRNS1, ATPGD1; carnosine synthase [EC:6.3.2.11]
isotig17933	K08660	CNDP2; cytosolic nonspecific dipeptidase [EC:3.4.13.18]
isotig21821	K00599	E2.1.1.-; [EC:2.1.1.-]
isotig28071	K00599	E2.1.1.-; [EC:2.1.1.-]
00350 Tyrosine metabolism [PATH:ko00350]
isotig17486	K14454	GOT1; aspartate aminotransferase, cytoplasmic [EC:2.6.1.1]
isotig21869	K14455	GOT2; aspartate aminotransferase, mitochondrial [EC:2.6.1.1]
isotig12487	K00815	TAT; tyrosine aminotransferase [EC:2.6.1.5]
isotig19166	K00457	HPD, hppD; 4-hydroxyphenylpyruvate dioxygenase [EC:1.13.11.27]
isotig32103	K00451	HGD, hmgA; homogentisate 1,2-dioxygenase [EC:1.13.11.5]
isotig26750	K01800	maiA, GSTZ1; maleylacetoacetate isomerase [EC:5.2.1.2]
isotig22424	K01555	FAH, fahA; fumarylacetoacetase [EC:3.7.1.2]
isotig18582	K00505	TYR; tyrosinase [EC:1.14.18.1]
isotig08018	K01593	DDC; aromatic-L-amino-acid decarboxylase [EC:4.1.1.28]
isotig21237	K00274	MAO, aofH; monoamine oxidase [EC:1.4.3.4]
isotig22075	K00276	E1.4.3.21, AOC2, AOC3, tynA; primary-amine oxidase [EC:1.4.3.21]
isotig22832	K00121	frmA, ADH5, adhC; S-(hydroxymethyl)glutathione dehydrogenase / alcohol dehydrogenase [EC:1.1.1.284 1.1.1.1]
isotig21821	K00599	E2.1.1.-; [EC:2.1.1.-]
isotig28071	K00599	E2.1.1.-; [EC:2.1.1.-]
isotig30432	K07253	MIF; phenylpyruvate tautomerase [EC:5.3.2.1]
isotig22214	K00680	E2.3.1.-; [EC:2.3.1.-]
00360 Phenylalanine metabolism [PATH:ko00360]
isotig18886	K00500	phhA, PAH; phenylalanine-4-hydroxylase [EC:1.14.16.1]
isotig08018	K01593	DDC; aromatic-L-amino-acid decarboxylase [EC:4.1.1.28]
isotig22075	K00276	E1.4.3.21, AOC2, AOC3, tynA; primary-amine oxidase [EC:1.4.3.21]
isotig21237	K00274	MAO, aofH; monoamine oxidase [EC:1.4.3.4]
isotig17486	K14454	GOT1; aspartate aminotransferase, cytoplasmic [EC:2.6.1.1]
isotig21869	K14455	GOT2; aspartate aminotransferase, mitochondrial [EC:2.6.1.1]
isotig12487	K00815	TAT; tyrosine aminotransferase [EC:2.6.1.5]
isotig19166	K00457	HPD, hppD; 4-hydroxyphenylpyruvate dioxygenase [EC:1.13.11.27]
isotig30432	K07253	MIF; phenylpyruvate tautomerase [EC:5.3.2.1]
isotig26740	K11188	PRDX6; peroxiredoxin 6, 1-Cys peroxiredoxin [EC:1.11.1.7 1.11.1.15 3.1.1.-]
isotig18929	K01904	E6.2.1.12; 4-coumarate--CoA ligase [EC:6.2.1.12]
00380 Tryptophan metabolism [PATH:ko00380]
isotig19956	K00453	E1.13.11.11, TDO2; tryptophan 2,3-dioxygenase [EC:1.13.11.11]
isotig25737	K00463	INDO; indoleamine 2,3-dioxygenase [EC:1.13.11.52]
isotig22341	K01432	AFMID; arylformamidase [EC:3.5.1.9]
isotig19299	K00486	KMO; kynurenine 3-monooxygenase [EC:1.14.13.9]
isotig25341	K01556	KYNU, kynU; kynureninase [EC:3.7.1.3]
isotig10050	K00452	HAAO; 3-hydroxyanthranilate 3,4-dioxygenase [EC:1.13.11.6]
isotig30363	K03392	ACMSD; aminocarboxymuconate-semialdehyde decarboxylase [EC:4.1.1.45]
isotig01322	K00164	OGDH, sucA; 2-oxoglutarate dehydrogenase E1 component [EC:1.2.4.2]
isotig18999	K00252	GCDH, gcdH; glutaryl-CoA dehydrogenase [EC:1.3.8.6]
isotig18421	K07515	HADHA; enoyl-CoA hydratase / long-chain 3-hydroxyacyl-CoA dehydrogenase [EC:4.2.1.17 1.1.1.211]
isotig27013	K07514	EHHADH; enoyl-CoA hydratase / 3-hydroxyacyl-CoA dehydrogenase / 3,2-trans-enoyl-CoA isomerase [EC:4.2.1.17 1.1.1.35 5.3.3.8]
isotig24178	K07511	ECHS1; enoyl-CoA hydratase [EC:4.2.1.17]
isotig24298	K00022	HADH; 3-hydroxyacyl-CoA dehydrogenase [EC:1.1.1.35]
isotig06203	K00626	E2.3.1.9, atoB; acetyl-CoA C-acetyltransferase [EC:2.3.1.9]
isotig18499	K00626	E2.3.1.9, atoB; acetyl-CoA C-acetyltransferase [EC:2.3.1.9]
isotig19323	K00816	CCBL; kynurenine---oxoglutarate transaminase / cysteine-S-conjugate beta-lyase / glutamine---phenylpyruvate transaminase [EC:2.6.1.7 4.4.1.13 2.6.1.64]
isotig31094	K00825	AADAT, KAT2; kynurenine/2-aminoadipate aminotransferase [EC:2.6.1.7 2.6.1.39]
isotig08018	K01593	DDC; aromatic-L-amino-acid decarboxylase [EC:4.1.1.28]
isotig21237	K00274	MAO, aofH; monoamine oxidase [EC:1.4.3.4]
isotig08602	K00128	E1.2.1.3; aldehyde dehydrogenase (NAD+) [EC:1.2.1.3]
isotig18758	K00128	E1.2.1.3; aldehyde dehydrogenase (NAD+) [EC:1.2.1.3]
isotig12261	K14085	ALDH7A1; aldehyde dehydrogenase family 7 member A1 [EC:1.2.1.31 1.2.1.8 1.2.1.3]
isotig04265	K00149	ALDH9A1; aldehyde dehydrogenase family 9 member A1 [EC:1.2.1.47 1.2.1.3]
isotig20509	K00543	ASMT; acetylserotonin N-methyltransferase [EC:2.1.1.4]
isotig13235	K11816	YUCCA; indole-3-pyruvate monooxygenase [EC:1.14.13.168]
isotig12471	K11182	ABP1, AOC1; diamine oxidase [EC:1.4.3.22]
isotig16817	K03781	katE, CAT, catB, srpA; catalase [EC:1.11.1.6]
isotig19866	K03781	katE, CAT, catB, srpA; catalase [EC:1.11.1.6]
00400 Phenylalanine, tyrosine and tryptophan biosynthesis [PATH:ko00400]
isotig17486	K14454	GOT1; aspartate aminotransferase, cytoplasmic [EC:2.6.1.1]
isotig21869	K14455	GOT2; aspartate aminotransferase, mitochondrial [EC:2.6.1.1]
isotig12487	K00815	TAT; tyrosine aminotransferase [EC:2.6.1.5]
isotig18886	K00500	phhA, PAH; phenylalanine-4-hydroxylase [EC:1.14.16.1]
01007 Amino acid related enzymes [BR:ko01007]
Metabolism of other amino acids
00410 beta-Alanine metabolism [PATH:ko00410]
isotig19097	K01580	E4.1.1.15, gadB, gadA, GAD; glutamate decarboxylase [EC:4.1.1.15]
isotig16985	K14755	CRNS1, ATPGD1; carnosine synthase [EC:6.3.2.11]
isotig17933	K08660	CNDP2; cytosolic nonspecific dipeptidase [EC:3.4.13.18]
isotig19230	K13524	ABAT; 4-aminobutyrate aminotransferase / (S)-3-amino-2-methylpropionate transaminase [EC:2.6.1.19 2.6.1.22]
isotig20479	K00797	speE, SRM; spermidine synthase [EC:2.5.1.16]
isotig22075	K00276	E1.4.3.21, AOC2, AOC3, tynA; primary-amine oxidase [EC:1.4.3.21]
isotig08602	K00128	E1.2.1.3; aldehyde dehydrogenase (NAD+) [EC:1.2.1.3]
isotig18758	K00128	E1.2.1.3; aldehyde dehydrogenase (NAD+) [EC:1.2.1.3]
isotig12261	K14085	ALDH7A1; aldehyde dehydrogenase family 7 member A1 [EC:1.2.1.31 1.2.1.8 1.2.1.3]
isotig04265	K00149	ALDH9A1; aldehyde dehydrogenase family 9 member A1 [EC:1.2.1.47 1.2.1.3]
isotig07232	K00207	DPYD; dihydropyrimidine dehydrogenase (NADP+) [EC:1.3.1.2]
isotig06172	K01464	DPYS, dht, hydA; dihydropyrimidinase [EC:3.5.2.2]
isotig21585	K01431	UPB1; beta-ureidopropionase [EC:3.5.1.6]
isotig20925	K05605	HIBCH; 3-hydroxyisobutyryl-CoA hydrolase [EC:3.1.2.4]
isotig18421	K07515	HADHA; enoyl-CoA hydratase / long-chain 3-hydroxyacyl-CoA dehydrogenase [EC:4.2.1.17 1.1.1.211]
isotig27013	K07514	EHHADH; enoyl-CoA hydratase / 3-hydroxyacyl-CoA dehydrogenase / 3,2-trans-enoyl-CoA isomerase [EC:4.2.1.17 1.1.1.35 5.3.3.8]
isotig24178	K07511	ECHS1; enoyl-CoA hydratase [EC:4.2.1.17]
isotig21427	K00249	ACADM, acd; acyl-CoA dehydrogenase [EC:1.3.8.7]
isotig24825	K01578	E4.1.1.9, MLYCD; malonyl-CoA decarboxylase [EC:4.1.1.9]
isotig19864	K00140	mmsA, iolA, ALDH6A1; malonate-semialdehyde dehydrogenase (acetylating) / methylmalonate-semialdehyde dehydrogenase [EC:1.2.1.18 1.2.1.27]
00430 Taurine and hypotaurine metabolism [PATH:ko00430]
isotig18962	K00456	CDO1; cysteine dioxygenase [EC:1.13.11.20]
isotig19097	K01580	E4.1.1.15, gadB, gadA, GAD; glutamate decarboxylase [EC:4.1.1.15]
isotig20962	K00681	ggt; gamma-glutamyltranspeptidase [EC:2.3.2.2]
isotig24151	K00681	ggt; gamma-glutamyltranspeptidase [EC:2.3.2.2]
isotig24648	K00681	ggt; gamma-glutamyltranspeptidase [EC:2.3.2.2]
00440 Phosphonate and phosphinate metabolism [PATH:ko00440]
isotig18431	K00967	PCYT2; ethanolamine-phosphate cytidylyltransferase [EC:2.7.7.14]
isotig09690	K13644	CEPT1; choline/ethanolamine phosphotransferase [EC:2.7.8.1 2.7.8.2]
isotig13019	K00968	PCYT1; choline-phosphate cytidylyltransferase [EC:2.7.7.15]
00450 Selenocompound metabolism [PATH:ko00450]
isotig16792	K00548	metH, MTR; 5-methyltetrahydrofolate--homocysteine methyltransferase [EC:2.1.1.13]
isotig21080	K01758	E4.4.1.1; cystathionine gamma-lyase [EC:4.4.1.1]
isotig19323	K00816	CCBL; kynurenine---oxoglutarate transaminase / cysteine-S-conjugate beta-lyase / glutamine---phenylpyruvate transaminase [EC:2.6.1.7 4.4.1.13 2.6.1.64
isotig12067	K00384	E1.8.1.9, trxB; thioredoxin reductase (NADPH) [EC:1.8.1.9]
isotig22786	K00384	E1.8.1.9, trxB; thioredoxin reductase (NADPH) [EC:1.8.1.9]
isotig18027	K13811	PAPSS; 3'-phosphoadenosine 5'-phosphosulfate synthase [EC:2.7.7.4 2.7.1.25]
isotig20303	K01008	selD, SEPHS; selenide, water dikinase [EC:2.7.9.3]
isotig13461	K10837	PSTK; O-phosphoseryl-tRNA(Sec) kinase [EC:2.7.1.164]
isotig12797	K03341	SEPSECS; O-phospho-L-seryl-tRNASec:L-selenocysteinyl-tRNA synthase [EC:2.9.1.2]
isotig16825	K01874	MARS, metG; methionyl-tRNA synthetase [EC:6.1.1.10]
isotig21919	K01874	MARS, metG; methionyl-tRNA synthetase [EC:6.1.1.10]
00460 Cyanoamino acid metabolism [PATH:ko00460]
isotig20962	K00681	ggt; gamma-glutamyltranspeptidase [EC:2.3.2.2]
isotig24151	K00681	ggt; gamma-glutamyltranspeptidase [EC:2.3.2.2]
isotig24648	K00681	ggt; gamma-glutamyltranspeptidase [EC:2.3.2.2]
isotig07302	K00600	glyA, SHMT; glycine hydroxymethyltransferase [EC:2.1.2.1]
isotig12650	K00600	glyA, SHMT; glycine hydroxymethyltransferase [EC:2.1.2.1]
00471 D-Glutamine and D-glutamate metabolism [PATH:ko00471]
isotig23518	K01425	glsA, GLS; glutaminase [EC:3.5.1.2]
isotig17805	K00261	GLUD1_2, gdhA; glutamate dehydrogenase (NAD(P)+) [EC:1.4.1.3]
00472 D-Arginine and D-ornithine metabolism [PATH:ko00472]
00473 D-Alanine metabolism [PATH:ko00473]
00480 Glutathione metabolism [PATH:ko00480]
isotig20962	K00681	ggt; gamma-glutamyltranspeptidase [EC:2.3.2.2]
isotig24151	K00681	ggt; gamma-glutamyltranspeptidase [EC:2.3.2.2]
isotig24648	K00681	ggt; gamma-glutamyltranspeptidase [EC:2.3.2.2]
isotig23786	K01469	E3.5.2.9; 5-oxoprolinase (ATP-hydrolysing) [EC:3.5.2.9]
isotig27600	K01469	E3.5.2.9; 5-oxoprolinase (ATP-hydrolysing) [EC:3.5.2.9]
isotig18704	K11204	GCLC; glutamate--cysteine ligase catalytic subunit [EC:6.3.2.2]
isotig19514	K11205	GCLM; glutamate--cysteine ligase regulatory subunit
isotig19929	K01920	E6.3.2.3, gshB; glutathione synthase [EC:6.3.2.3]
isotig20745	K11142	LAP3; cytosol aminopeptidase [EC:3.4.11.1 3.4.11.5]
isotig07846	K01255	CARP, pepA; leucyl aminopeptidase [EC:3.4.11.1]
isotig16779	K11140	ANPEP; aminopeptidase N [EC:3.4.11.2]
isotig18014	K01256	pepN; aminopeptidase N [EC:3.4.11.2]
isotig18286	K01256	pepN; aminopeptidase N [EC:3.4.11.2]
isotig10575	K00799	GST, gst; glutathione S-transferase [EC:2.5.1.18]
isotig13377	K00799	GST, gst; glutathione S-transferase [EC:2.5.1.18]
isotig13497	K00799	GST, gst; glutathione S-transferase [EC:2.5.1.18]
isotig13849	K00799	GST, gst; glutathione S-transferase [EC:2.5.1.18]
isotig23593	K00799	GST, gst; glutathione S-transferase [EC:2.5.1.18]
isotig23669	K00799	GST, gst; glutathione S-transferase [EC:2.5.1.18]
isotig23844	K00799	GST, gst; glutathione S-transferase [EC:2.5.1.18]
isotig24248	K00799	GST, gst; glutathione S-transferase [EC:2.5.1.18]
isotig28070	K00799	GST, gst; glutathione S-transferase [EC:2.5.1.18]
isotig29215	K00799	GST, gst; glutathione S-transferase [EC:2.5.1.18]
isotig29914	K00799	GST, gst; glutathione S-transferase [EC:2.5.1.18]
isotig30340	K00799	GST, gst; glutathione S-transferase [EC:2.5.1.18]
isotig31002	K00799	GST, gst; glutathione S-transferase [EC:2.5.1.18]
isotig32239	K00799	GST, gst; glutathione S-transferase [EC:2.5.1.18]
isotig26644	K13299	GSTK1; glutathione S-transferase kappa 1 [EC:2.5.1.18]
isotig20066	K00383	E1.8.1.7, GSR, gor; glutathione reductase (NADPH) [EC:1.8.1.7]
contig23686	K00031	IDH1, IDH2, icd; isocitrate dehydrogenase [EC:1.1.1.42]
isotig20387	K00031	IDH1, IDH2, icd; isocitrate dehydrogenase [EC:1.1.1.42]
isotig10203	K00033	PGD, gnd; 6-phosphogluconate dehydrogenase [EC:1.1.1.44]
isotig11727	K00036	G6PD, zwf; glucose-6-phosphate 1-dehydrogenase [EC:1.1.1.49]
isotig25284	K05360	TXNDC12; protein-disulfide reductase (glutathione) [EC:1.8.4.2]
isotig06602	K00432	E1.11.1.9; glutathione peroxidase [EC:1.11.1.9]
isotig23074	K00432	E1.11.1.9; glutathione peroxidase [EC:1.11.1.9]
isotig26572	K00432	E1.11.1.9; glutathione peroxidase [EC:1.11.1.9]
isotig28024	K00432	E1.11.1.9; glutathione peroxidase [EC:1.11.1.9]
isotig29118	K00432	E1.11.1.9; glutathione peroxidase [EC:1.11.1.9]
isotig19881	K01581	E4.1.1.17, ODC1, speC, speF; ornithine decarboxylase [EC:4.1.1.17]
isotig20479	K00797	speE, SRM; spermidine synthase [EC:2.5.1.16]
isotig17762	K10807	RRM1; ribonucleoside-diphosphate reductase subunit M1 [EC:1.17.4.1]
isotig20898	K10808	RRM2; ribonucleoside-diphosphate reductase subunit M2 [EC:1.17.4.1]
Glycan biosynthesis and metabolism
01003 Glycosyltransferases [BR:ko01003]
00510 N-Glycan biosynthesis [PATH:ko00510]
isotig27591	K01001	ALG7; UDP-N-acetylglucosamine--dolichyl-phosphate N-acetylglucosaminephosphotransferase [EC:2.7.8.15]
isotig24188	K00729	ALG5; dolichyl-phosphate beta-glucosyltransferase [EC:2.4.1.117]
isotig22330	K07432	ALG13; beta-1,4-N-acetylglucosaminyltransferase [EC:2.4.1.141]
isotig28378	K00721	DPM1; dolichol-phosphate mannosyltransferase [EC:2.4.1.83]
isotig22256	K03842	ALG1; beta-1,4-mannosyltransferase [EC:2.4.1.142]
isotig23052	K03843	ALG2; alpha-1,3/alpha-1,6-mannosyltransferase [EC:2.4.1.132 2.4.1.257]
isotig27070	K03844	ALG11; alpha-1,2-mannosyltransferase [EC:2.4.1.131]
isotig19559	K06316	RFT1; oligosaccharidyl-lipid flippase family
isotig10414	K03845	ALG3; alpha-1,3-mannosyltransferase [EC:2.4.1.258]
isotig20817	K03846	ALG9; alpha-1,2-mannosyltransferase [EC:2.4.1.259 2.4.1.261]
isotig25219	K03847	ALG12; alpha-1,6-mannosyltransferase [EC:2.4.1.260]
isotig21912	K03848	ALG6; alpha-1,3-glucosyltransferase [EC:2.4.1.267]
isotig32275	K03849	ALG8; alpha-1,3-glucosyltransferase [EC:2.4.1.265]
isotig23553	K03850	ALG10; alpha-1,2-glucosyltransferase [EC:2.4.1.256]
isotig16831	K07151	STT3; dolichyl-diphosphooligosaccharide--protein glycosyltransferase [EC:2.4.99.18]
isotig17225	K07151	STT3; dolichyl-diphosphooligosaccharide--protein glycosyltransferase [EC:2.4.99.18]
isotig13177	K12666	OST1, RPN1; oligosaccharyltransferase complex subunit alpha (ribophorin I)
isotig18945	K12667	SWP1, RPN2; oligosaccharyltransferase complex subunit delta (ribophorin II)
isotig27191	K12668	OST2, DAD1; oligosaccharyltransferase complex subunit epsilon
isotig23040	K12669	OST3, OST6; oligosaccharyltransferase complex subunit gamma
isotig08764	K12670	WBP1; oligosaccharyltransferase complex subunit beta
isotig17204	K07252	E3.6.1.43; dolichyldiphosphatase [EC:3.6.1.43]
isotig17576	K01228	GCS1; mannosyl-oligosaccharide glucosidase [EC:3.2.1.106]
isotig20305	K05546	GANAB; alpha 1,3-glucosidase [EC:3.2.1.84]
isotig18028	K01230	MAN1; mannosyl-oligosaccharide alpha-1,2-mannosidase [EC:3.2.1.113]
isotig18385	K01230	MAN1; mannosyl-oligosaccharide alpha-1,2-mannosidase [EC:3.2.1.113]
isotig16496	K00726	MGAT1; alpha-1,3-mannosyl-glycoprotein beta-1,2-N-acetylglucosaminyltransferase [EC:2.4.1.101]
isotig16998	K01231	MAN2; alpha-mannosidase II [EC:3.2.1.114]
isotig07241	K00736	MGAT2; alpha-1,6-mannosyl-glycoprotein beta-1,2-N-acetylglucosaminyltransferase [EC:2.4.1.143]
isotig23774	K00717	FUT8; glycoprotein 6-alpha-L-fucosyltransferase [EC:2.4.1.68]
isotig13715	K07966	B4GALT1; beta-1,4-galactosyltransferase 1 [EC:2.4.1.22 2.4.1.90 2.4.1.38 2.4.1.-]
isotig14165	K07968	B4GALT3; beta-1,4-galactosyltransferase 3 [EC:2.4.1.90 2.4.1.38 2.4.1.-]
isotig11393	K00738	MGAT4A_B; alpha-1,3-mannosylglycoprotein beta-1,4-N-acetylglucosaminyltransferase A/B [EC:2.4.1.145]
isotig20180	K00744	MGAT5; alpha-1,3(6)-mannosylglycoprotein beta-1,6-N-acetyl-glucosaminyltransferase [EC:2.4.1.155]
isotig08010	K13748	MGAT4C; alpha-1,3-mannosylglycoprotein beta-1,4-N-acetylglucosaminyltransferase C [EC:2.4.1.201 2.4.1.145]
isotig17198	K13748	MGAT4C; alpha-1,3-mannosylglycoprotein beta-1,4-N-acetylglucosaminyltransferase C [EC:2.4.1.201 2.4.1.145]
00513 Various types of N-glycan biosynthesis [PATH:ko00513]
isotig22330	K07432	ALG13; beta-1,4-N-acetylglucosaminyltransferase [EC:2.4.1.141]
isotig22256	K03842	ALG1; beta-1,4-mannosyltransferase [EC:2.4.1.142]
isotig23052	K03843	ALG2; alpha-1,3/alpha-1,6-mannosyltransferase [EC:2.4.1.132 2.4.1.257]
isotig27070	K03844	ALG11; alpha-1,2-mannosyltransferase [EC:2.4.1.131]
isotig10414	K03845	ALG3; alpha-1,3-mannosyltransferase [EC:2.4.1.258]
isotig20817	K03846	ALG9; alpha-1,2-mannosyltransferase [EC:2.4.1.259 2.4.1.261]
isotig25219	K03847	ALG12; alpha-1,6-mannosyltransferase [EC:2.4.1.260]
isotig16831	K07151	STT3; dolichyl-diphosphooligosaccharide--protein glycosyltransferase [EC:2.4.99.18]
isotig17225	K07151	STT3; dolichyl-diphosphooligosaccharide--protein glycosyltransferase [EC:2.4.99.18]
isotig13177	K12666	OST1, RPN1; oligosaccharyltransferase complex subunit alpha (ribophorin I)
isotig18945	K12667	SWP1, RPN2; oligosaccharyltransferase complex subunit delta (ribophorin II)
isotig27191	K12668	OST2, DAD1; oligosaccharyltransferase complex subunit epsilon
isotig23040	K12669	OST3, OST6; oligosaccharyltransferase complex subunit gamma
isotig08764	K12670	WBP1; oligosaccharyltransferase complex subunit beta
isotig18028	K01230	MAN1; mannosyl-oligosaccharide alpha-1,2-mannosidase [EC:3.2.1.113]
isotig18385	K01230	MAN1; mannosyl-oligosaccharide alpha-1,2-mannosidase [EC:3.2.1.113]
isotig22430	K05533	ANP1; mannan polymerase II complex ANP1 subunit [EC:2.4.1.-]
isotig16496	K00726	MGAT1; alpha-1,3-mannosyl-glycoprotein beta-1,2-N-acetylglucosaminyltransferase [EC:2.4.1.101]
isotig16998	K01231	MAN2; alpha-mannosidase II [EC:3.2.1.114]
isotig07241	K00736	MGAT2; alpha-1,6-mannosyl-glycoprotein beta-1,2-N-acetylglucosaminyltransferase [EC:2.4.1.143]
isotig20059	K03714	E2.4.2.38; glycoprotein 2-beta-D-xylosyltransferase [EC:2.4.2.38]
isotig18134	K00753	E2.4.1.214; glycoprotein 3-alpha-L-fucosyltransferase [EC:2.4.1.214]
isotig22795	K14412	FUT13, FucTC; alpha-1,4-fucosyltransferase [EC:2.4.1.-]
isotig23774	K00717	FUT8; glycoprotein 6-alpha-L-fucosyltransferase [EC:2.4.1.68]
isotig20726	K14434	GALT-1; alpha 1,6-fucoside beta 1,4-galactosyltransferase [EC:2.4.1.-]
isotig11961	K14459	HEX; hexosaminidase [EC:3.2.1.52]
isotig08010	K13748	MGAT4C; alpha-1,3-mannosylglycoprotein beta-1,4-N-acetylglucosaminyltransferase C [EC:2.4.1.201 2.4.1.145]
isotig17198	K13748	MGAT4C; alpha-1,3-mannosylglycoprotein beta-1,4-N-acetylglucosaminyltransferase C [EC:2.4.1.201 2.4.1.145]
isotig11393	K00738	MGAT4A_B; alpha-1,3-mannosylglycoprotein beta-1,4-N-acetylglucosaminyltransferase A/B [EC:2.4.1.145]
isotig13715	K07966	B4GALT1; beta-1,4-galactosyltransferase 1 [EC:2.4.1.22 2.4.1.90 2.4.1.38 2.4.1.-]
isotig14165	K07968	B4GALT3; beta-1,4-galactosyltransferase 3 [EC:2.4.1.90 2.4.1.38 2.4.1.-]
00512 Mucin type O-glycan biosynthesis [PATH:ko00512]
isotig01462	K00710	GALNT; polypeptide N-acetylgalactosaminyltransferase [EC:2.4.1.41]
isotig09403	K00710	GALNT; polypeptide N-acetylgalactosaminyltransferase [EC:2.4.1.41]
isotig11099	K00710	GALNT; polypeptide N-acetylgalactosaminyltransferase [EC:2.4.1.41]
isotig11401	K00710	GALNT; polypeptide N-acetylgalactosaminyltransferase [EC:2.4.1.41]
isotig20159	K00710	GALNT; polypeptide N-acetylgalactosaminyltransferase [EC:2.4.1.41]
isotig22328	K00710	GALNT; polypeptide N-acetylgalactosaminyltransferase [EC:2.4.1.41]
isotig18436	K00731	C1GALT1; glycoprotein-N-acetylgalactosamine 3-beta-galactosyltransferase [EC:2.4.1.122]
isotig23543	K00731	C1GALT1; glycoprotein-N-acetylgalactosamine 3-beta-galactosyltransferase [EC:2.4.1.122]
isotig20511	K00727	GCNT1; beta-1,3-galactosyl-O-glycosyl-glycoprotein beta-1,6-N-acetylglucosaminyltransferase [EC:2.4.1.102]
isotig25819	K00739	B3GNT6; acetylgalactosaminyl-0-glycosyl-glycoprotein beta-1,3-N-acetylglucosaminyltransferase [EC:2.4.1.147]
00514 Other types of O-glycan biosynthesis [PATH:ko00514]
isotig20636	K00728	POMT; dolichyl-phosphate-mannose-protein mannosyltransferase [EC:2.4.1.109]
isotig21926	K00728	POMT; dolichyl-phosphate-mannose-protein mannosyltransferase [EC:2.4.1.109]
isotig14747	K09666	POMGNT1; beta-1,2-N-acetylglucosaminyltransferase [EC:2.4.1.-]
isotig21066	K09666	POMGNT1; beta-1,2-N-acetylglucosaminyltransferase [EC:2.4.1.-]
isotig13715	K07966	B4GALT1; beta-1,4-galactosyltransferase 1 [EC:2.4.1.22 2.4.1.90 2.4.1.38 2.4.1.-]
isotig14165	K07968	B4GALT3; beta-1,4-galactosyltransferase 3 [EC:2.4.1.90 2.4.1.38 2.4.1.-]
isotig08403	K09667	OGT; polypeptide N-acetylglucosaminyltransferase [EC:2.4.1.-]
isotig13861	K03691	POFUT; peptide-O-fucosyltransferase [EC:2.4.1.221]
isotig25216	K03691	POFUT; peptide-O-fucosyltransferase [EC:2.4.1.221]
isotig18190	K05948	FNG; fringe [EC:2.4.1.222]
isotig19821	K13675	B3GALTL; UDP-glucose:O-linked fucose beta-1,3-glucosyltransferase [EC:2.4.1.-]
isotig13335	K13667	RUMI, KTELC1; protein glucosyltransferase [EC:2.4.1.-]
isotig25290	K13667	RUMI, KTELC1; protein glucosyltransferase [EC:2.4.1.-]
isotig23247	K13676	GXYLT; UDP-xylose:glucoside alpha-1,3-xylosyltransferase [EC:2.4.2.-]
isotig03805	K11703	GLT25D; collagen beta-1,O-galactosyltransferase [EC:2.4.1.50]
isotig11255	K13646	PLOD3; lysyl hydroxylase/galactosyltransferase/glucosyltransferase [EC:1.14.11.4 2.4.1.50 2.4.1.66]
00532 Glycosaminoglycan biosynthesis - chondroitin sulfate / dermatan sulfate [PATH:ko00532]
isotig29308	K00771	XYLT; protein xylosyltransferase [EC:2.4.2.26]
isotig19991	K00734	B3GALT6; galactosylxylosylprotein 3-beta-galactosyltransferase [EC:2.4.1.134]
isotig24753	K10158	B3GAT3; galactosylgalactosylxylosylprotein 3-beta-glucuronosyltransferase 3 [EC:2.4.1.135]
isotig17728	K00746	CSGALNACT1_2; chondroitin sulfate N-acetylgalactosaminyltransferase 1/2 [EC:2.4.1.174 2.4.1.175]
isotig17466	K13499	CHSY; chondroitin sulfate synthase [EC:2.4.1.175 2.4.1.226]
isotig06313	K00747	CHPF; chondroitin polymerizing factor [EC:2.4.1.175 2.4.1.226]
isotig17142	K01017	CHST11; chondroitin 4-sulfotransferase 11 [EC:2.8.2.5]
isotig31644	K01020	CHST3; chondroitin 6-sulfotransferase 3 [EC:2.8.2.17]
isotig09936	K08106	CHST15; N-acetylgalactosamine 4-sulfate 6-O-sulfotransferase [EC:2.8.2.33]
00534 Glycosaminoglycan biosynthesis - heparan sulfate / heparin [PATH:ko00534]
isotig29308	K00771	XYLT; protein xylosyltransferase [EC:2.4.2.26]
isotig19991	K00734	B3GALT6; galactosylxylosylprotein 3-beta-galactosyltransferase [EC:2.4.1.134]
isotig24753	K10158	B3GAT3; galactosylgalactosylxylosylprotein 3-beta-glucuronosyltransferase 3 [EC:2.4.1.135]
isotig17811	K02370	EXTL3; alpha-1,4-N-acetylglucosaminyltransferase EXTL3 [EC:2.4.1.223 2.4.1.224]
isotig18074	K02366	EXT1; glucuronyl/N-acetylglucosaminyl transferase EXT1 [EC:2.4.1.224 2.4.1.225]
isotig23517	K02367	EXT2; glucuronyl/N-acetylglucosaminyl transferase EXT2 [EC:2.4.1.224 2.4.1.225]
isotig16822	K02577	NDST2; heparan sulfate N-deacetylase/N-sulfotransferase NDST2 [EC:3.1.1.- 2.8.2.-]
isotig02985	K01793	GLCE; heparosan-N-sulfate-glucuronate 5-epimerase [EC:5.1.3.17]
isotig17751	K01793	GLCE; heparosan-N-sulfate-glucuronate 5-epimerase [EC:5.1.3.17]
isotig12523	K02513	HS2ST1; heparan sulfate 2-O-sulfotransferase HS2ST1 [EC:2.8.2.-]
isotig16619	K02514	HS6ST1; heparan sulfate 6-O-sulfotransferase HS6ST1 [EC:2.8.2.-]
isotig11641	K01024	HS3ST1; [heparan sulfate]-glucosamine 3-sulfotransferase 1 [EC:2.8.2.23]
isotig12537	K08104	HS3ST5; [heparan sulfate]-glucosamine 3-sulfotransferase 5 [EC:2.8.2.23]
00533 Glycosaminoglycan biosynthesis - keratan sulfate [PATH:ko00533]
isotig23774	K00717	FUT8; glycoprotein 6-alpha-L-fucosyltransferase [EC:2.4.1.68]
isotig13715	K07966	B4GALT1; beta-1,4-galactosyltransferase 1 [EC:2.4.1.22 2.4.1.90 2.4.1.38 2.4.1.-]
isotig14165	K07968	B4GALT3; beta-1,4-galactosyltransferase 3 [EC:2.4.1.90 2.4.1.38 2.4.1.-]
isotig21655	K00741	B3GNT1, B3GNT2; N-acetyllactosaminide beta-1,3-N-acetylglucosaminyltransferase [EC:2.4.1.149]
00535 Proteoglycans [BR:ko00535]
00536 Heparan sulfate/heparin binding proteins [BR:ko00536]
00531 Glycosaminoglycan degradation [PATH:ko00531]
isotig20787	K01136	IDS; iduronate 2-sulfatase [EC:3.1.6.13]
isotig15509	K07964	HPSE; heparanase 1 [EC:3.2.1.166]
isotig18073	K07964	HPSE; heparanase 1 [EC:3.2.1.166]
isotig23313	K10532	HGSNAT; heparan-alpha-glucosaminide N-acetyltransferase [EC:2.3.1.78]
isotig06600	K01205	NAGLU; alpha-N-acetylglucosaminidase [EC:3.2.1.50]
isotig18986	K01132	GALNS; N-acetylgalactosamine-6-sulfatase [EC:3.1.6.4]
isotig29446	K01132	GALNS; N-acetylgalactosamine-6-sulfatase [EC:3.1.6.4]
isotig10002	K12309	GLB1, ELNR1; beta-galactosidase [EC:3.2.1.23]
isotig26417	K01137	GNS; N-acetylglucosamine-6-sulfatase [EC:3.1.6.14]
isotig01746	K12373	HEXA_B; hexosaminidase [EC:3.2.1.52]
isotig16997	K12373	HEXA_B; hexosaminidase [EC:3.2.1.52]
00563 Glycosylphosphatidylinositol(GPI)-anchor biosynthesis [PATH:ko00563]
isotig20545	K03857	PIGA, GPI3; phosphatidylinositol glycan, class A [EC:2.4.1.198]
isotig33706	K03861	PIGP, GPI19, DSCR5; phosphatidylinositol glycan, class P
isotig29815	K03434	PIGL; N-acetylglucosaminylphosphatidylinositol deacetylase [EC:3.5.1.89]
isotig22772	K05283	PIGW; phosphatidylinositol glycan, class W [EC:2.3.-.-]
isotig11973	K01127	E3.1.4.50; glycosylphosphatidylinositol phospholipase D [EC:3.1.4.50]
isotig25837	K05284	PIGM; phosphatidylinositol glycan, class M [EC:2.4.1.-]
isotig23827	K07542	PIGV; phosphatidylinositol glycan, class V [EC:2.4.1.-]
isotig25896	K05285	PIGN; phosphatidylinositol glycan, class N [EC:2.7.-.-]
isotig11731	K05286	PIGB; phosphatidylinositol glycan, class B [EC:2.4.1.-]
isotig30330	K05286	PIGB; phosphatidylinositol glycan, class B [EC:2.4.1.-]
isotig28449	K05287	PIGF; phosphatidylinositol glycan, class F [EC:2.7.-.-]
isotig19748	K05288	PIGO; phosphatidylinositol glycan, class O
isotig17914	K05289	GAA1; glycosylphosphatidylinositol transamidase
isotig10543	K05290	PIGK; phosphatidylinositol glycan, class K [EC:2.6.-.-]
isotig19218	K05291	PIGS; phosphatidylinositol glycan, class S
isotig18815	K05292	PIGT; phosphatidylinositol glycan, class T
isotig10010	K05293	PIGU; phosphatidylinositol glycan, class U
isotig19420	K05294	PGAP1; glycosylphosphatidylinositol deacylase [EC:3.-.-.-]
00601 Glycosphingolipid biosynthesis - lacto and neolacto series [PATH:ko00601]
isotig20659	K07819	B3GALT1; beta-1,3-galactosyltransferase 1 [EC:2.4.1.-]
isotig22079	K07819	B3GALT1; beta-1,3-galactosyltransferase 1 [EC:2.4.1.-]
isotig25383	K07820	B3GALT2; beta-1,3-galactosyltransferase 2 [EC:2.4.1.-]
isotig19082	K00718	FUT1_2; galactoside 2-L-fucosyltransferase 1/2 [EC:2.4.1.69]
isotig13715	K07966	B4GALT1; beta-1,4-galactosyltransferase 1 [EC:2.4.1.22 2.4.1.90 2.4.1.38 2.4.1.-]
isotig14165	K07968	B4GALT3; beta-1,4-galactosyltransferase 3 [EC:2.4.1.90 2.4.1.38 2.4.1.-]
isotig22592	K07634	FUT6; galactoside alpha-1,3-fucosyltransferase 6 [EC:2.4.1.65]
isotig21655	K00741	B3GNT1, B3GNT2; N-acetyllactosaminide beta-1,3-N-acetylglucosaminyltransferase [EC:2.4.1.149]
00603 Glycosphingolipid biosynthesis - globo series [PATH:ko00603]
isotig01746	K12373	HEXA_B; hexosaminidase [EC:3.2.1.52]
isotig16997	K12373	HEXA_B; hexosaminidase [EC:3.2.1.52]
isotig19120	K01204	NAGA; alpha-N-acetylgalactosaminidase [EC:3.2.1.49]
isotig19936	K01204	NAGA; alpha-N-acetylgalactosaminidase [EC:3.2.1.49]
isotig19082	K00718	FUT1_2; galactoside 2-L-fucosyltransferase 1/2 [EC:2.4.1.69]
00604 Glycosphingolipid biosynthesis - ganglio series [PATH:ko00604]
isotig19193	K03372	ACATN, SLC33A1; MFS transporter, PAT family, solute carrier family 33 (acetyl-CoA transportor), member 1 [EC:2.3.1.-]
isotig10002	K12309	GLB1, ELNR1; beta-galactosidase [EC:3.2.1.23]
isotig01746	K12373	HEXA_B; hexosaminidase [EC:3.2.1.52]
isotig16997	K12373	HEXA_B; hexosaminidase [EC:3.2.1.52]
00540 Lipopolysaccharide biosynthesis [PATH:ko00540]
01005 Lipopolysaccharide biosynthesis proteins [BR:ko01005]
00550 Peptidoglycan biosynthesis [PATH:ko00550]
00511 Other glycan degradation [PATH:ko00511]
isotig10002	K12309	GLB1, ELNR1; beta-galactosidase [EC:3.2.1.23]
isotig01746	K12373	HEXA_B; hexosaminidase [EC:3.2.1.52]
isotig16997	K12373	HEXA_B; hexosaminidase [EC:3.2.1.52]
isotig11961	K14459	HEX; hexosaminidase [EC:3.2.1.52]
isotig11431	K01191	E3.2.1.24; alpha-mannosidase [EC:3.2.1.24]
isotig05901	K12311	MAN2B1, LAMAN; lysosomal alpha-mannosidase [EC:3.2.1.24]
isotig17589	K01192	E3.2.1.25, MANBA, manB; beta-mannosidase [EC:3.2.1.25]
isotig17150	K01227	E3.2.1.96; mannosyl-glycoprotein endo-beta-N-acetylglucosaminidase [EC:3.2.1.96]
isotig07746	K01206	FUCA; alpha-L-fucosidase [EC:3.2.1.51]
isotig08388	K01206	FUCA; alpha-L-fucosidase [EC:3.2.1.51]
isotig08761	K01206	FUCA; alpha-L-fucosidase [EC:3.2.1.51]
isotig16857	K01206	FUCA; alpha-L-fucosidase [EC:3.2.1.51]
isotig19050	K01206	FUCA; alpha-L-fucosidase [EC:3.2.1.51]
isotig25318	K01444	AGA, aspG; N4-(beta-N-acetylglucosaminyl)-L-asparaginase [EC:3.5.1.26]
isotig20521	K01201	GBA, srfJ; glucosylceramidase [EC:3.2.1.45]
Metabolism of cofactors and vitamins
00730 Thiamine metabolism [PATH:ko00730]
isotig20176	K04487	iscS, NFS1; cysteine desulfurase [EC:2.8.1.7]
isotig29673	K06928	K06928; nucleoside-triphosphatase THEP1 [EC:3.6.1.15]
isotig27478	K00949	E2.7.6.2, THI80; thiamine pyrophosphokinase [EC:2.7.6.2]
isotig06678	K05307	THTPA; thiamine-triphosphatase [EC:3.6.1.28]
00740 Riboflavin metabolism [PATH:ko00740]
isotig15187	K00861	RFK, FMN1; riboflavin kinase [EC:2.7.1.26]
isotig17562	K00953	FLAD1; FAD synthetase [EC:2.7.7.2]
isotig26558	K14394	ACP1; low molecular weight phosphotyrosine protein phosphatase [EC:3.1.3.2 3.1.3.48]
isotig28802	K14394	ACP1; low molecular weight phosphotyrosine protein phosphatase [EC:3.1.3.2 3.1.3.48]
isotig19612	K14379	ACP5; tartrate-resistant acid phosphatase type 5 [EC:3.1.3.2]
isotig26259	K14395	ACP6; lysophosphatidic acid phosphatase type 6 [EC:3.1.3.2]
isotig17467	K14410	ACP; acid phosphatase [EC:3.1.3.2]
isotig18582	K00505	TYR; tyrosinase [EC:1.14.18.1]
00750 Vitamin B6 metabolism [PATH:ko00750]
isotig17967	K00868	pdxK, pdxY; pyridoxine kinase [EC:2.7.1.35]
isotig29439	K13248	PHOSPHO2; pyridoxal phosphate phosphatase PHOSPHO2 [EC:3.1.3.74]
isotig08542	K00831	serC, PSAT1; phosphoserine aminotransferase [EC:2.6.1.52]
isotig27029	K01733	thrC; threonine synthase [EC:4.2.3.1]
isotig12999	K06215	pdxS, pdx1; pyridoxine biosynthesis protein [EC:4.-.-.-]
isotig28405	K08681	pdxT, pdx2; glutamine amidotransferase [EC:2.6.-.-]
00760 Nicotinate and nicotinamide metabolism [PATH:ko00760]
isotig28747	K00767	nadC, QPRT; nicotinate-nucleotide pyrophosphorylase (carboxylating) [EC:2.4.2.19]
isotig16663	K00763	pncB, NAPRT1; nicotinate phosphoribosyltransferase [EC:6.3.4.21]
isotig06794	K03783	punA; purine-nucleoside phosphorylase [EC:2.4.2.1]
isotig16946	K03783	punA; purine-nucleoside phosphorylase [EC:2.4.2.1]
isotig26243	K10524	NRK1_2; nicotinamide/nicotinate riboside kinase [EC:2.7.1.22 2.7.1.173]
isotig04932	K01081	E3.1.3.5; 5'-nucleotidase [EC:3.1.3.5]
isotig16845	K01081	E3.1.3.5; 5'-nucleotidase [EC:3.1.3.5]
isotig20626	K01081	E3.1.3.5; 5'-nucleotidase [EC:3.1.3.5]
isotig21858	K01081	E3.1.3.5; 5'-nucleotidase [EC:3.1.3.5]
isotig22625	K01081	E3.1.3.5; 5'-nucleotidase [EC:3.1.3.5]
isotig11613	K06210	NMNAT; nicotinamide mononucleotide adenylyltransferase [EC:2.7.7.1 2.7.7.18]
isotig21114	K03426	E3.6.1.22, NUDT12, nudC; NAD+ diphosphatase [EC:3.6.1.22]
isotig16762	K01950	E6.3.5.1, NADSYN1, QNS1, nadE; NAD+ synthase (glutamine-hydrolysing) [EC:6.3.5.1]
isotig22899	K08281	pncA; nicotinamidase/pyrazinamidase [EC:3.5.1.19 3.5.1.-]
isotig19135	K03462	NAMPT; nicotinamide phosphoribosyltransferase [EC:2.4.2.12]
isotig20584	K01242	CD38_157; NAD+ nucleosidase [EC:3.2.2.5]
isotig12463	K00858	ppnK, NADK; NAD+ kinase [EC:2.7.1.23]
isotig17072	K00323	NNT; NAD(P) transhydrogenase [EC:1.6.1.2]
00770 Pantothenate and CoA biosynthesis [PATH:ko00770]
isotig12061	K09680	coaW; type II pantothenate kinase [EC:2.7.1.33]
isotig22509	K01922	PPCS, coaB; phosphopantothenate-cysteine ligase [EC:6.3.2.5]
isotig30794	K01598	PPCDC, coaC; phosphopantothenoylcysteine decarboxylase [EC:4.1.1.36]
isotig28661	K02318	COASY; phosphopantetheine adenylyltransferase / dephospho-CoA kinase [EC:2.7.7.3 2.7.1.24]
isotig31264	K00859	coaE; dephospho-CoA kinase [EC:2.7.1.24]
isotig23914	K06133	LYS5, acpT; 4'-phosphopantetheinyl transferase [EC:2.7.8.-]
isotig20087	K08069	VNN; pantetheine hydrolase [EC:3.5.1.92]
isotig20780	K08069	VNN; pantetheine hydrolase [EC:3.5.1.92]
isotig16922	K00826	E2.6.1.42, ilvE; branched-chain amino acid aminotransferase [EC:2.6.1.42]
isotig07232	K00207	DPYD; dihydropyrimidine dehydrogenase (NADP+) [EC:1.3.1.2]
isotig06172	K01464	DPYS, dht, hydA; dihydropyrimidinase [EC:3.5.2.2]
isotig21585	K01431	UPB1; beta-ureidopropionase [EC:3.5.1.6]
00780 Biotin metabolism [PATH:ko00780]
isotig32030	K09458	fabF; 3-oxoacyl-[acyl-carrier-protein] synthase II [EC:2.3.1.179]
isotig25183	K00059	fabG; 3-oxoacyl-[acyl-carrier protein] reductase [EC:1.1.1.100]
isotig19013	K01942	HLCS; biotin--protein ligase [EC:6.3.4.9 6.3.4.10 6.3.4.11 6.3.4.15]
00785 Lipoic acid metabolism [PATH:ko00785]
isotig22965	K03644	lipA; lipoic acid synthetase [EC:2.8.1.8]
00790 Folate biosynthesis [PATH:ko00790]
isotig20569	K01495	GCH1, folE; GTP cyclohydrolase I [EC:3.5.4.16]
isotig13869	K01077	E3.1.3.1, phoA, phoB; alkaline phosphatase [EC:3.1.3.1]
isotig24504	K00287	folA; dihydrofolate reductase [EC:1.5.1.3]
isotig20455	K01930	FPGS; folylpolyglutamate synthase [EC:6.3.2.17]
isotig27935	K01307	GGH; gamma-glutamyl hydrolase [EC:3.4.19.9]
isotig26160	K01737	queD, ptpS, PTS; 6-pyruvoyltetrahydropterin/6-carboxytetrahydropterin synthase [EC:4.2.3.12 4.1.2.50]
isotig20078	K00072	SPR; sepiapterin reductase [EC:1.1.1.153]
isotig22133	K00357	QDPR; dihydropteridine reductase [EC:1.5.1.34]
isotig26309	K03639	MOCS1, moaA; molybdenum cofactor biosynthesis protein
isotig23217	K03637	moaC; molybdenum cofactor biosynthesis protein C
isotig24541	K03635	MOCS2, moaE; molybdopterin synthase catalytic subunit [EC:2.-.-.-]
00670 One carbon pool by folate [PATH:ko00670]
isotig24504	K00287	folA; dihydrofolate reductase [EC:1.5.1.3]
isotig17458	K00288	MTHFD; methylenetetrahydrofolate dehydrogenase (NADP+) / methenyltetrahydrofolate cyclohydrolase / formyltetrahydrofolate synthetase [EC:1.5.1.5 3.5.4.9 6.3.4.3]
isotig20654	K13403	MTHFD2; methylenetetrahydrofolate dehydrogenase(NAD+) / 5,10-methenyltetrahydrofolate cyclohydrolase [EC:1.5.1.15 3.5.4.9]
isotig07302	K00600	glyA, SHMT; glycine hydroxymethyltransferase [EC:2.1.2.1]
isotig12650	K00600	glyA, SHMT; glycine hydroxymethyltransferase [EC:2.1.2.1]
isotig20381	K11787	GART; phosphoribosylamine--glycine ligase / phosphoribosylglycinamide formyltransferase / phosphoribosylformylglycinamidine cyclo-ligase [EC:6.3.4.13 2.1.2.2 6.3.3.1]
isotig26967	K00602	purH; phosphoribosylaminoimidazolecarboxamide formyltransferase / IMP cyclohydrolase [EC:2.1.2.3 3.5.4.10]
isotig30843	K00602	purH; phosphoribosylaminoimidazolecarboxamide formyltransferase / IMP cyclohydrolase [EC:2.1.2.3 3.5.4.10]
isotig19285	K13990	FTCD; glutamate formiminotransferase / formiminotetrahydrofolate cyclodeaminase [EC:2.1.2.5 4.3.1.4]
isotig22010	K00605	gcvT, AMT; aminomethyltransferase [EC:2.1.2.10]
isotig16792	K00548	metH, MTR; 5-methyltetrahydrofolate--homocysteine methyltransferase [EC:2.1.1.13]
isotig21727	K00560	thyA, TYMS; thymidylate synthase [EC:2.1.1.45]
isotig03775	K00289	E1.5.1.6, FTHFD; formyltetrahydrofolate dehydrogenase [EC:1.5.1.6]
isotig18592	K00297	metF, MTHFR; methylenetetrahydrofolate reductase (NADPH) [EC:1.5.1.20]
isotig14897	K01934	E6.3.3.2; 5-formyltetrahydrofolate cyclo-ligase [EC:6.3.3.2]
00830 Retinol metabolism [PATH:ko00830]
isotig22832	K00121	frmA, ADH5, adhC; S-(hydroxymethyl)glutathione dehydrogenase / alcohol dehydrogenase [EC:1.1.1.284 1.1.1.1]
isotig22528	K11146	DHRS3; dehydrogenase/reductase SDR family member 3 [EC:1.1.-.-]
isotig24816	K11147	DHRS4; dehydrogenase/reductase SDR family member 4 [EC:1.1.-.-]
isotig13731	K11149	DHRS9; dehydrogenase/reductase SDR family member 9 [EC:1.1.-.-]
isotig27444	K11149	DHRS9; dehydrogenase/reductase SDR family member 9 [EC:1.1.-.-]
isotig26292	K11154	RDH16; retinol dehydrogenase 16 [EC:1.1.1.-]
isotig08139	K15734	SDR16C5; all-trans-retinol dehydrogenase (NAD+) [EC:1.1.1.105]
isotig08488	K11155	DGAT1; diacylglycerol O-acyltransferase 1 [EC:2.3.1.20 2.3.1.75 2.3.1.76]
isotig25934	K07437	CYP26A; cytochrome P450, family 26, subfamily A
isotig19887	K12665	CYP26C; cytochrome P450, family 26, subfamily C
isotig21592	K07412	CYP2B; cytochrome P450, family 2, subfamily B [EC:1.14.14.1]
isotig19197	K07424	CYP3A; cytochrome P450, family 3, subfamily A [EC:1.14.14.1]
isotig19986	K07424	CYP3A; cytochrome P450, family 3, subfamily A [EC:1.14.14.1]
isotig20681	K07424	CYP3A; cytochrome P450, family 3, subfamily A [EC:1.14.14.1]
isotig25691	K09516	RETSAT; all-trans-retinol 13,14-reductase [EC:1.3.99.23]
00860 Porphyrin and chlorophyll metabolism [PATH:ko00860]
isotig20874	K00643	E2.3.1.37, ALAS; 5-aminolevulinate synthase [EC:2.3.1.37]
isotig23234	K01885	EARS, gltX; glutamyl-tRNA synthetase [EC:6.1.1.17]
isotig16522	K14163	EPRS; bifunctional glutamyl/prolyl-tRNA synthetase [EC:6.1.1.17 6.1.1.15]
isotig12495	K01698	hemB, ALAD; porphobilinogen synthase [EC:4.2.1.24]
isotig28816	K01749	hemC, HMBS; hydroxymethylbilane synthase [EC:2.5.1.61]
isotig24163	K01719	hemD, UROS; uroporphyrinogen-III synthase [EC:4.2.1.75]
isotig22484	K01599	hemE, UROD; uroporphyrinogen decarboxylase [EC:4.1.1.37]
isotig12643	K00228	hemF, CPOX; coproporphyrinogen III oxidase [EC:1.3.3.3]
isotig21959	K00231	PPOX, hemY; oxygen-dependent protoporphyrinogen oxidase [EC:1.3.3.4]
isotig26016	K01772	hemH, FECH; ferrochelatase [EC:4.99.1.1]
isotig24852	K02257	COX10; protoheme IX farnesyltransferase [EC:2.5.1.-]
isotig21349	K02259	COX15; cytochrome c oxidase assembly protein subunit 15
isotig26637	K00214	BLVRA, bvdR; biliverdin reductase [EC:1.3.1.24]
isotig22318	K01764	E4.4.1.17; cytochrome c heme-lyase [EC:4.4.1.17]
isotig17547	K13624	CP; ceruloplasmin [EC:1.16.3.1]
isotig28209	K00522	FTH1; ferritin heavy chain [EC:1.16.3.1]
isotig28256	K00522	FTH1; ferritin heavy chain [EC:1.16.3.1]
00130 Ubiquinone and other terpenoid-quinone biosynthesis [PATH:ko00130]
isotig12487	K00815	TAT; tyrosine aminotransferase [EC:2.6.1.5]
isotig18929	K01904	E6.2.1.12; 4-coumarate--CoA ligase [EC:6.2.1.12]
isotig13745	K06125	COQ2; 4-hydroxybenzoate hexaprenyltransferase [EC:2.5.1.-]
isotig24113	K00591	COQ3; hexaprenyldihydroxybenzoate methyltransferase [EC:2.1.1.114]
isotig19819	K06126	COQ6; ubiquinone biosynthesis monooxygenase Coq6 [EC:1.14.13.-]
isotig22730	K06127	COQ5; ubiquinone biosynthesis methyltransferase [EC:2.1.1.201]
isotig28867	K06134	COQ7; ubiquinone biosynthesis monooxygenase Coq7 [EC:1.14.13.-]
isotig17954	K10106	GGCX; vitamin K-dependent gamma-carboxylase [EC:4.1.1.90]
isotig19166	K00457	HPD, hppD; 4-hydroxyphenylpyruvate dioxygenase [EC:1.13.11.27]
Metabolism of terpenoids and polyketides
01006 Prenyltransferases [BR:ko01006]
00900 Terpenoid backbone biosynthesis [PATH:ko00900]
isotig06203	K00626	E2.3.1.9, atoB; acetyl-CoA C-acetyltransferase [EC:2.3.1.9]
isotig18499	K00626	E2.3.1.9, atoB; acetyl-CoA C-acetyltransferase [EC:2.3.1.9]
isotig06492	K01641	E2.3.3.10; hydroxymethylglutaryl-CoA synthase [EC:2.3.3.10]
isotig18399	K00021	E1.1.1.34; hydroxymethylglutaryl-CoA reductase (NADPH) [EC:1.1.1.34]
isotig20493	K00869	E2.7.1.36, MVK, mvaK1; mevalonate kinase [EC:2.7.1.36]
isotig23266	K01597	MVD, mvaD; diphosphomevalonate decarboxylase [EC:4.1.1.33]
isotig22413	K01823	idi, IDI; isopentenyl-diphosphate delta-isomerase [EC:5.3.3.2]
isotig16204	K00787	FDPS; farnesyl diphosphate synthase [EC:2.5.1.1 2.5.1.10]
isotig24925	K00804	GGPS1; geranylgeranyl diphosphate synthase, type III [EC:2.5.1.1 2.5.1.10 2.5.1.29]
isotig24574	K12504	PDSS1; decaprenyl-diphosphate synthase subunit 1 [EC:2.5.1.91]
isotig22886	K12505	PDSS2; decaprenyl-diphosphate synthase subunit 2 [EC:2.5.1.91]
isotig18473	K11778	DHDDS, RER2, SRT1; ditrans,polycis-polyprenyl diphosphate synthase [EC:2.5.1.87]
isotig21836	K05954	FNTB; protein farnesyltransferase subunit beta [EC:2.5.1.58]
isotig18611	K08658	RCE1, FACE2; prenyl protein peptidase [EC:3.4.22.-]
isotig21526	K06013	STE24; STE24 endopeptidase [EC:3.4.24.84]
isotig21481	K00587	ICMT, STE14; protein-S-isoprenylcysteine O-methyltransferase [EC:2.1.1.100]
isotig16988	K05906	PCYOX1, FCLY; prenylcysteine oxidase / farnesylcysteine lyase [EC:1.8.3.5 1.8.3.6]
00902 Monoterpenoid biosynthesis [PATH:ko00902]
00909 Sesquiterpenoid and triterpenoid biosynthesis [PATH:ko00909]
00904 Diterpenoid biosynthesis [PATH:ko00904]
00906 Carotenoid biosynthesis [PATH:ko00906]
isotig31835	K09839	VDE, NPQ1; violaxanthin de-epoxidase [EC:1.10.99.3]
00905 Brassinosteroid biosynthesis [PATH:ko00905]
00981 Insect hormone biosynthesis [PATH:ko00981]
isotig22249	K01063	JHE; juvenile-hormone esterase [EC:3.1.1.59]
[truncated: 7,913 more rows]
