# Supplementary material for: Transcriptomics Analysis of Crassostrea hongkongensis for the Discovery of Reproduction-Related Genes
Source: PLoS One. 2015 Aug 10;10(8):e0134280. doi: 10.1371/journal.pone.0134280 (PMC4530894; doi:10.1371/journal.pone.0134280)
Supplement: S6 Table — (XLSX) [file pone.0134280.s009.xlsx]

## Sheet: GO000003 Reproduction
GO:0000003
Sequence name	Sequence desc.	Sequence length	Hit desc.	Hit ACC	E-Value	Similarity	Bit-Score	Alignment length	Positives
contig00142	pick1_rat ame: full=prkca-binding protein ame: full=protein interacting with c kinase 1 ame: full=protein kinase c-alpha-binding protein	1797	gi|22095975|sp|Q9EP80.1|PICK1_RATRecName: Full=PRKCA-binding protein; AltName: Full=Protein interacting with C kinase 1; AltName: Full=Protein kinase C-alpha-binding protein	Q9EP80	1.29191e-164	89	354.755	220	196
isotig01835	tnnt_drome ame: full=troponin skeletal muscle ame: full=protein intended thorax ame: full=protein upheld	1758	gi|73920962|sp|P19351.3|TNNT_DROMERecName: Full=Troponin T, skeletal muscle; AltName: Full=Protein intended thorax; AltName: Full=Protein upheld	P19351	7.76142e-19	54	92.4337	162	89
isotig02699	kc1a_chick ame: full=casein kinase i isoform alpha short=cki-alpha ame: full=ck1	2927	gi|54037525|sp|P67962.1|KC1A_CHICKRecName: Full=Casein kinase I isoform alpha; Short=CKI-alpha; AltName: Full=CK1 >gi|54037526|sp|P67963.1|KC1A_XENLA RecName: Full=Casein kinase I isoform alpha; Short=CKI-alpha; AltName: Full=CK1	P67962	0	94	590.112	315	297
isotig05943	pical_human ame: full=phosphatidylinositol-binding clathrin assembly protein ame: full=clathrin assembly lymphoid myeloid leukemia protein	4029	gi|116242714|sp|Q13492.2|PICAL_HUMANRecName: Full=Phosphatidylinositol-binding clathrin assembly protein; AltName: Full=Clathrin assembly lymphoid myeloid leukemia protein	Q13492	2.77108e-177	61	548.125	662	405
isotig07359	if4b_mouse ame: full=eukaryotic translation initiation factor 4b short=eif-4b	3358	gi|55976513|sp|Q8BGD9.1|IF4B_MOUSERecName: Full=Eukaryotic translation initiation factor 4B; Short=eIF-4B	Q8BGD9	8.1051e-36	63	148.673	194	124
isotig07396	ccnb3_drome ame: full=g2 mitotic-specific cyclin-b3	2352	gi|48428161|sp|Q9I7I0.1|CCNB3_DROMERecName: Full=G2/mitotic-specific cyclin-B3	Q9I7I0	7.6582e-93	69	308.531	279	195
isotig08315	lriq1_mouse ame: full=leucine-rich repeat and iq domain-containing protein 1	3617	gi|322510045|sp|Q0P5X1.2|LRIQ1_MOUSERecName: Full=Leucine-rich repeat and IQ domain-containing protein 1	Q0P5X1	8.06029e-69	50	258.07	616	309
isotig08764	ost48_drome ame: full=dolichyl-diphosphooligosaccharide--protein glycosyltransferase 48 kda subunit short=ddost 48 kda subunit short=oligosaccharyl transferase 48 kda subunit ame: full= 50 short= ame: full=ost5op flags: precursor	1585	gi|68846974|sp|Q24319.2|OST48_DROMERecName: Full=Dolichyl-diphosphooligosaccharide--protein glycosyltransferase 48 kDa subunit; Short=DDOST 48 kDa subunit; Short=Oligosaccharyl transferase 48 kDa subunit; AltName: Full=DmOST50; Short=DrOST; AltName: Full=OST5OP; Flags: Precursor	Q24319	1.11957e-133	76	321.627	245	188
isotig09254	wos2_schpo ame: full=protein wos2 ame: full=p21	981	gi|8928465|sp|Q11118.1|WOS2_SCHPORecName: Full=Protein wos2; AltName: Full=p21	Q11118	1.06607e-21	68	94.7449	107	73
isotig09805	tdrd1_human ame: full=tudor domain-containing protein 1 ame: full=cancer testis antigen short=	3781	gi|206729901|sp|Q9BXT4.2|TDRD1_HUMANRecName: Full=Tudor domain-containing protein 1; AltName: Full=Cancer/testis antigen 41.1; Short=CT41.1	Q9BXT4	5.31162e-18	50	93.9745	195	99
isotig10712	pcid2_human ame: full=pci domain-containing protein 2 ame: full=csn12-like protein	811	gi|85681034|sp|Q5JVF3.2|PCID2_HUMANRecName: Full=PCI domain-containing protein 2; AltName: Full=CSN12-like protein	Q5JVF3	1.29133e-45	84	163.696	118	100
isotig10971	rock1_rabit ame: full=rho-associated protein kinase 1 ame: full=corneal epithelial rho-associated-ser thr kinase 1 ame: full=hebm1 ame: full=rho- coiled-coil-containing protein kinase 1 ame: full=rho- coiled-coil-containing protein kinase i short=rock-i ame: full=camp-dependent protein kinase rock-i short= ame: full=p160 rock-1 short=p160rock	4576	gi|47605964|sp|O77819.1|ROCK1_RABITRecName: Full=Rho-associated protein kinase 1; AltName: Full=Corneal epithelial Rho-associated-Ser/Thr kinase 1; AltName: Full=HEBM1; AltName: Full=Rho-associated, coiled-coil-containing protein kinase 1; AltName: Full=Rho-associated, coiled-coil-containing protein kinase I; Short=ROCK-I; AltName: Full=cAMP-dependent protein kinase ROCK-I; Short=CePKA; AltName: …	O77819	0	82	641.728	434	356
isotig11159	vinc_drome ame: full=vinculin	4653	gi|50401320|sp|O46037.1|VINC_DROMERecName: Full=Vinculin	O46037	0	72	754.977	729	526
isotig11217	sarm1_drome ame: full=sterile alpha and tir motif-containing protein 1 ame: full=tir-1 homolog short=dsarm	4426	gi|67472684|sp|Q6IDD9.1|SARM1_DROMERecName: Full=Sterile alpha and TIR motif-containing protein 1; AltName: Full=Tir-1 homolog; Short=dSarm	Q6IDD9	0	70	651.358	587	412
isotig11219	un112_drome ame: full=unc-112-related protein ame: full=fermitin-1	3770	gi|41018372|sp|Q9VZI3.1|UN112_DROMERecName: Full=Unc-112-related protein; AltName: Full=Fermitin-1	Q9VZI3	0	67	651.358	722	490
isotig11569	hsf1_chick ame: full=heat shock factor protein 1 short=hsf 1 ame: full=hsf 3a ame: full=hstf 3a ame: full=heat shock transcription factor 1 short=hstf 1	2926	gi|585276|sp|P38529.1|HSF1_CHICKRecName: Full=Heat shock factor protein 1; Short=HSF 1; AltName: Full=HSF 3A; AltName: Full=HSTF 3A; AltName: Full=Heat shock transcription factor 1; Short=HSTF 1	P38529	7.4917e-81	71	276.944	271	194
isotig11697	ubn2_bovin ame: full=ubinuclein-2	4280	gi|317412164|sp|E1B7L7.1|UBN2_BOVINRecName: Full=Ubinuclein-2	E1B7L7	9.85667e-48	68	191.045	245	167
isotig11992	prp17_mouse ame: full=pre-mrna-processing factor 17 ame: full=cell division cycle 40 homolog ame: full=prp17 homolog	2351	gi|18202857|sp|Q9DC48.1|PRP17_MOUSERecName: Full=Pre-mRNA-processing factor 17; AltName: Full=Cell division cycle 40 homolog; AltName: Full=PRP17 homolog	Q9DC48	0	82	707.983	481	396
isotig12183	pcf11_human ame: full=pre-mrna cleavage complex 2 protein pcf11 ame: full=pre-mrna cleavage complex ii protein pcf11	3288	gi|160370000|sp|O94913.3|PCF11_HUMANRecName: Full=Pre-mRNA cleavage complex 2 protein Pcf11; AltName: Full=Pre-mRNA cleavage complex II protein Pcf11	O94913	7.38269e-46	68	184.496	213	145
isotig12217	nol9_human ame: full=polynucleotide 5 -hydroxyl-kinase nol9 ame: full=nucleolar protein 9	2121	gi|73921242|sp|Q5SY16.1|NOL9_HUMANRecName: Full=Polynucleotide 5'-hydroxyl-kinase NOL9; AltName: Full=Nucleolar protein 9	Q5SY16	1.41765e-29	49	128.642	311	154
isotig12295	vatd_human ame: full=v-type proton atpase subunit d short=v-atpase subunit d ame: full=v-atpase 28 kda accessory protein ame: full=vacuolar proton pump subunit d	2475	gi|10720351|sp|Q9Y5K8.1|VATD_HUMANRecName: Full=V-type proton ATPase subunit D; Short=V-ATPase subunit D; AltName: Full=V-ATPase 28 kDa accessory protein; AltName: Full=Vacuolar proton pump subunit D >gi|75055145|sp|Q5RCS8.1|VATD_PONAB RecName: Full=V-type proton ATPase subunit D; Short=V-ATPase subunit D; AltName: Full=Vacuolar proton pump subunit D	Q9Y5K8	1.14101e-115	88	358.221	247	219
isotig12941	dyxc1_panpa ame: full=dyslexia susceptibility 1 candidate gene 1 protein homolog	1579	gi|38502959|sp|Q863A6.1|DYXC1_PANPARecName: Full=Dyslexia susceptibility 1 candidate gene 1 protein homolog	Q863A6	9.18295e-106	67	329.717	415	280
isotig12945	thsd4_human ame: full=thrombospondin type-1 domain-containing protein 4 ame: full=a disintegrin and metalloproteinase with thrombospondin motifs-like protein 6 short=adamts-like protein 6 short=adamtsl-6 flags: precursor	1762	gi|166229088|sp|Q6ZMP0.2|THSD4_HUMANRecName: Full=Thrombospondin type-1 domain-containing protein 4; AltName: Full=A disintegrin and metalloproteinase with thrombospondin motifs-like protein 6; Short=ADAMTS-like protein 6; Short=ADAMTSL-6; Flags: Precursor	Q6ZMP0	3.9172e-59	47	217.238	486	229
isotig12877	meig1_nemve ame: full=meiosis expressed gene 1 protein homolog	2181	gi|166233658|sp|A7SMR0.1|MEIG1_NEMVERecName: Full=Meiosis expressed gene 1 protein homolog	A7SMR0	1.39269e-16	84	64.3142	39	33
isotig13321	psmd6_human ame: full=26s proteasome non-atpase regulatory subunit 6 ame: full=26s proteasome regulatory subunit rpn7 ame: full=26s proteasome regulatory subunit s10 ame: full=breast cancer-associated protein sga-113m ame: full=phosphonoformate immuno-associated protein 4 ame: full=proteasome regulatory particle subunit p44s10 ame: full=p42a	1367	gi|2494625|sp|Q15008.1|PSMD6_HUMANRecName: Full=26S proteasome non-ATPase regulatory subunit 6; AltName: Full=26S proteasome regulatory subunit RPN7; AltName: Full=26S proteasome regulatory subunit S10; AltName: Full=Breast cancer-associated protein SGA-113M; AltName: Full=Phosphonoformate immuno-associated protein 4; AltName: Full=Proteasome regulatory particle subunit p44S10; AltName: Full=p42A	Q15008	0	85	584.719	389	333
isotig16321	ctro_human ame: full=citron rho-interacting kinase short=crik ame: full=serine threonine-protein kinase 21	7410	gi|57015279|sp|O14578.2|CTRO_HUMANRecName: Full=Citron Rho-interacting kinase; Short=CRIK; AltName: Full=Serine/threonine-protein kinase 21	O14578	1.55283e-155	56	538.88	918	522
isotig16336	lin41_rat ame: full=e3 ubiquitin-protein ligase trim71 ame: full=protein lin-41 homolog ame: full=tripartite motif-containing protein 71	7051	gi|425936252|sp|D3ZVM4.1|LIN41_RATRecName: Full=E3 ubiquitin-protein ligase TRIM71; AltName: Full=Protein lin-41 homolog; AltName: Full=Tripartite motif-containing protein 71	D3ZVM4	0	69	836.639	808	565
isotig16473	ube2o_mouse ame: full=ubiquitin-conjugating enzyme e2 o ame: full=ubiquitin carrier protein o ame: full=ubiquitin-conjugating enzyme e2 of 230 kda short=ubiquitin-conjugating enzyme e2-230k ame: full=ubiquitin-protein ligase o	5323	gi|342187119|sp|Q6ZPJ3.3|UBE2O_MOUSERecName: Full=Ubiquitin-conjugating enzyme E2 O; AltName: Full=Ubiquitin carrier protein O; AltName: Full=Ubiquitin-conjugating enzyme E2 of 230 kDa; Short=Ubiquitin-conjugating enzyme E2-230K; AltName: Full=Ubiquitin-protein ligase O	Q6ZPJ3	1.10716e-72	55	271.552	353	196
isotig16489	dyrk3_mouse ame: full=dual specificity tyrosine-phosphorylation-regulated kinase 3	5213	gi|81916390|sp|Q922Y0.1|DYRK3_MOUSERecName: Full=Dual specificity tyrosine-phosphorylation-regulated kinase 3	Q922Y0	1.23387e-42	48	171.014	410	200
isotig16579	tdrd1_human ame: full=tudor domain-containing protein 1 ame: full=cancer testis antigen short=	4788	gi|206729901|sp|Q9BXT4.2|TDRD1_HUMANRecName: Full=Tudor domain-containing protein 1; AltName: Full=Cancer/testis antigen 41.1; Short=CT41.1	Q9BXT4	1.23459e-12	50	77.0258	142	71
isotig16597	bag6_rat ame: full=large proline-rich protein bag6 ame: full=bcl2-associated athanogene 6 ame: full=hla-b-associated transcript 3	4728	gi|317373327|sp|Q6MG49.2|BAG6_RATRecName: Full=Large proline-rich protein BAG6; AltName: Full=BCL2-associated athanogene 6; AltName: Full=HLA-B-associated transcript 3	Q6MG49	4.81879e-43	51	176.022	458	237
isotig16595	sptc2_mouse ame: full=serine palmitoyltransferase 2 ame: full=long chain base biosynthesis protein 2 short=lcb 2 ame: full=long chain base biosynthesis protein 2a short=lcb2a ame: full=serine-palmitoyl- transferase 2 short=spt 2	4731	gi|6685600|sp|P97363.2|SPTC2_MOUSERecName: Full=Serine palmitoyltransferase 2; AltName: Full=Long chain base biosynthesis protein 2; Short=LCB 2; AltName: Full=Long chain base biosynthesis protein 2a; Short=LCB2a; AltName: Full=Serine-palmitoyl-CoA transferase 2; Short=SPT 2	P97363	0	81	674.47	490	397
isotig16740	syic_human ame: full=isoleucine--trna cytoplasmic ame: full=isoleucyl-trna synthetase short=irs short=	4262	gi|239938717|sp|P41252.2|SYIC_HUMANRecName: Full=Isoleucine--tRNA ligase, cytoplasmic; AltName: Full=Isoleucyl-tRNA synthetase; Short=IRS; Short=IleRS	P41252	0	75	1566.21	1270	955
isotig16825	symc_human ame: full=methionine--trna cytoplasmic ame: full=methionyl-trna synthetase short=	4057	gi|20178332|sp|P56192.2|SYMC_HUMANRecName: Full=Methionine--tRNA ligase, cytoplasmic; AltName: Full=Methionyl-tRNA synthetase; Short=MetRS	P56192	0	71	935.636	848	603
isotig16831	stt3b_human ame: full=dolichyl-diphosphooligosaccharide--protein glycosyltransferase subunit stt3b short=oligosaccharyl transferase subunit stt3b short=stt3-b ame: full=source of immunodominant mhc-associated peptides homolog	4049	gi|74715800|sp|Q8TCJ2.1|STT3B_HUMANRecName: Full=Dolichyl-diphosphooligosaccharide--protein glycosyltransferase subunit STT3B; Short=Oligosaccharyl transferase subunit STT3B; Short=STT3-B; AltName: Full=Source of immunodominant MHC-associated peptides homolog	Q8TCJ2	0	87	1138.64	724	630
isotig16913	lrrc9_xentr ame: full=leucine-rich repeat-containing protein 9	3865	gi|189028876|sp|A0JM56.2|LRRC9_XENTRRecName: Full=Leucine-rich repeat-containing protein 9	A0JM56	0	66	893.649	1066	713
isotig17110	taok1_human ame: full=serine threonine-protein kinase tao1 ame: full=kinase from chicken homolog b short=hkfc-b ame: full=mark kinase short=markk ame: full=prostate-derived sterile 20-like kinase 2 short=psk-2 short=psk2 short=prostate-derived ste20-like kinase 2 ame: full=thousand and one amino acid protein kinase 1 short=taok1 short=htaok1	3593	gi|74759012|sp|Q7L7X3.1|TAOK1_HUMANRecName: Full=Serine/threonine-protein kinase TAO1; AltName: Full=Kinase from chicken homolog B; Short=hKFC-B; AltName: Full=MARK Kinase; Short=MARKK; AltName: Full=Prostate-derived sterile 20-like kinase 2; Short=PSK-2; Short=PSK2; Short=Prostate-derived STE20-like kinase 2; AltName: Full=Thousand and one amino acid protein kinase 1; Short=TAOK1; Short=hTAOK1	Q7L7X3	7.98591e-170	83	536.184	330	276
isotig17172	sptc2_mouse ame: full=serine palmitoyltransferase 2 ame: full=long chain base biosynthesis protein 2 short=lcb 2 ame: full=long chain base biosynthesis protein 2a short=lcb2a ame: full=serine-palmitoyl- transferase 2 short=spt 2	3500	gi|6685600|sp|P97363.2|SPTC2_MOUSERecName: Full=Serine palmitoyltransferase 2; AltName: Full=Long chain base biosynthesis protein 2; Short=LCB 2; AltName: Full=Long chain base biosynthesis protein 2a; Short=LCB2a; AltName: Full=Serine-palmitoyl-CoA transferase 2; Short=SPT 2	P97363	0	73	601.282	529	390
isotig17225	stt3a_bovin ame: full=dolichyl-diphosphooligosaccharide--protein glycosyltransferase subunit stt3a short=oligosaccharyl transferase subunit stt3a short=stt3-a	3429	gi|122136222|sp|Q2KJI2.1|STT3A_BOVINRecName: Full=Dolichyl-diphosphooligosaccharide--protein glycosyltransferase subunit STT3A; Short=Oligosaccharyl transferase subunit STT3A; Short=STT3-A	Q2KJI2	0	92	1227.23	696	641
isotig17235	wdr67_xentr ame: full=wd repeat-containing protein 67	3418	gi|82235831|sp|Q6DEY8.1|WDR67_XENTRRecName: Full=WD repeat-containing protein 67	Q6DEY8	0	73	1184.09	1090	806
isotig17244	wsb1_human ame: full=wd repeat and socs box-containing protein 1 short=wsb-1 ame: full=socs box-containing wd protein s -1	3407	gi|20532298|sp|Q9Y6I7.1|WSB1_HUMANRecName: Full=WD repeat and SOCS box-containing protein 1; Short=WSB-1; AltName: Full=SOCS box-containing WD protein SWiP-1	Q9Y6I7	1.13397e-110	58	358.221	439	259
isotig17464	ats7_human ame: full=a disintegrin and metalloproteinase with thrombospondin motifs 7 short=adam-ts 7 short=adam-ts7 short=adamts-7 ame: full=compase flags: precursor	3157	gi|205371741|sp|Q9UKP4.2|ATS7_HUMANRecName: Full=A disintegrin and metalloproteinase with thrombospondin motifs 7; Short=ADAM-TS 7; Short=ADAM-TS7; Short=ADAMTS-7; AltName: Full=COMPase; Flags: Precursor	Q9UKP4	2.99348e-127	62	431.024	454	283
isotig17727	efr3a_xenla ame: full=protein efr3 homolog a ame: full=protein efr3-like	2899	gi|82180931|sp|Q641A2.1|EFR3A_XENLARecName: Full=Protein EFR3 homolog A; AltName: Full=Protein EFR3-like	Q641A2	0	64	734.176	829	538
isotig17767	parvb_human ame: full=beta-parvin ame: full=affixin	2878	gi|20139178|sp|Q9HBI1.1|PARVB_HUMANRecName: Full=Beta-parvin; AltName: Full=Affixin	Q9HBI1	6.06215e-151	84	457.988	346	294
isotig17784	copg2_fugru ame: full=coatomer subunit gamma-2 ame: full=gamma-2-coat protein short=gamma-2-cop	2867	gi|82177624|sp|Q9I8E6.1|COPG2_FUGRURecName: Full=Coatomer subunit gamma-2; AltName: Full=Gamma-2-coat protein; Short=Gamma-2-COP	Q9I8E6	0	87	1209.13	856	753
isotig17940	cd11b_human ame: full=cyclin-dependent kinase 11b ame: full=cell division cycle 2-like protein kinase 1 short=clk-1 ame: full=cell division protein kinase 11b ame: full=galactosyltransferase-associated protein kinase p58 gta ame: full=pitslre serine threonine-protein kinase cdc2l1 ame: full=p58 clk-1	2765	gi|34978359|sp|P21127.3|CD11B_HUMANRecName: Full=Cyclin-dependent kinase 11B; AltName: Full=Cell division cycle 2-like protein kinase 1; Short=CLK-1; AltName: Full=Cell division protein kinase 11B; AltName: Full=Galactosyltransferase-associated protein kinase p58/GTA; AltName: Full=PITSLRE serine/threonine-protein kinase CDC2L1; AltName: Full=p58 CLK-1	P21127	0	87	648.662	395	345
isotig18113	sarm1_drome ame: full=sterile alpha and tir motif-containing protein 1 ame: full=tir-1 homolog short=dsarm	2617	gi|67472684|sp|Q6IDD9.1|SARM1_DROMERecName: Full=Sterile alpha and TIR motif-containing protein 1; AltName: Full=Tir-1 homolog; Short=dSarm	Q6IDD9	2.50601e-46	83	184.111	118	99
isotig18120	iws1_rat ame: full=protein iws1 homolog ame: full=iws1-like protein	2636	gi|85542185|sp|Q3SWT4.1|IWS1_RATRecName: Full=Protein IWS1 homolog; AltName: Full=IWS1-like protein	Q3SWT4	3.51555e-97	74	327.791	295	221
isotig18149	mepce_human ame: full=7sk snrna methylphosphate capping enzyme short= ame: full=bicoid-interacting protein 3 homolog short=bin3 homolog	2617	gi|74758999|sp|Q7L2J0.1|MEPCE_HUMANRecName: Full=7SK snRNA methylphosphate capping enzyme; Short=MePCE; AltName: Full=Bicoid-interacting protein 3 homolog; Short=Bin3 homolog	Q7L2J0	6.31482e-78	69	272.707	257	179
isotig18163	sytc_mouse ame: full=threonine--trna cytoplasmic ame: full=threonyl-trna synthetase short=	2604	gi|59896669|sp|Q9D0R2.2|SYTC_MOUSERecName: Full=Threonine--tRNA ligase, cytoplasmic; AltName: Full=Threonyl-tRNA synthetase; Short=ThrRS	Q9D0R2	0	85	1055.05	676	576
isotig18216	kc1a_chick ame: full=casein kinase i isoform alpha short=cki-alpha ame: full=ck1	2583	gi|54037525|sp|P67962.1|KC1A_CHICKRecName: Full=Casein kinase I isoform alpha; Short=CKI-alpha; AltName: Full=CK1 >gi|54037526|sp|P67963.1|KC1A_XENLA RecName: Full=Casein kinase I isoform alpha; Short=CKI-alpha; AltName: Full=CK1	P67962	0	96	571.237	301	289
isotig18327	my18a_human ame: full=unconventional myosin-xviiia ame: full=molecule associated with jak3 n-terminus short=majn ame: full=myosin containing a pdz domain	2525	gi|33301318|sp|Q92614.3|MY18A_HUMANRecName: Full=Unconventional myosin-XVIIIa; AltName: Full=Molecule associated with JAK3 N-terminus; Short=MAJN; AltName: Full=Myosin containing a PDZ domain	Q92614	8.37919e-142	70	468.003	477	336
isotig18428	daaf1_bovin ame: full=dynein assembly factor axonemal ame: full=leucine-rich repeat-containing protein 50	2491	gi|223635334|sp|Q3SYS4.2|DAAF1_BOVINRecName: Full=Dynein assembly factor 1, axonemal; AltName: Full=Leucine-rich repeat-containing protein 50	Q3SYS4	1.51933e-96	79	321.627	270	215
isotig18665	sptc2_mouse ame: full=serine palmitoyltransferase 2 ame: full=long chain base biosynthesis protein 2 short=lcb 2 ame: full=long chain base biosynthesis protein 2a short=lcb2a ame: full=serine-palmitoyl- transferase 2 short=spt 2	2360	gi|6685600|sp|P97363.2|SPTC2_MOUSERecName: Full=Serine palmitoyltransferase 2; AltName: Full=Long chain base biosynthesis protein 2; Short=LCB 2; AltName: Full=Long chain base biosynthesis protein 2a; Short=LCB2a; AltName: Full=Serine-palmitoyl-CoA transferase 2; Short=SPT 2	P97363	1.37351e-180	70	338.961	323	227
isotig18688	sync_bovin ame: full=asparagine--trna cytoplasmic ame: full=asparaginyl-trna synthetase short=	2350	gi|193806383|sp|Q2KJG3.3|SYNC_BOVINRecName: Full=Asparagine--tRNA ligase, cytoplasmic; AltName: Full=Asparaginyl-tRNA synthetase; Short=AsnRS	Q2KJG3	0	85	855.899	555	476
isotig19003	copd_ponab ame: full=coatomer subunit delta ame: full=archain ame: full=delta-coat protein short=delta-cop	2213	gi|75041848|sp|Q5RA77.1|COPD_PONABRecName: Full=Coatomer subunit delta; AltName: Full=Archain; AltName: Full=Delta-coat protein; Short=Delta-COP	Q5RA77	0	81	680.633	511	414
isotig19169	tim44_rat ame: full=mitochondrial import inner membrane translocase subunit tim44 flags: precursor	2144	gi|6016370|sp|O35094.1|TIM44_RATRecName: Full=Mitochondrial import inner membrane translocase subunit TIM44; Flags: Precursor	O35094	2.09927e-76	65	259.225	297	196
isotig19389	sysc_mouse ame: full=serine--trna cytoplasmic ame: full=seryl-trna synthetase short= ame: full=seryl-trna(ser sec) synthetase	2073	gi|18266844|sp|P26638.3|SYSC_MOUSERecName: Full=Serine--tRNA ligase, cytoplasmic; AltName: Full=Seryl-tRNA synthetase; Short=SerRS; AltName: Full=Seryl-tRNA(Ser/Sec) synthetase	P26638	0	83	715.301	478	401
isotig19417	vath_drome ame: full=v-type proton atpase subunit h short=v-atpase subunit h ame: full=vacuolar proton pump subunit h ame: full=vacuolar proton pump subunit sfd	2067	gi|47606794|sp|Q9V3J1.2|VATH_DROMERecName: Full=V-type proton ATPase subunit H; Short=V-ATPase subunit H; AltName: Full=Vacuolar proton pump subunit H; AltName: Full=Vacuolar proton pump subunit SFD	Q9V3J1	0	77	596.275	466	361
isotig19440	nog1_human ame: full=nucleolar gtp-binding protein 1 ame: full=chronic renal failure gene protein ame: full=gtp-binding protein ngb	2059	gi|17368711|sp|Q9BZE4.3|NOG1_HUMANRecName: Full=Nucleolar GTP-binding protein 1; AltName: Full=Chronic renal failure gene protein; AltName: Full=GTP-binding protein NGB	Q9BZE4	0	81	801.971	629	515
isotig19597	tcpd_bovin ame: full=t-complex protein 1 subunit delta short=tcp-1-delta ame: full=cct-delta	2010	gi|115305839|sp|Q2T9X2.3|TCPD_BOVINRecName: Full=T-complex protein 1 subunit delta; Short=TCP-1-delta; AltName: Full=CCT-delta	Q2T9X2	0	89	806.979	518	464
isotig19661	sydc_rat ame: full=aspartate--trna cytoplasmic ame: full=aspartyl-trna synthetase short=	1993	gi|135099|sp|P15178.1|SYDC_RATRecName: Full=Aspartate--tRNA ligase, cytoplasmic; AltName: Full=Aspartyl-tRNA synthetase; Short=AspRS	P15178	0	85	748.043	481	409
isotig19962	ntf2_caeel ame: full=probable nuclear transport factor 2 short=ntf-2	1899	gi|2833310|sp|Q21735.1|NTF2_CAEELRecName: Full=Probable nuclear transport factor 2; Short=NTF-2	Q21735	3.5828e-26	59	108.997	132	78
isotig19966	snp29_rat ame: full=synaptosomal-associated protein 29 short=snap-29 ame: full=golgi snare of 32 kda short=gs32 ame: full=soluble 29 kda nsf attachment protein ame: full=vesicle-membrane fusion protein snap-29	1896	gi|6685966|sp|Q9Z2P6.1|SNP29_RATRecName: Full=Synaptosomal-associated protein 29; Short=SNAP-29; AltName: Full=Golgi SNARE of 32 kDa; Short=Gs32; AltName: Full=Soluble 29 kDa NSF attachment protein; AltName: Full=Vesicle-membrane fusion protein SNAP-29	Q9Z2P6	8.77194e-16	55	81.6481	213	118
isotig20194	psmd3_mouse ame: full=26s proteasome non-atpase regulatory subunit 3 ame: full=26s proteasome regulatory subunit rpn3 ame: full=26s proteasome regulatory subunit s3 ame: full=proteasome subunit p58 ame: full=transplantation antigen p91a ame: full=tum-p91a antigen	1833	gi|341942181|sp|P14685.3|PSMD3_MOUSERecName: Full=26S proteasome non-ATPase regulatory subunit 3; AltName: Full=26S proteasome regulatory subunit RPN3; AltName: Full=26S proteasome regulatory subunit S3; AltName: Full=Proteasome subunit p58; AltName: Full=Transplantation antigen P91A; AltName: Full=Tum-P91A antigen	P14685	0	80	602.823	500	400
isotig20314	ef1a_danre ame: full=elongation factor 1-alpha short=ef-1-alpha	1803	gi|6015057|sp|Q92005.1|EF1A_DANRERecName: Full=Elongation factor 1-alpha; Short=EF-1-alpha	Q92005	0	91	798.505	443	406
isotig20328	hex_vibvu ame: full=beta-hexosaminidase ame: full=beta-n-acetylhexosaminidase ame: full=chitobiase ame: full=n-acetyl-beta-glucosaminidase	1789	gi|1170252|sp|Q04786.1|HEX_VIBVURecName: Full=Beta-hexosaminidase; AltName: Full=Beta-N-acetylhexosaminidase; AltName: Full=Chitobiase; AltName: Full=N-acetyl-beta-glucosaminidase	Q04786	9.79284e-108	55	235.728	403	223
isotig20388	to401_drome ame: full=mitochondrial import receptor subunit tom40 homolog 1 short=dtom40 ame: full=male sterile protein 15 ame: full=translocase of outer membrane 40 kda subunit homolog 1	1789	gi|12643867|sp|Q9U4L6.2|TO401_DROMERecName: Full=Mitochondrial import receptor subunit TOM40 homolog 1; Short=dtom40; AltName: Full=Male sterile protein 15; AltName: Full=Translocase of outer membrane 40 kDa subunit homolog 1	Q9U4L6	1.51966e-100	70	315.849	299	211
isotig20447	rnc_mouse ame: full=ribonuclease 3 ame: full=protein drosha ame: full=ribonuclease iii short=rnase iii	1770	gi|81882947|sp|Q5HZJ0.1|RNC_MOUSERecName: Full=Ribonuclease 3; AltName: Full=Protein Drosha; AltName: Full=Ribonuclease III; Short=RNase III	Q5HZJ0	0	80	733.791	530	424
isotig20676	prp31_xentr ame: full=u4 u6 small nuclear ribonucleoprotein prp31 ame: full=pre-mrna-processing factor 31	1715	gi|82185683|sp|Q6NVP6.1|PRP31_XENTRRecName: Full=U4/U6 small nuclear ribonucleoprotein Prp31; AltName: Full=Pre-mRNA-processing factor 31	Q6NVP6	0	81	593.578	465	381
isotig20790	zn227_bovin ame: full=zinc finger protein 227	1694	gi|145558846|sp|A0JNB1.1|ZN227_BOVINRecName: Full=Zinc finger protein 227	A0JNB1	1.93576e-30	48	130.183	224	109
isotig20809	sar1_caeel ame: full=gtp-binding protein sar1	1684	gi|3334325|sp|Q23445.1|SAR1_CAEELRecName: Full=GTP-binding protein SAR1	Q23445	9.37629e-97	83	299.286	191	160
isotig20815	ppme1_mouse ame: full=protein phosphatase methylesterase 1 short=pme-1	1684	gi|108935875|sp|Q8BVQ5.5|PPME1_MOUSERecName: Full=Protein phosphatase methylesterase 1; Short=PME-1	Q8BVQ5	3.65945e-146	71	433.721	377	268
isotig21031	kat8_mouse ame: full=histone acetyltransferase kat8 ame: full=lysine acetyltransferase 8 ame: full= ybf2 sas2 and tip60 protein 1 short=myst-1	1640	gi|68565935|sp|Q9D1P2.1|KAT8_MOUSERecName: Full=Histone acetyltransferase KAT8; AltName: Full=Lysine acetyltransferase 8; AltName: Full=MOZ, YBF2/SAS3, SAS2 and TIP60 protein 1; Short=MYST-1	Q9D1P2	0	89	674.855	396	355
isotig21138	noc4b_xenla ame: full=nucleolar complex protein 4 homolog b short=noc4 protein homolog b ame: full=noc4-like protein b ame: full=nucleolar complex-associated protein 4-like protein b	1621	gi|73621309|sp|Q6NU91.1|NOC4B_XENLARecName: Full=Nucleolar complex protein 4 homolog B; Short=NOC4 protein homolog B; AltName: Full=NOC4-like protein B; AltName: Full=Nucleolar complex-associated protein 4-like protein B	Q6NU91	1.04745e-118	63	367.466	495	316
isotig21158	kldc1_mouse ame: full=kelch domain-containing protein 1	1610	gi|81871115|sp|Q80YG3.1|KLDC1_MOUSERecName: Full=Kelch domain-containing protein 1	Q80YG3	2.45231e-66	65	158.688	172	112
isotig21190	kcp_halai ame: full=bpti kunitz domain-containing protein	1608	gi|308154237|sp|P86733.1|KCP_HALAIRecName: Full=BPTI/Kunitz domain-containing protein	P86733	5.64824e-31	66	120.939	117	78
isotig21438	nsf1_drome ame: full=vesicle-fusing atpase 1 ame: full=n-ethylmaleimide-sensitive fusion protein 1 short=nem-sensitive fusion protein 1 ame: full=protein comatose ame: full=vesicular-fusion protein nsf1 ame: full=dnsf-1 short=nsf-1	1558	gi|1171772|sp|P46461.1|NSF1_DROMERecName: Full=Vesicle-fusing ATPase 1; AltName: Full=N-ethylmaleimide-sensitive fusion protein 1; Short=NEM-sensitive fusion protein 1; AltName: Full=Protein comatose; AltName: Full=Vesicular-fusion protein NSF1; AltName: Full=dNsf-1; Short=NSF-1	P46461	0	80	677.937	496	399
isotig21509	pri1_human ame: full=dna primase small subunit ame: full=dna primase 49 kda subunit short=p49	1547	gi|1346792|sp|P49642.1|PRI1_HUMANRecName: Full=DNA primase small subunit; AltName: Full=DNA primase 49 kDa subunit; Short=p49	P49642	1.44674e-127	74	384.03	307	228
isotig22066	spcs3_drome ame: full=signal peptidase complex subunit 3 ame: full=microsomal signal peptidase 22 kda subunit short=spc22 short=spase 22 kda subunit	1441	gi|17369766|sp|Q9VCA9.1|SPCS3_DROMERecName: Full=Signal peptidase complex subunit 3; AltName: Full=Microsomal signal peptidase 22 kDa subunit; Short=SPC22; Short=SPase 22 kDa subunit	Q9VCA9	3.23364e-74	78	238.039	175	138
isotig22112	cds2_mouse ame: full=phosphatidate cytidylyltransferase 2 ame: full=cdp-dag synthase 2 ame: full=cdp-dg synthase 2 ame: full=cdp-diacylglycerol synthase 2 short=cds 2 ame: full=cdp-diglyceride pyrophosphorylase 2 ame: full=cdp-diglyceride synthase 2 ame: full=ctp:phosphatidate cytidylyltransferase 2	1437	gi|67460420|sp|Q99L43.1|CDS2_MOUSERecName: Full=Phosphatidate cytidylyltransferase 2; AltName: Full=CDP-DAG synthase 2; AltName: Full=CDP-DG synthase 2; AltName: Full=CDP-diacylglycerol synthase 2; Short=CDS 2; AltName: Full=CDP-diglyceride pyrophosphorylase 2; AltName: Full=CDP-diglyceride synthase 2; AltName: Full=CTP:phosphatidate cytidylyltransferase 2	Q99L43	0	73	553.903	450	331
isotig22318	cchl_chick ame: full=cytochrome c-type heme lyase short=cchl ame: full=holocytochrome c-type synthase	1403	gi|82074933|sp|Q5F339.1|CCHL_CHICKRecName: Full=Cytochrome c-type heme lyase; Short=CCHL; AltName: Full=Holocytochrome c-type synthase	Q5F339	2.67667e-76	67	246.514	277	186
isotig22613	tim50_danre ame: full=mitochondrial import inner membrane translocase subunit tim50 flags: precursor	1355	gi|83305922|sp|Q6NWD4.2|TIM50_DANRERecName: Full=Mitochondrial import inner membrane translocase subunit TIM50; Flags: Precursor	Q6NWD4	1.31601e-66	68	224.557	236	162
isotig22701	rt10_danre ame: full=probable 28s ribosomal protein mitochondrial short=mrp-s10 short=s10mt	1340	gi|62900939|sp|Q5SPH9.1|RT10_DANRERecName: Full=Probable 28S ribosomal protein S10, mitochondrial; Short=MRP-S10; Short=S10mt	Q5SPH9	7.37e-34	70	130.183	117	83
isotig22890	ef1g_artsa ame: full=elongation factor 1-gamma short=ef-1-gamma ame: full=eef-1b gamma	1319	gi|119164|sp|P12261.3|EF1G_ARTSARecName: Full=Elongation factor 1-gamma; Short=EF-1-gamma; AltName: Full=eEF-1B gamma	P12261	0	75	525.783	432	325
isotig22995	lrc23_mouse ame: full=leucine-rich repeat-containing protein 23 ame: full=leucine-rich protein b7	1300	gi|81908340|sp|O35125.1|LRC23_MOUSERecName: Full=Leucine-rich repeat-containing protein 23; AltName: Full=Leucine-rich protein B7	O35125	6.75047e-94	77	293.123	258	200
isotig23088	tppp3_mouse ame: full=tubulin polymerization-promoting protein family member 3	1288	gi|28380042|sp|Q9CRB6.1|TPPP3_MOUSERecName: Full=Tubulin polymerization-promoting protein family member 3	Q9CRB6	4.65986e-24	58	102.064	175	102
isotig23370	trim2_bovin ame: full=tripartite motif-containing protein 2 ame: full=e3 ubiquitin-protein ligase trim2	1250	gi|353558884|sp|A4IF63.1|TRIM2_BOVINRecName: Full=Tripartite motif-containing protein 2; AltName: Full=E3 ubiquitin-protein ligase TRIM2	A4IF63	1.07606e-33	48	137.502	238	115
isotig23566	rpf2_bovin ame: full=ribosome production factor 2 homolog ame: full=brix domain-containing protein 1 ame: full=ribosome biogenesis protein rpf2 homolog	1228	gi|122056016|sp|Q2YDN6.1|RPF2_BOVINRecName: Full=Ribosome production factor 2 homolog; AltName: Full=Brix domain-containing protein 1; AltName: Full=Ribosome biogenesis protein RPF2 homolog	Q2YDN6	5.6382e-133	80	391.349	302	242
isotig23631	sprc_caeel ame: full=sparc ame: full=basement-membrane protein 40 short=bm-40 ame: full=osteonectin short=on ame: full=secreted protein acidic and rich in cysteine flags: precursor	1219	gi|464320|sp|P34714.1|SPRC_CAEELRecName: Full=SPARC; AltName: Full=Basement-membrane protein 40; Short=BM-40; AltName: Full=Osteonectin; Short=ON; AltName: Full=Secreted protein acidic and rich in cysteine; Flags: Precursor	P34714	1.00455e-57	63	196.052	214	135
isotig23781	tppp3_mouse ame: full=tubulin polymerization-promoting protein family member 3	1200	gi|28380042|sp|Q9CRB6.1|TPPP3_MOUSERecName: Full=Tubulin polymerization-promoting protein family member 3	Q9CRB6	7.54979e-20	56	90.1225	182	102
isotig23835	rheb_human ame: full=gtp-binding protein rheb ame: full=ras homolog enriched in brain flags: precursor	1193	gi|6919957|sp|Q15382.1|RHEB_HUMANRecName: Full=GTP-binding protein Rheb; AltName: Full=Ras homolog enriched in brain; Flags: Precursor	Q15382	5.67428e-73	78	232.646	182	142
isotig23869	dhsb_chick ame: full=succinate dehydrogenase	1189	gi|82175585|sp|Q9YHT2.1|DHSB_CHICKRecName: Full=Succinate dehydrogenase [ubiquinone] iron-sulfur subunit, mitochondrial; AltName: Full=Iron-sulfur subunit of complex II; Short=Ip; Flags: Precursor	Q9YHT2	9.73796e-150	84	432.95	271	228
isotig23880	odp2_human ame: full=dihydrolipoyllysine-residue acetyltransferase component of pyruvate dehydrogenase mitochondrial ame: full=70 kda mitochondrial autoantigen of primary biliary cirrhosis short=pbc ame: full=dihydrolipoamide acetyltransferase component of pyruvate dehydrogenase complex ame: full=m2 antigen complex 70 kda subunit ame: full=pyruvate dehydrogenase complex component e2 short=pdc-e2 …	1189	gi|215274207|sp|P10515.3|ODP2_HUMANRecName: Full=Dihydrolipoyllysine-residue acetyltransferase component of pyruvate dehydrogenase complex, mitochondrial; AltName: Full=70 kDa mitochondrial autoantigen of primary biliary cirrhosis; Short=PBC; AltName: Full=Dihydrolipoamide acetyltransferase component of pyruvate dehydrogenase complex; AltName: Full=M2 antigen complex 70 kDa subunit; AltName: Full…	P10515	2.33091e-115	75	357.066	286	217
isotig24029	lsmd1_mouse ame: full=lsm domain-containing protein 1	1163	gi|81904908|sp|Q9D2U5.1|LSMD1_MOUSERecName: Full=LSM domain-containing protein 1	Q9D2U5	4.56195e-29	73	114.39	90	66
isotig24181	ef1a2_human ame: full=elongation factor 1-alpha 2 short=ef-1-alpha-2 ame: full=eukaryotic elongation factor 1 a-2 short=eef1a-2 ame: full=statin-s1	1150	gi|544231|sp|Q05639.1|EF1A2_HUMANRecName: Full=Elongation factor 1-alpha 2; Short=EF-1-alpha-2; AltName: Full=Eukaryotic elongation factor 1 A-2; Short=eEF1A-2; AltName: Full=Statin-S1 >gi|56405031|sp|Q71V39.1|EF1A2_RABIT RecName: Full=Elongation factor 1-alpha 2; Short=EF-1-alpha-2; AltName: Full=Eukaryotic elongation factor 1 A-2; Short=eEF1A-2; AltName: Full=Statin-S1 >gi|110278945|sp|Q32PH8.1…	Q05639	3.37893e-55	62	194.126	206	129
isotig24395	tppc3_chick ame: full=trafficking protein particle complex subunit 3	1123	gi|71153349|sp|Q5ZI57.1|TPPC3_CHICKRecName: Full=Trafficking protein particle complex subunit 3	Q5ZI57	2.97635e-97	88	293.893	180	160
isotig24721	aimp1_mouse ame: full=aminoacyl trna synthase complex-interacting multifunctional protein 1 ame: full=multisynthase complex auxiliary component p43 contains: ame: full=endothelial monocyte-activating polypeptide 2 short=emap-2 ame: full=endothelial monocyte-activating polypeptide ii short=emap-ii ame: full=small inducible cytokine subfamily e member 1	1089	gi|17379579|sp|P31230.2|AIMP1_MOUSERecName: Full=Aminoacyl tRNA synthase complex-interacting multifunctional protein 1; AltName: Full=Multisynthase complex auxiliary component p43; Contains: RecName: Full=Endothelial monocyte-activating polypeptide 2; Short=EMAP-2; AltName: Full=Endothelial monocyte-activating polypeptide II; Short=EMAP-II; AltName: Full=Small inducible cytokine subfamily E membe…	P31230	1.39981e-86	63	270.781	316	202
isotig24832	psa6_mouse ame: full=proteasome subunit alpha type-6 ame: full=macropain iota chain ame: full=multicatalytic endopeptidase complex iota chain ame: full=proteasome iota chain	662	gi|9910829|sp|Q9QUM9.1|PSA6_MOUSERecName: Full=Proteasome subunit alpha type-6; AltName: Full=Macropain iota chain; AltName: Full=Multicatalytic endopeptidase complex iota chain; AltName: Full=Proteasome iota chain	Q9QUM9	2.01926e-72	84	226.868	145	122
isotig25332	nup53_danre ame: full=nucleoporin nup53 ame: full=35 kda nucleoporin ame: full=nuclear pore complex protein nup53 ame: full=nucleoporin nup35	1030	gi|82186495|sp|Q6P6X9.1|NUP53_DANRERecName: Full=Nucleoporin NUP53; AltName: Full=35 kDa nucleoporin; AltName: Full=Nuclear pore complex protein Nup53; AltName: Full=Nucleoporin Nup35	Q6P6X9	1.16947e-72	57	234.187	340	195
isotig25647	ruxf_xenla ame: full=small nuclear ribonucleoprotein f short=snrnp-f ame: full=sm protein f short=sm-f short=	998	gi|54039569|sp|P62321.1|RUXF_XENLARecName: Full=Small nuclear ribonucleoprotein F; Short=snRNP-F; AltName: Full=Sm protein F; Short=Sm-F; Short=SmF >gi|61237391|sp|P62306.1|RUXF_HUMAN RecName: Full=Small nuclear ribonucleoprotein F; Short=snRNP-F; AltName: Full=Sm protein F; Short=Sm-F; Short=SmF >gi|61237394|sp|P62307.1|RUXF_MOUSE RecName: Full=Small nuclear ribonucleoprotein F; Short=snRNP-F; A…	P62321	1.07738e-41	98	145.976	74	73
isotig25696	spcs2_danre ame: full=probable signal peptidase complex subunit 2 ame: full=microsomal signal peptidase 25 kda subunit short=spase 25 kda subunit	993	gi|73919436|sp|Q5BJI9.1|SPCS2_DANRERecName: Full=Probable signal peptidase complex subunit 2; AltName: Full=Microsomal signal peptidase 25 kDa subunit; Short=SPase 25 kDa subunit	Q5BJI9	1.13144e-80	76	250.751	200	152
isotig25771	top3b_human ame: full=dna topoisomerase 3-beta-1 ame: full=dna topoisomerase iii beta-1	984	gi|6686033|sp|O95985.1|TOP3B_HUMANRecName: Full=DNA topoisomerase 3-beta-1; AltName: Full=DNA topoisomerase III beta-1	O95985	1.84276e-144	80	436.032	307	246
isotig26099	atpd_mouse ame: full=atp synthase subunit mitochondrial ame: full=f-atpase delta subunit flags: precursor	948	gi|78099820|sp|Q9D3D9.1|ATPD_MOUSERecName: Full=ATP synthase subunit delta, mitochondrial; AltName: Full=F-ATPase delta subunit; Flags: Precursor	Q9D3D9	1.21292e-34	64	129.413	131	85
isotig26604	efts_culqu ame: full=elongation factor mitochondrial short=ef-ts short=ef- t flags: precursor	907	gi|313118217|sp|B0WC25.1|EFTS_CULQURecName: Full=Elongation factor Ts, mitochondrial; Short=EF-Ts; Short=EF-TsMt; Flags: Precursor	B0WC25	2.57282e-61	56	203.756	285	162
isotig26772	psa5_mouse ame: full=proteasome subunit alpha type-5 ame: full=macropain zeta chain ame: full=multicatalytic endopeptidase complex zeta chain ame: full=proteasome zeta chain	893	gi|12229953|sp|Q9Z2U1.1|PSA5_MOUSERecName: Full=Proteasome subunit alpha type-5; AltName: Full=Macropain zeta chain; AltName: Full=Multicatalytic endopeptidase complex zeta chain; AltName: Full=Proteasome zeta chain >gi|38258905|sp|P28066.3|PSA5_HUMAN RecName: Full=Proteasome subunit alpha type-5; AltName: Full=Macropain zeta chain; AltName: Full=Multicatalytic endopeptidase complex zeta chain; A…	Q9Z2U1	5.1131e-149	91	424.861	241	221
isotig27022	c560_crigr ame: full=succinate dehydrogenase cytochrome b560 mitochondrial ame: full=integral membrane protein cii-3 ame: full=qps-1 short=qps1 flags: precursor	872	gi|21362398|sp|P70097.1|C560_CRIGRRecName: Full=Succinate dehydrogenase cytochrome b560 subunit, mitochondrial; AltName: Full=Integral membrane protein CII-3; AltName: Full=QPs-1; Short=QPs1; Flags: Precursor	P70097	3.62664e-39	64	140.969	133	86
isotig27067	rpc6_mouse ame: full=dna-directed rna polymerase iii subunit rpc6 short=rna polymerase iii subunit c6 ame: full=dna-directed rna polymerase iii subunit f	864	gi|20139517|sp|Q921X6.1|RPC6_MOUSERecName: Full=DNA-directed RNA polymerase III subunit RPC6; Short=RNA polymerase III subunit C6; AltName: Full=DNA-directed RNA polymerase III subunit F	Q921X6	1.35377e-113	80	337.421	261	209
isotig27136	rm24_drome ame: full=probable 39s ribosomal protein mitochondrial short=l24mt short=mrp-l24 flags: precursor	863	gi|74948247|sp|Q9VMY1.1|RM24_DROMERecName: Full=Probable 39S ribosomal protein L24, mitochondrial; Short=L24mt; Short=MRP-L24; Flags: Precursor	Q9VMY1	1.57366e-34	58	130.954	186	109
isotig27696	psa1_human ame: full=proteasome subunit alpha type-1 ame: full=30 kda prosomal protein short=pros-30 ame: full=macropain subunit c2 ame: full=multicatalytic endopeptidase complex subunit c2 ame: full=proteasome component c2 ame: full=proteasome nu chain	819	gi|130848|sp|P25786.1|PSA1_HUMANRecName: Full=Proteasome subunit alpha type-1; AltName: Full=30 kDa prosomal protein; Short=PROS-30; AltName: Full=Macropain subunit C2; AltName: Full=Multicatalytic endopeptidase complex subunit C2; AltName: Full=Proteasome component C2; AltName: Full=Proteasome nu chain	P25786	4.69628e-150	89	427.557	259	231
isotig27760	atl1_mouse ame: full=adamts-like protein 1 short=adamtsl-1 ame: full=punctin-1 flags: precursor	814	gi|298286789|sp|Q8BLI0.2|ATL1_MOUSERecName: Full=ADAMTS-like protein 1; Short=ADAMTSL-1; AltName: Full=Punctin-1; Flags: Precursor	Q8BLI0	7.91365e-16	50	81.2629	128	65
isotig27805	sarm1_drome ame: full=sterile alpha and tir motif-containing protein 1 ame: full=tir-1 homolog short=dsarm	810	gi|67472684|sp|Q6IDD9.1|SARM1_DROMERecName: Full=Sterile alpha and TIR motif-containing protein 1; AltName: Full=Tir-1 homolog; Short=dSarm	Q6IDD9	2.45607e-82	70	274.248	274	193
isotig27821	pcid2_human ame: full=pci domain-containing protein 2 ame: full=csn12-like protein	809	gi|85681034|sp|Q5JVF3.2|PCID2_HUMANRecName: Full=PCI domain-containing protein 2; AltName: Full=CSN12-like protein	Q5JVF3	3.60755e-112	79	335.88	240	191
isotig28137	eif1a_xentr ame: full=probable rna-binding protein eif1ad ame: full=eukaryotic translation initiation factor 1a domain-containing protein	782	gi|123906178|sp|Q0V9J5.1|EIF1A_XENTRRecName: Full=Probable RNA-binding protein EIF1AD; AltName: Full=Eukaryotic translation initiation factor 1A domain-containing protein	Q0V9J5	2.09528e-46	68	159.073	155	106
isotig28150	ccno_human ame: full=cyclin-o	779	gi|118572733|sp|P22674.2|CCNO_HUMANRecName: Full=Cyclin-O	P22674	1.06863e-32	56	127.487	181	102
isotig28175	ubl5_mesau ame: full=ubiquitin-like protein 5 ame: full=beacon protein	783	gi|52000862|sp|Q6EGX7.1|UBL5_MESAURecName: Full=Ubiquitin-like protein 5; AltName: Full=Beacon protein >gi|52000874|sp|Q791B0.1|UBL5_PSAOB RecName: Full=Ubiquitin-like protein 5; AltName: Full=Beacon protein >gi|52082771|sp|Q9BZL1.1|UBL5_HUMAN RecName: Full=Ubiquitin-like protein 5 >gi|52082772|sp|Q9EPV8.1|UBL5_MOUSE RecName: Full=Ubiquitin-like protein 5 >gi|116256104|sp|Q3T0Z3.1|UBL5_BOVIN RecN…	Q6EGX7	2.35419e-39	95	137.502	73	70
isotig28255	ru1c_brafl ame: full=u1 small nuclear ribonucleoprotein c short=u1 snrnp c short=u1-c short=u1c	776	gi|363805513|sp|C3Z1P5.1|RU1C_BRAFLRecName: Full=U1 small nuclear ribonucleoprotein C; Short=U1 snRNP C; Short=U1-C; Short=U1C	C3Z1P5	8.90075e-39	95	140.584	67	64
isotig28276	dhx57_human ame: full= atp-dependent rna helicase dhx57 ame: full=deah box protein 57	768	gi|94710252|sp|Q6P158.2|DHX57_HUMANRecName: Full=Putative ATP-dependent RNA helicase DHX57; AltName: Full=DEAH box protein 57	Q6P158	1.11316e-29	76	122.865	124	95
isotig28341	cdc16_human ame: full=cell division cycle protein 16 homolog ame: full=anaphase-promoting complex subunit 6 short=apc6 ame: full=cdc16 homolog short=cdc16hs ame: full=cyclosome subunit 6	769	gi|37537763|sp|Q13042.2|CDC16_HUMANRecName: Full=Cell division cycle protein 16 homolog; AltName: Full=Anaphase-promoting complex subunit 6; Short=APC6; AltName: Full=CDC16 homolog; Short=CDC16Hs; AltName: Full=Cyclosome subunit 6	Q13042	1.08679e-83	73	268.47	246	181
isotig28665	nop16_xentr ame: full=nucleolar protein 16	745	gi|82185648|sp|Q6NVB0.1|NOP16_XENTRRecName: Full=Nucleolar protein 16	Q6NVB0	4.46426e-35	66	129.028	173	115
isotig28757	zn593_xentr ame: full=zinc finger protein 593	738	gi|187668012|sp|B0BLT0.1|ZN593_XENTRRecName: Full=Zinc finger protein 593	B0BLT0	1.78593e-40	71	141.739	124	89
isotig28867	coq7_human ame: full=ubiquinone biosynthesis protein coq7 homolog ame: full=coenzyme q biosynthesis protein 7 homolog ame: full=timing protein clk-1 homolog flags: precursor	730	gi|311033465|sp|Q99807.3|COQ7_HUMANRecName: Full=Ubiquinone biosynthesis protein COQ7 homolog; AltName: Full=Coenzyme Q biosynthesis protein 7 homolog; AltName: Full=Timing protein clk-1 homolog; Flags: Precursor	Q99807	4.86881e-70	80	220.705	161	130
isotig29250	nh2l1_xentr ame: full=nhp2-like protein 1 ame: full=high mobility group-like nuclear protein 2 homolog 1 ame: full=u4 tri-snrnp kda protein	707	gi|82186659|sp|Q6P8E9.1|NH2L1_XENTRRecName: Full=NHP2-like protein 1; AltName: Full=High mobility group-like nuclear protein 2 homolog 1; AltName: Full=U4/U6.U5 tri-snRNP 15.5 kDa protein	Q6P8E9	9.5527e-63	96	198.749	128	123
isotig29407	med31_xentr ame: full=mediator of rna polymerase ii transcription subunit 31 ame: full=mediator complex subunit 31 ame: full=mediator complex subunit soh1	695	gi|158706135|sp|Q28FE2.2|MED31_XENTRRecName: Full=Mediator of RNA polymerase II transcription subunit 31; AltName: Full=Mediator complex subunit 31; AltName: Full=Mediator complex subunit soh1	Q28FE2	2.65768e-62	91	197.208	112	102
isotig29416	vatf_manse ame: full=v-type proton atpase subunit f short=v-atpase subunit f ame: full=v-atpase 14 kda subunit ame: full=vacuolar proton pump subunit f	693	gi|401333|sp|P31478.1|VATF_MANSERecName: Full=V-type proton ATPase subunit F; Short=V-ATPase subunit F; AltName: Full=V-ATPase 14 kDa subunit; AltName: Full=Vacuolar proton pump subunit F	P31478	3.0582e-48	87	160.999	119	104
isotig29552	tom20_xentr ame: full=mitochondrial import receptor subunit tom20 homolog ame: full=mitochondrial 20 kda outer membrane protein ame: full=outer mitochondrial membrane receptor tom20	685	gi|82235869|sp|Q6DFM9.1|TOM20_XENTRRecName: Full=Mitochondrial import receptor subunit TOM20 homolog; AltName: Full=Mitochondrial 20 kDa outer membrane protein; AltName: Full=Outer mitochondrial membrane receptor Tom20	Q6DFM9	1.63838e-37	65	134.035	164	108
isotig30107	epi1_caeel ame: full=laminin-like protein epi-1 flags: precursor	649	gi|2497610|sp|Q21313.1|EPI1_CAEELRecName: Full=Laminin-like protein epi-1; Flags: Precursor	Q21313	1.16531e-12	51	70.8626	135	70
isotig30518	odp2_caeel ame: full=dihydrolipoyllysine-residue acetyltransferase component of pyruvate dehydrogenase mitochondrial ame: full=dihydrolipoamide acetyltransferase component of pyruvate dehydrogenase complex ame: full=pyruvate dehydrogenase complex component e2 short=pdc-e2 short=pdce2 flags: precursor	622	gi|74964045|sp|Q19749.1|ODP2_CAEELRecName: Full=Dihydrolipoyllysine-residue acetyltransferase component of pyruvate dehydrogenase complex, mitochondrial; AltName: Full=Dihydrolipoamide acetyltransferase component of pyruvate dehydrogenase complex; AltName: Full=Pyruvate dehydrogenase complex component E2; Short=PDC-E2; Short=PDCE2; Flags: Precursor	Q19749	8.53664e-43	83	155.221	99	83
isotig30652	wdr38_mouse ame: full=wd repeat-containing protein 38	615	gi|81917126|sp|Q9D994.1|WDR38_MOUSERecName: Full=WD repeat-containing protein 38	Q9D994	3.15593e-34	58	128.642	154	90
isotig30949	ost48_chick ame: full=dolichyl-diphosphooligosaccharide--protein glycosyltransferase 48 kda subunit short=ddost 48 kda subunit short=oligosaccharyl transferase 48 kda subunit ame: full=ost 50 kda subunit	600	gi|1352649|sp|P48440.1|OST48_CHICKRecName: Full=Dolichyl-diphosphooligosaccharide--protein glycosyltransferase 48 kDa subunit; Short=DDOST 48 kDa subunit; Short=Oligosaccharyl transferase 48 kDa subunit; AltName: Full=OST 50 kDa subunit	P48440	3.73087e-90	85	276.944	188	160
isotig32171	ruxg_human ame: full=small nuclear ribonucleoprotein g short=snrnp-g ame: full=sm protein g short=sm-g short=	530	gi|59800216|sp|P62308.1|RUXG_HUMANRecName: Full=Small nuclear ribonucleoprotein G; Short=snRNP-G; AltName: Full=Sm protein G; Short=Sm-G; Short=SmG >gi|59800217|sp|P62309.1|RUXG_MOUSE RecName: Full=Small nuclear ribonucleoprotein G; Short=snRNP-G; AltName: Full=Sm protein G; Short=Sm-G; Short=SmG >gi|109894862|sp|Q3ZBL0.1|RUXG_BOVIN RecName: Full=Small nuclear ribonucleoprotein G; Short=snRNP-G; …	P62308	5.66143e-37	92	128.642	76	70
isotig33330	dpy30_human ame: full=protein dpy-30 homolog ame: full=dpy-30-like protein short=dpy-30l	451	gi|14916555|sp|Q9C005.1|DPY30_HUMANRecName: Full=Protein dpy-30 homolog; AltName: Full=Dpy-30-like protein; Short=Dpy-30L >gi|110808210|sp|Q2NKU6.1|DPY30_BOVIN RecName: Full=Protein dpy-30 homolog; AltName: Full=Dpy-30-like protein; Short=Dpy-30L	Q9C005	2.36269e-27	86	103.605	73	63
isotig00241	klc_lolpe ame: full=kinesin light chain short=klc	5750	gi|1170680|sp|P46825.1|KLC_LOLPERecName: Full=Kinesin light chain; Short=KLC	P46825	0	92	630.943	426	392
isotig00691	cp135_human ame: full=centrosomal protein of 135 kda short=cep135 ame: full=centrosomal protein 4	5420	gi|296434460|sp|Q66GS9.2|CP135_HUMANRecName: Full=Centrosomal protein of 135 kDa; Short=Cep135; AltName: Full=Centrosomal protein 4	Q66GS9	0	63	566.614	975	618
isotig00901	st38l_human ame: full=serine threonine-protein kinase 38-like ame: full=ndr2 protein kinase ame: full=nuclear dbf2-related kinase 2	4431	gi|56749668|sp|Q9Y2H1.3|ST38L_HUMANRecName: Full=Serine/threonine-protein kinase 38-like; AltName: Full=NDR2 protein kinase; AltName: Full=Nuclear Dbf2-related kinase 2	Q9Y2H1	0	87	731.48	455	396
isotig00930	pms2_human ame: full=mismatch repair endonuclease pms2 ame: full=dna mismatch repair protein pms2 ame: full=pms1 protein homolog 2	3521	gi|317373266|sp|P54278.2|PMS2_HUMANRecName: Full=Mismatch repair endonuclease PMS2; AltName: Full=DNA mismatch repair protein PMS2; AltName: Full=PMS1 protein homolog 2	P54278	1.92252e-147	80	472.241	362	292
isotig01675	par14_human ame: full=poly	5543	gi|327478567|sp|Q460N5.3|PAR14_HUMANRecName: Full=Poly [ADP-ribose] polymerase 14; Short=PARP-14; AltName: Full=ADP-ribosyltransferase diphtheria toxin-like 8; Short=ARTD8; AltName: Full=B aggressive lymphoma protein 2	Q460N5	4.71136e-91	44	244.202	937	413
isotig01746	hexb_human ame: full=beta-hexosaminidase subunit beta ame: full=beta-n-acetylhexosaminidase subunit beta short=hexosaminidase subunit b ame: full=cervical cancer proto-oncogene 7 protein short=hcc-7 ame: full=n-acetyl-beta-glucosaminidase subunit beta contains: ame: full=beta-hexosaminidase subunit beta chain b contains: ame: full=beta-hexosaminidase subunit beta chain a flags: precursor	2645	gi|123081|sp|P07686.3|HEXB_HUMANRecName: Full=Beta-hexosaminidase subunit beta; AltName: Full=Beta-N-acetylhexosaminidase subunit beta; Short=Hexosaminidase subunit B; AltName: Full=Cervical cancer proto-oncogene 7 protein; Short=HCC-7; AltName: Full=N-acetyl-beta-glucosaminidase subunit beta; Contains: RecName: Full=Beta-hexosaminidase subunit beta chain B; Contains: RecName: Full=Beta-hexosamin…	P07686	1.70711e-156	60	477.248	532	324
isotig01792	casp7_mesau ame: full=caspase-7 short=casp-7 ame: full=apoptotic protease mch-3 ame: full=ice-like apoptotic protease 3 short=ice-lap3 ame: full=srebp cleavage activity 2 short=sca-2 contains: ame: full=caspase-7 subunit p20 contains: ame: full=caspase-7 subunit p11 flags: precursor	3064	gi|1730093|sp|P55214.1|CASP7_MESAURecName: Full=Caspase-7; Short=CASP-7; AltName: Full=Apoptotic protease Mch-3; AltName: Full=ICE-like apoptotic protease 3; Short=ICE-LAP3; AltName: Full=SREBP cleavage activity 2; Short=SCA-2; Contains: RecName: Full=Caspase-7 subunit p20; Contains: RecName: Full=Caspase-7 subunit p11; Flags: Precursor	P55214	5.39303e-27	46	117.472	305	143
isotig01829	rl40_bovin ame: full=ubiquitin-60s ribosomal protein l40 ame: full=ubiquitin a-52 residue ribosomal protein fusion product 1 contains: ame: full=ubiquitin contains: ame: full=60s ribosomal protein l40 ame: full=cep52 flags: precursor	1549	gi|302393708|sp|P63048.2|RL40_BOVINRecName: Full=Ubiquitin-60S ribosomal protein L40; AltName: Full=Ubiquitin A-52 residue ribosomal protein fusion product 1; Contains: RecName: Full=Ubiquitin; Contains: RecName: Full=60S ribosomal protein L40; AltName: Full=CEP52; Flags: Precursor >gi|302393711|sp|P63050.2|RL40_CANFA RecName: Full=Ubiquitin-60S ribosomal protein L40; AltName: Full=Ubiquitin A-52…	P63048	1.27084e-43	100	155.992	76	76
isotig01972	epn4_human ame: full=clathrin interactor 1 ame: full=clathrin-interacting protein localized in the trans-golgi region short=clint ame: full=enthoprotin ame: full=epsin-4 ame: full=epsin-related protein short=	4630	gi|41016993|sp|Q14677.1|EPN4_HUMANRecName: Full=Clathrin interactor 1; AltName: Full=Clathrin-interacting protein localized in the trans-Golgi region; Short=Clint; AltName: Full=Enthoprotin; AltName: Full=Epsin-4; AltName: Full=Epsin-related protein; Short=EpsinR	Q14677	1.48936e-63	84	234.958	140	118
isotig02165	plcb4_human ame: full=1-phosphatidylinositol -bisphosphate phosphodiesterase beta-4 ame: full=phosphoinositide phospholipase c-beta-4 ame: full=phospholipase c-beta-4 short=plc-beta-4	6929	gi|17433757|sp|Q15147.3|PLCB4_HUMANRecName: Full=1-phosphatidylinositol 4,5-bisphosphate phosphodiesterase beta-4; AltName: Full=Phosphoinositide phospholipase C-beta-4; AltName: Full=Phospholipase C-beta-4; Short=PLC-beta-4	Q15147	0	61	723.005	942	577
isotig02186	ptn11_chick ame: full=tyrosine-protein phosphatase non-receptor type 11 ame: full=sh-ptp2 short=csh-ptp2	5545	gi|34922941|sp|Q90687.1|PTN11_CHICKRecName: Full=Tyrosine-protein phosphatase non-receptor type 11; AltName: Full=SH-PTP2; Short=cSH-PTP2	Q90687	0	77	704.901	566	440
isotig02268	grip1_human ame: full=glutamate receptor-interacting protein 1 short=grip-1	7038	gi|313104231|sp|Q9Y3R0.3|GRIP1_HUMANRecName: Full=Glutamate receptor-interacting protein 1; Short=GRIP-1	Q9Y3R0	5.00854e-29	70	131.339	110	77
isotig02487	itbx_drome ame: full=integrin beta-ps ame: full=position-specific antigen beta subunit ame: full=protein myospheroid ame: full=protein olfactory c flags: precursor	5816	gi|32172424|sp|P11584.3|ITBX_DROMERecName: Full=Integrin beta-PS; AltName: Full=Position-specific antigen beta subunit; AltName: Full=Protein myospheroid; AltName: Full=Protein olfactory C; Flags: Precursor	P11584	0	64	603.979	698	448
isotig02517	tpx2_astpe ame: full=targeting protein for xklp2 homolog short=tpx2 homolog ame: full=microtubule-associated protein tpx2 homolog	3438	gi|408407565|sp|E2RYF8.1|TPX2_ASTPERecName: Full=Targeting protein for Xklp2 homolog; Short=TPX2 homolog; AltName: Full=Microtubule-associated protein TPX2 homolog	E2RYF8	1.2381e-101	60	348.206	584	352
isotig02529	txnd3_cioin ame: full=thioredoxin domain-containing protein 3 homolog ame: full=dynein intermediate chain 3	2798	gi|68566221|sp|Q95YJ5.1|TXND3_CIOINRecName: Full=Thioredoxin domain-containing protein 3 homolog; AltName: Full=Dynein intermediate chain 3	Q95YJ5	1.57867e-169	67	516.153	575	390
isotig02633	mark2_human ame: full=serine threonine-protein kinase mark2 ame: full=elkl motif kinase 1 short=emk-1 ame: full=map microtubule affinity-regulating kinase 2 ame: full=par1 homolog ame: full=par1 homolog b short=par-1b short=par1b	4972	gi|62510922|sp|Q7KZI7.2|MARK2_HUMANRecName: Full=Serine/threonine-protein kinase MARK2; AltName: Full=ELKL motif kinase 1; Short=EMK-1; AltName: Full=MAP/microtubule affinity-regulating kinase 2; AltName: Full=PAR1 homolog; AltName: Full=PAR1 homolog b; Short=Par-1b; Short=Par1b	Q7KZI7	0	65	764.222	860	561
isotig02679	kifc3_human ame: full=kinesin-like protein kifc3	5304	gi|357529584|sp|Q9BVG8.4|KIFC3_HUMANRecName: Full=Kinesin-like protein KIFC3	Q9BVG8	1.24637e-140	72	288.5	239	174
isotig02769	rgap1_human ame: full=rac gtpase-activating protein 1 ame: full=male germ cell ap short= acgap ame: full=protein cyk4 homolog short=cyk4 short= -4	5717	gi|74762727|sp|Q9H0H5.1|RGAP1_HUMANRecName: Full=Rac GTPase-activating protein 1; AltName: Full=Male germ cell RacGap; Short=MgcRacGAP; AltName: Full=Protein CYK4 homolog; Short=CYK4; Short=HsCYK-4	Q9H0H5	2.46411e-112	70	308.531	282	198
isotig02898	pb1_human ame: full=protein polybromo-1 short=hpb1 ame: full=brg1-associated factor 180 short=baf180 ame: full=polybromo-1d	4902	gi|73921624|sp|Q86U86.1|PB1_HUMANRecName: Full=Protein polybromo-1; Short=hPB1; AltName: Full=BRG1-associated factor 180; Short=BAF180; AltName: Full=Polybromo-1D	Q86U86	0	60	1065.45	1560	946
isotig02938	at2b2_oremo ame: full=plasma membrane calcium-transporting atpase 2 short=pmca2 ame: full=plasma membrane calcium atpase isoform 2 ame: full=plasma membrane calcium pump isoform 2	4618	gi|14285348|sp|P58165.1|AT2B2_OREMORecName: Full=Plasma membrane calcium-transporting ATPase 2; Short=PMCA2; AltName: Full=Plasma membrane calcium ATPase isoform 2; AltName: Full=Plasma membrane calcium pump isoform 2	P58165	0	73	1233.39	1109	811
isotig03204	pls2_bovin ame: full=phospholipid scramblase 2 short=pl scramblase 2 ame: full=ca(2+)-dependent phospholipid scramblase 2	2268	gi|124057315|sp|Q3ZBG9.1|PLS2_BOVINRecName: Full=Phospholipid scramblase 2; Short=PL scramblase 2; AltName: Full=Ca(2+)-dependent phospholipid scramblase 2	Q3ZBG9	5.16625e-65	75	198.364	177	133
isotig03538	hxk2_drome ame: full=hexokinase type 2	3722	gi|49066053|sp|Q9NFT7.4|HXK2_DROMERecName: Full=Hexokinase type 2	Q9NFT7	1.02551e-140	68	442.965	438	302
isotig03580	ccnb_patvu ame: full=g2 mitotic-specific cyclin-b	3347	gi|116179|sp|P24862.1|CCNB_PATVURecName: Full=G2/mitotic-specific cyclin-B	P24862	1.58789e-51	58	192.586	262	153
isotig03677	crcm1_danre ame: full=calcium release-activated calcium channel protein 1 ame: full=protein orai-1 ame: full=transmembrane protein 142a	5417	gi|97180268|sp|Q6TLE6.2|CRCM1_DANRERecName: Full=Calcium release-activated calcium channel protein 1; AltName: Full=Protein orai-1; AltName: Full=Transmembrane protein 142A	Q6TLE6	3.90091e-68	75	235.728	197	148
isotig03729	hdac1_strpu ame: full=histone deacetylase 1 short=hd1	1893	gi|3023930|sp|P56518.1|HDAC1_STRPURecName: Full=Histone deacetylase 1; Short=HD1	P56518	0	95	733.021	409	389
isotig03784	jip3_drops ame: full=jnk-interacting protein 3 ame: full=protein sunday driver	3107	gi|223590089|sp|Q29EP6.2|JIP3_DROPSRecName: Full=JNK-interacting protein 3; AltName: Full=Protein sunday driver	Q29EP6	2.26949e-64	61	241.506	290	177
isotig03856	cnih_ponab ame: full=protein cornichon homolog	1537	gi|75042307|sp|Q5RDB5.1|CNIH_PONABRecName: Full=Protein cornichon homolog	Q5RDB5	2.47976e-51	85	177.563	144	123
isotig03900	sp17_rabit ame: full=sperm surface protein sp17 ame: full=sperm autoantigenic protein 17	2889	gi|1351097|sp|P36425.2|SP17_RABITRecName: Full=Sperm surface protein Sp17; AltName: Full=Sperm autoantigenic protein 17	P36425	3.97933e-29	67	119.398	135	91
isotig04036	brd2_bovin ame: full=bromodomain-containing protein 2	5746	gi|108935958|sp|Q32S26.1|BRD2_BOVINRecName: Full=Bromodomain-containing protein 2	Q32S26	1.878e-112	66	383.259	415	276
isotig04044	merh_drome ame: full=moesin ezrin radixin homolog 2 ame: full=ezrin-moesin-radixin 2 ame: full=merlin short=dmerlin	4358	gi|31076749|sp|Q24564.1|MERH_DROMERecName: Full=Moesin/ezrin/radixin homolog 2; AltName: Full=Ezrin-moesin-radixin 2; AltName: Full=Merlin; Short=dMerlin	Q24564	1.37631e-152	79	373.244	274	218
isotig04052	emal1_human ame: full=echinoderm microtubule-associated 1 short=emap-1 short= -1	3814	gi|254763417|sp|O00423.3|EMAL1_HUMANRecName: Full=Echinoderm microtubule-associated protein-like 1; Short=EMAP-1; Short=HuEMAP-1	O00423	0	74	458.373	381	282
isotig04144	spns1_xentr ame: full=protein spinster homolog 1	3446	gi|223635830|sp|A8WGF7.2|SPNS1_XENTRRecName: Full=Protein spinster homolog 1	A8WGF7	1.89054e-158	66	489.189	507	336
isotig04185	tcf21_mouse ame: full=transcription factor 21 short=tcf-21 ame: full=capsulin ame: full=epicardin ame: full=podocyte-expressed 1 short=pod-1	2194	gi|15214318|sp|O35437.1|TCF21_MOUSERecName: Full=Transcription factor 21; Short=TCF-21; AltName: Full=Capsulin; AltName: Full=Epicardin; AltName: Full=Podocyte-expressed 1; Short=Pod-1	O35437	3.69073e-25	82	108.227	86	71
isotig04192	kith_chick ame: full=thymidine cytosolic	1657	gi|125427|sp|P04047.1|KITH_CHICKRecName: Full=Thymidine kinase, cytosolic	P04047	3.07265e-78	77	252.292	182	141
isotig04199	arfg2_mouse ame: full=adp-ribosylation factor gtpase-activating protein 2 short=arf gap 2 ame: full=gtpase-activating protein znf289 ame: full=zinc finger protein 289	2224	gi|81880083|sp|Q99K28.1|ARFG2_MOUSERecName: Full=ADP-ribosylation factor GTPase-activating protein 2; Short=ARF GAP 2; AltName: Full=GTPase-activating protein ZNF289; AltName: Full=Zinc finger protein 289	Q99K28	7.8365e-115	58	363.614	552	324
isotig04219	sulf1_cotco ame: full=extracellular sulfatase sulf-1 short=qsulf1 flags: precursor	5092	gi|33112449|sp|Q90XB6.1|SULF1_COTCORecName: Full=Extracellular sulfatase Sulf-1; Short=qSulf1; Flags: Precursor	Q90XB6	5.64828e-60	53	228.024	401	214
isotig04277	tiar_mouse ame: full=nucleolysin tiar ame: full=tia-1-related protein	5088	gi|2500589|sp|P70318.1|TIAR_MOUSERecName: Full=Nucleolysin TIAR; AltName: Full=TIA-1-related protein	P70318	1.14473e-68	77	215.698	185	144
isotig04417	nup98_rat ame: full=nuclear pore complex protein nup98-nup96 contains: ame: full=nuclear pore complex protein nup98 ame: full=98 kda nucleoporin ame: full=nucleoporin nup98 short=nup98 contains: ame: full=nuclear pore complex protein nup96 ame: full=96 kda nucleoporin ame: full=nucleoporin nup96 short=nup96	4032	gi|325511345|sp|P49793.2|NUP98_RATRecName: Full=Nuclear pore complex protein Nup98-Nup96; Contains: RecName: Full=Nuclear pore complex protein Nup98; AltName: Full=98 kDa nucleoporin; AltName: Full=Nucleoporin Nup98; Short=Nup98; Contains: RecName: Full=Nuclear pore complex protein Nup96; AltName: Full=96 kDa nucleoporin; AltName: Full=Nucleoporin Nup96; Short=Nup96	P49793	8.59398e-143	58	484.182	699	412
isotig04453	dllc_danre ame: full=delta-like protein c short= short=delc flags: precursor	3219	gi|68565545|sp|Q9IAT6.1|DLLC_DANRERecName: Full=Delta-like protein C; Short=DeltaC; Short=delC; Flags: Precursor	Q9IAT6	1.50516e-15	44	85.1149	187	83
isotig04517	zfr_human ame: full=zinc finger rna-binding protein short=hzfr ame: full=m-phase phosphoprotein homolog	5547	gi|162416228|sp|Q96KR1.2|ZFR_HUMANRecName: Full=Zinc finger RNA-binding protein; Short=hZFR; AltName: Full=M-phase phosphoprotein homolog	Q96KR1	9.95786e-87	56	313.923	537	302
isotig04577	err3_rat ame: full=estrogen-related receptor gamma ame: full=estrogen receptor-related protein 3 ame: full=nuclear receptor subfamily 3 group b member 3	6662	gi|50400205|sp|P62510.1|ERR3_RATRecName: Full=Estrogen-related receptor gamma; AltName: Full=Estrogen receptor-related protein 3; AltName: Full=Nuclear receptor subfamily 3 group B member 3 >gi|50402102|sp|P62508.1|ERR3_HUMAN RecName: Full=Estrogen-related receptor gamma; AltName: Full=ERR gamma-2; AltName: Full=Estrogen receptor-related protein 3; AltName: Full=Nuclear receptor subfamily 3 group…	P62510	2.08374e-105	71	352.443	344	245
isotig04585	clap1_xentr ame: full=clip-associating protein 1 ame: full=cytoplasmic linker-associated protein 1	6512	gi|306755658|sp|A1A5G0.1|CLAP1_XENTRRecName: Full=CLIP-associating protein 1; AltName: Full=Cytoplasmic linker-associated protein 1	A1A5G0	4.99916e-152	68	516.924	536	365
isotig04625	nckp1_mouse ame: full=nck-associated protein 1 short=nap 1 ame: full=brain protein h19 ame: full=mh19 ame: full=membrane-associated protein hem-2 ame: full=p125nap1	4316	gi|82592512|sp|P28660.2|NCKP1_MOUSERecName: Full=Nck-associated protein 1; Short=NAP 1; AltName: Full=Brain protein H19; AltName: Full=MH19; AltName: Full=Membrane-associated protein HEM-2; AltName: Full=p125Nap1	P28660	0	73	1315.83	1166	859
isotig04641	bp10_parli ame: full=blastula protease 10 flags: precursor	3476	gi|1168684|sp|P42674.1|BP10_PARLIRecName: Full=Blastula protease 10; Flags: Precursor	P42674	1.22409e-25	43	117.087	381	166
isotig04689	kapc_drome ame: full=camp-dependent protein kinase catalytic subunit short=pka c	2765	gi|125215|sp|P12370.3|KAPC_DROMERecName: Full=cAMP-dependent protein kinase catalytic subunit; Short=PKA C	P12370	0	93	600.512	339	318
isotig04789	crbl2_mouse ame: full=camp-responsive element-binding 2	7832	gi|123779987|sp|Q32M00.1|CRBL2_MOUSERecName: Full=cAMP-responsive element-binding protein-like 2	Q32M00	3.5537e-15	93	80.1073	48	45
isotig04849	fgfr3_danre ame: full=fibroblast growth factor receptor 3 short=fgfr-3 flags: precursor	4895	gi|82247586|sp|Q9I8X3.1|FGFR3_DANRERecName: Full=Fibroblast growth factor receptor 3; Short=FGFR-3; Flags: Precursor	Q9I8X3	0	60	582.793	729	443
isotig04872	calx_canfa ame: full=calnexin ame: full=pp90 flags: precursor	3308	gi|3123183|sp|P24643.3|CALX_CANFARecName: Full=Calnexin; AltName: Full=pp90; Flags: Precursor	P24643	2.54771e-142	81	372.859	298	244
isotig04920	rho1_drome ame: full=ras-like gtp-binding protein rho1 flags: precursor	3030	gi|1350593|sp|P48148.1|RHO1_DROMERecName: Full=Ras-like GTP-binding protein Rho1; Flags: Precursor	P48148	2.89109e-75	94	251.136	140	132
isotig05004	psmd8_ponab ame: full=26s proteasome non-atpase regulatory subunit 8 ame: full=26s proteasome regulatory subunit rpn12	1073	gi|308153479|sp|Q5RE15.2|PSMD8_PONABRecName: Full=26S proteasome non-ATPase regulatory subunit 8; AltName: Full=26S proteasome regulatory subunit RPN12	Q5RE15	5.26907e-111	79	332.413	265	210
isotig05068	bmr1b_chick ame: full=bone morphogenetic protein receptor type-1b short=bmp type-1b receptor short=bmpr-1b ame: full=activin receptor-like kinase 6 short=alk-6 ame: full=rpk-1 ame: full=serine threonine-protein kinase receptor r6 short=skr6 flags: precursor	4972	gi|1730049|sp|Q05438.1|BMR1B_CHICKRecName: Full=Bone morphogenetic protein receptor type-1B; Short=BMP type-1B receptor; Short=BMPR-1B; AltName: Full=Activin receptor-like kinase 6; Short=ALK-6; AltName: Full=RPK-1; AltName: Full=Serine/threonine-protein kinase receptor R6; Short=SKR6; Flags: Precursor	Q05438	3.82467e-163	71	511.531	478	344
isotig05090	jhd2c_human ame: full=probable domain-containing histone demethylation protein 2c ame: full=jumonji domain-containing protein 1c ame: full=thyroid receptor-interacting protein 8 short=tr-interacting protein 8 short=trip-8	3678	gi|85541650|sp|Q15652.2|JHD2C_HUMANRecName: Full=Probable JmjC domain-containing histone demethylation protein 2C; AltName: Full=Jumonji domain-containing protein 1C; AltName: Full=Thyroid receptor-interacting protein 8; Short=TR-interacting protein 8; Short=TRIP-8	Q15652	1.26149e-43	53	177.948	362	193
isotig05120	arrb1_macfa ame: full=beta-arrestin-1 ame: full=arrestin beta-1	3772	gi|75075929|sp|Q4R562.1|ARRB1_MACFARecName: Full=Beta-arrestin-1; AltName: Full=Arrestin beta-1	Q4R562	3.06521e-155	76	478.789	412	314
isotig05154	npas4_human ame: full=neuronal pas domain-containing protein 4 short=neuronal pas4 ame: full=class e basic helix-loop-helix protein 79 short=bhlhe79 ame: full=hlh-pas transcription factor nxf ame: full=pas domain-containing protein 10	3377	gi|74714317|sp|Q8IUM7.1|NPAS4_HUMANRecName: Full=Neuronal PAS domain-containing protein 4; Short=Neuronal PAS4; AltName: Full=Class E basic helix-loop-helix protein 79; Short=bHLHe79; AltName: Full=HLH-PAS transcription factor NXF; AltName: Full=PAS domain-containing protein 10	Q8IUM7	1.99306e-56	53	214.542	368	198
isotig05187	sik3_mouse ame: full=serine threonine-protein kinase sik3 ame: full=salt-inducible kinase 3 short=sik-3 ame: full=serine threonine-protein kinase qsk	6033	gi|115502239|sp|Q6P4S6.3|SIK3_MOUSERecName: Full=Serine/threonine-protein kinase SIK3; AltName: Full=Salt-inducible kinase 3; Short=SIK-3; AltName: Full=Serine/threonine-protein kinase QSK	Q6P4S6	0	67	623.624	685	465
isotig05191	ltn1_mouse ame: full=e3 ubiquitin-protein ligase listerin ame: full=ring finger protein 160 ame: full=zinc finger protein 294 short=zfp-294	4705	gi|341941009|sp|Q6A009.3|LTN1_MOUSERecName: Full=E3 ubiquitin-protein ligase listerin; AltName: Full=RING finger protein 160; AltName: Full=Zinc finger protein 294; Short=Zfp-294	Q6A009	0	65	412.535	478	315
isotig05210	mcm6z_xentr ame: full=zygotic dna replication licensing factor mcm6 ame: full=zygotic minichromosome maintenance protein 6 short=zmcm6	3402	gi|82237436|sp|Q6P1V8.1|MCM6Z_XENTRRecName: Full=Zygotic DNA replication licensing factor mcm6; AltName: Full=Zygotic minichromosome maintenance protein 6; Short=zMCM6	Q6P1V8	0	90	1002.66	592	537
isotig05221	zo1_mouse ame: full=tight junction protein zo-1 ame: full=tight junction protein 1 ame: full=zona occludens protein 1 ame: full=zonula occludens protein 1	3531	gi|342187308|sp|P39447.2|ZO1_MOUSERecName: Full=Tight junction protein ZO-1; AltName: Full=Tight junction protein 1; AltName: Full=Zona occludens protein 1; AltName: Full=Zonula occludens protein 1	P39447	1.50927e-27	70	125.176	98	69
isotig05248	y31e_caeel ame: full= serine threonine-protein kinase	3487	gi|55583952|sp|Q8MYQ1.1|Y31E_CAEELRecName: Full=Putative serine/threonine-protein kinase F31E3.2	Q8MYQ1	4.78344e-61	58	221.09	303	177
isotig05250	bmr1b_human ame: full=bone morphogenetic protein receptor type-1b short=bmp type-1b receptor short=bmpr-1b ame: cd_antigen=cdw293 flags: precursor	2274	gi|6226778|sp|O00238.1|BMR1B_HUMANRecName: Full=Bone morphogenetic protein receptor type-1B; Short=BMP type-1B receptor; Short=BMPR-1B; AltName: CD_antigen=CDw293; Flags: Precursor	O00238	2.47295e-13	91	76.6406	45	41
isotig05329	tnni_chlni ame: full=troponin i short=	2491	gi|47117348|sp|Q7M3Y3.2|TNNI_CHLNIRecName: Full=Troponin I; Short=TnI	Q7M3Y3	1.04824e-24	79	109.768	93	74
isotig05337	p63_human ame: full=tumor protein 63 short=p63 ame: full=chronic ulcerative stomatitis protein short=cusp ame: full=keratinocyte transcription factor ket ame: full=transformation-related protein 63 short=tp63 ame: full=tumor protein p73-like short=p73l ame: full=p40 ame: full=p51	2478	gi|57013009|sp|Q9H3D4.1|P63_HUMANRecName: Full=Tumor protein 63; Short=p63; AltName: Full=Chronic ulcerative stomatitis protein; Short=CUSP; AltName: Full=Keratinocyte transcription factor KET; AltName: Full=Transformation-related protein 63; Short=TP63; AltName: Full=Tumor protein p73-like; Short=p73L; AltName: Full=p40; AltName: Full=p51	Q9H3D4	1.55717e-100	53	333.183	587	315
isotig05484	pbx1_human ame: full=pre-b-cell leukemia transcription factor 1 ame: full=homeobox protein pbx1 ame: full=homeobox protein prl	4572	gi|730279|sp|P40424.1|PBX1_HUMANRecName: Full=Pre-B-cell leukemia transcription factor 1; AltName: Full=Homeobox protein PBX1; AltName: Full=Homeobox protein PRL >gi|20141754|sp|P41778.2|PBX1_MOUSE RecName: Full=Pre-B-cell leukemia transcription factor 1; AltName: Full=Homeobox protein PBX1	P40424	5.28302e-131	72	419.853	359	262
isotig05502	pde4d_mouse ame: full=camp-specific 3 -cyclic phosphodiesterase 4d ame: full=dpde3	3594	gi|57015302|sp|Q01063.2|PDE4D_MOUSERecName: Full=cAMP-specific 3',5'-cyclic phosphodiesterase 4D; AltName: Full=DPDE3	Q01063	0	81	754.592	531	432
isotig05586	pias1_human ame: full=e3 sumo-protein ligase pias1 ame: full=dead h box-binding protein 1 ame: full=gu-binding protein short=gbp ame: full=protein inhibitor of activated stat protein 1 ame: full=rna helicase ii-binding protein	1925	gi|20138891|sp|O75925.2|PIAS1_HUMANRecName: Full=E3 SUMO-protein ligase PIAS1; AltName: Full=DEAD/H box-binding protein 1; AltName: Full=Gu-binding protein; Short=GBP; AltName: Full=Protein inhibitor of activated STAT protein 1; AltName: Full=RNA helicase II-binding protein	O75925	9.35729e-153	65	462.996	466	307
isotig05748	prdx4_mouse ame: full=peroxiredoxin-4 ame: full=antioxidant enzyme aoe372 ame: full=peroxiredoxin iv short=prx-iv ame: full=thioredoxin peroxidase ao372 ame: full=thioredoxin-dependent peroxide reductase a0372 flags: precursor	2506	gi|3024715|sp|O08807.1|PRDX4_MOUSERecName: Full=Peroxiredoxin-4; AltName: Full=Antioxidant enzyme AOE372; AltName: Full=Peroxiredoxin IV; Short=Prx-IV; AltName: Full=Thioredoxin peroxidase AO372; AltName: Full=Thioredoxin-dependent peroxide reductase A0372; Flags: Precursor	O08807	2.99322e-106	86	334.724	205	177
isotig05783	cdk1_carau ame: full=cyclin-dependent kinase 1 short=cdk1 ame: full=cell division control protein 2 homolog ame: full=cell division protein kinase 1 ame: full=p34 protein kinase	1957	gi|1705675|sp|P51958.1|CDK1_CARAURecName: Full=Cyclin-dependent kinase 1; Short=CDK1; AltName: Full=Cell division control protein 2 homolog; AltName: Full=Cell division protein kinase 1; AltName: Full=p34 protein kinase	P51958	1.39325e-175	90	508.834	297	268
isotig05860	mast4_mouse ame: full=microtubule-associated serine threonine-protein kinase 4	7320	gi|341941005|sp|Q811L6.3|MAST4_MOUSERecName: Full=Microtubule-associated serine/threonine-protein kinase 4	Q811L6	0	79	591.267	429	343
isotig05881	cdkl1_mouse ame: full=cyclin-dependent kinase-like 1	5225	gi|81914343|sp|Q8CEQ0.1|CDKL1_MOUSERecName: Full=Cyclin-dependent kinase-like 1	Q8CEQ0	1.01909e-165	82	513.842	362	298
isotig05905	csde1_human ame: full=cold shock domain-containing protein e1 ame: full=n-ras upstream gene protein ame: full=protein unr	4699	gi|12643993|sp|O75534.2|CSDE1_HUMANRecName: Full=Cold shock domain-containing protein E1; AltName: Full=N-ras upstream gene protein; AltName: Full=Protein UNR	O75534	0	65	656.366	780	513
isotig05907	thoc2_calja ame: full=tho complex subunit 2 short=tho2	6586	gi|259533520|sp|B0KWH8.1|THOC2_CALJARecName: Full=THO complex subunit 2; Short=Tho2	B0KWH8	0	75	1343.18	1186	896
isotig05982	xpr1_human ame: full=xenotropic and polytropic retrovirus receptor 1 ame: full=protein syg1 homolog ame: full=xenotropic and polytropic murine leukemia virus receptor x3 short=x-receptor	4746	gi|74753221|sp|Q9UBH6.1|XPR1_HUMANRecName: Full=Xenotropic and polytropic retrovirus receptor 1; AltName: Full=Protein SYG1 homolog; AltName: Full=Xenotropic and polytropic murine leukemia virus receptor X3; Short=X-receptor	Q9UBH6	8.51076e-108	80	210.69	141	113
isotig06090	kad7_human ame: full=adenylate kinase 7	2291	gi|269849674|sp|Q96M32.3|KAD7_HUMANRecName: Full=Adenylate kinase 7	Q96M32	0	70	689.108	707	498
isotig06124	scam2_human ame: full=secretory carrier-associated membrane protein 2 short=secretory carrier membrane protein 2	2997	gi|14917040|sp|O15127.2|SCAM2_HUMANRecName: Full=Secretory carrier-associated membrane protein 2; Short=Secretory carrier membrane protein 2	O15127	3.12277e-60	60	129.798	170	102
isotig06152	vmp1_xenla ame: full=vacuole membrane protein 1 ame: full=transmembrane protein 49	2239	gi|82184777|sp|Q6INE8.1|VMP1_XENLARecName: Full=Vacuole membrane protein 1; AltName: Full=Transmembrane protein 49	Q6INE8	8.23424e-97	79	312.383	230	183
isotig06161	odpa_caeel ame: full=probable pyruvate dehydrogenase e1 component subunit mitochondrial short=pdhe1-a flags: precursor	1789	gi|1709447|sp|P52899.1|ODPA_CAEELRecName: Full=Probable pyruvate dehydrogenase E1 component subunit alpha, mitochondrial; Short=PDHE1-A; Flags: Precursor	P52899	1.08587e-130	78	379.407	278	218
isotig06227	hiuh_mouse ame: full=5-hydroxyisourate hydrolase short=hiu hydrolase short=hiuhase ame: full=transthyretin-related protein	1400	gi|81916776|sp|Q9CRB3.1|HIUH_MOUSERecName: Full=5-hydroxyisourate hydrolase; Short=HIU hydrolase; Short=HIUHase; AltName: Full=Transthyretin-related protein	Q9CRB3	2.15426e-27	67	110.153	113	76
isotig06278	u2af1_bovin ame: full=splicing factor u2af 35 kda subunit ame: full=u2 auxiliary factor 35 kda subunit ame: full=u2 snrnp auxiliary factor small subunit	1623	gi|146325808|sp|A1A4K8.1|U2AF1_BOVINRecName: Full=Splicing factor U2AF 35 kDa subunit; AltName: Full=U2 auxiliary factor 35 kDa subunit; AltName: Full=U2 snRNP auxiliary factor small subunit	A1A4K8	4.03164e-54	97	188.734	93	91
isotig06321	ctna2_ponab ame: full=catenin alpha-2 ame: full=alpha n-catenin	3928	gi|75056714|sp|Q5R416.3|CTNA2_PONABRecName: Full=Catenin alpha-2; AltName: Full=Alpha N-catenin	Q5R416	0	82	1162.13	920	756
isotig06330	ch60_drome ame: full=60 kda heat shock mitochondrial ame: full=60 kda chaperonin ame: full=cpn60 ame: full=heat shock protein 60 short=hsp-60 ame: full=hsp60 ame: full=mitochondrial matrix protein p1 flags: precursor	2710	gi|12644042|sp|O02649.3|CH60_DROMERecName: Full=60 kDa heat shock protein, mitochondrial; AltName: Full=60 kDa chaperonin; AltName: Full=CPN60; AltName: Full=Heat shock protein 60; Short=HSP-60; AltName: Full=Hsp60; AltName: Full=Mitochondrial matrix protein P1; Flags: Precursor	O02649	0	88	802.742	551	488
isotig06340	pp1b_xentr ame: full=serine threonine-protein phosphatase pp1-beta catalytic subunit short=pp-1b	2424	gi|82195159|sp|Q5I085.1|PP1B_XENTRRecName: Full=Serine/threonine-protein phosphatase PP1-beta catalytic subunit; Short=PP-1B >gi|82201140|sp|Q6GQL2.1|PP1B_XENLA RecName: Full=Serine/threonine-protein phosphatase PP1-beta catalytic subunit; Short=PP-1B	Q5I085	0	99	640.188	315	313
isotig06492	hmcs1_blage ame: full=hydroxymethylglutaryl- synthase 1 short=hmg- synthase 1 ame: full=3-hydroxy-3-methylglutaryl coenzyme a synthase 1	1971	gi|1708232|sp|P54961.1|HMCS1_BLAGERecName: Full=Hydroxymethylglutaryl-CoA synthase 1; Short=HMG-CoA synthase 1; AltName: Full=3-hydroxy-3-methylglutaryl coenzyme A synthase 1	P54961	1.2617e-174	87	369.007	227	198
isotig06497	rpab3_human ame: full=dna-directed rna polymerases and iii subunit rpabc3 short=rna polymerases and iii subunit abc3 ame: full=dna-directed rna polymerase ii subunit h ame: full=dna-directed rna polymerases and iii kda polypeptide ame: full=rpb17 ame: full=rpb8 homolog short=hrpb8	2556	gi|20178325|sp|P52434.4|RPAB3_HUMANRecName: Full=DNA-directed RNA polymerases I, II, and III subunit RPABC3; Short=RNA polymerases I, II, and III subunit ABC3; AltName: Full=DNA-directed RNA polymerase II subunit H; AltName: Full=DNA-directed RNA polymerases I, II, and III 17.1 kDa polypeptide; AltName: Full=RPB17; AltName: Full=RPB8 homolog; Short=hRPB8 >gi|73920762|sp|Q923G2.3|RPAB3_MOUSE RecNa…	P52434	1.79077e-13	97	73.559	38	37
isotig06511	myo7a_aedae ame: full=myosin-viia ame: full=protein crinkled	7825	gi|122095550|sp|Q17LW0.1|MYO7A_AEDAERecName: Full=Myosin-VIIa; AltName: Full=Protein crinkled	Q17LW0	0	81	2999.92	2179	1783
isotig06526	cbp_human ame: full=creb-binding protein	7878	gi|116241283|sp|Q92793.3|CBP_HUMANRecName: Full=CREB-binding protein	Q92793	0	80	1179.85	792	635
isotig06548	qkib_xenla ame: full=protein quaking-b	5901	gi|82185138|sp|Q6IRN2.1|QKIB_XENLARecName: Full=Protein quaking-B	Q6IRN2	2.4609e-96	65	321.627	338	221
isotig06654	ttc31_human ame: full=tetratricopeptide repeat protein 31 short=tpr repeat protein 31	3651	gi|215274203|sp|Q49AM3.3|TTC31_HUMANRecName: Full=Tetratricopeptide repeat protein 31; Short=TPR repeat protein 31	Q49AM3	1.91988e-20	60	100.138	120	73
isotig06670	pal1_drome ame: full=peptidyl-alpha-hydroxyglycine alpha-amidating lyase 1 ame: full=peptidylamidoglycolate lyase 1 ame: full=dpal1 flags: precursor	3894	gi|74867287|sp|Q9V5E1.1|PAL1_DROMERecName: Full=Peptidyl-alpha-hydroxyglycine alpha-amidating lyase 1; AltName: Full=Peptidylamidoglycolate lyase 1; AltName: Full=dPAL1; Flags: Precursor	Q9V5E1	3.7597e-69	59	248.054	311	184
isotig06714	pak1_rat ame: full=serine threonine-protein kinase pak 1 ame: full=alpha-pak ame: full=protein kinase muk2 ame: full=p21-activated kinase 1 short=pak-1 ame: full=p68-pak	3429	gi|3915789|sp|P35465.3|PAK1_RATRecName: Full=Serine/threonine-protein kinase PAK 1; AltName: Full=Alpha-PAK; AltName: Full=Protein kinase MUK2; AltName: Full=p21-activated kinase 1; Short=PAK-1; AltName: Full=p68-PAK	P35465	6.66312e-144	65	451.44	470	309
isotig06742	tf2aa_human ame: full=transcription initiation factor iia subunit 1 ame: full=general transcription factor iia subunit 1 ame: full=tfiial ame: full=transcription initiation factor tfiia 42 kda subunit short=tfiia-42 contains: ame: full=transcription initiation factor iia alpha chain ame: full=tfiia p35 subunit contains: ame: full=transcription initiation factor iia beta chain ame: full=tfiia p19 …	3791	gi|1711663|sp|P52655.1|TF2AA_HUMANRecName: Full=Transcription initiation factor IIA subunit 1; AltName: Full=General transcription factor IIA subunit 1; AltName: Full=TFIIAL; AltName: Full=Transcription initiation factor TFIIA 42 kDa subunit; Short=TFIIA-42; Contains: RecName: Full=Transcription initiation factor IIA alpha chain; AltName: Full=TFIIA p35 subunit; Contains: RecName: Full=Transcript…	P52655	2.38814e-19	93	95.1301	64	60
isotig06798	sgk3_human ame: full=serine threonine-protein kinase sgk3 ame: full=cytokine-independent survival kinase ame: full=serum glucocorticoid-regulated kinase 3 ame: full=serum glucocorticoid-regulated kinase-like	3233	gi|28558163|sp|Q96BR1.1|SGK3_HUMANRecName: Full=Serine/threonine-protein kinase Sgk3; AltName: Full=Cytokine-independent survival kinase; AltName: Full=Serum/glucocorticoid-regulated kinase 3; AltName: Full=Serum/glucocorticoid-regulated kinase-like >gi|75070574|sp|Q5R7A7.1|SGK3_PONAB RecName: Full=Serine/threonine-protein kinase Sgk3; AltName: Full=Serum/glucocorticoid-regulated kinase 3	Q96BR1	0	79	632.098	465	368
isotig06810	sc6a5_human ame: full=sodium- and chloride-dependent glycine transporter 2 short= -2 short= 2 ame: full=solute carrier family 6 member 5	2889	gi|296452967|sp|Q9Y345.3|SC6A5_HUMANRecName: Full=Sodium- and chloride-dependent glycine transporter 2; Short=GlyT-2; Short=GlyT2; AltName: Full=Solute carrier family 6 member 5	Q9Y345	3.37545e-143	64	305.064	328	212
isotig06850	m3k15_human ame: full=mitogen-activated protein kinase kinase kinase 15 ame: full=apoptosis signal-regulating kinase 3 ame: full=mapk erk kinase kinase 15 short=mek kinase 15 short=mekk 15	3467	gi|116248533|sp|Q6ZN16.2|M3K15_HUMANRecName: Full=Mitogen-activated protein kinase kinase kinase 15; AltName: Full=Apoptosis signal-regulating kinase 3; AltName: Full=MAPK/ERK kinase kinase 15; Short=MEK kinase 15; Short=MEKK 15	Q6ZN16	0	62	789.26	974	613
isotig06866	rac2_human ame: full=ras-related c3 botulinum toxin substrate 2 ame: full=gx ame: full=small g protein ame: full=p21-rac2 flags: precursor	3506	gi|131806|sp|P15153.1|RAC2_HUMANRecName: Full=Ras-related C3 botulinum toxin substrate 2; AltName: Full=GX; AltName: Full=Small G protein; AltName: Full=p21-Rac2; Flags: Precursor	P15153	2.61658e-92	85	299.671	189	161
isotig06874	syt9_rat ame: full=synaptotagmin-9 ame: full=synaptotagmin 5 ame: full=synaptotagmin ix short= ame: full=synaptotagmin v	3613	gi|33112456|sp|Q925C0.1|SYT9_RATRecName: Full=Synaptotagmin-9; AltName: Full=Synaptotagmin 5; AltName: Full=Synaptotagmin IX; Short=SytIX; AltName: Full=Synaptotagmin V	Q925C0	4.546e-27	51	120.168	302	155
isotig06903	aktip_human ame: full=akt-interacting protein ame: full=ft1 ame: full=fused toes protein homolog	2369	gi|54035954|sp|Q9H8T0.1|AKTIP_HUMANRecName: Full=AKT-interacting protein; AltName: Full=Ft1; AltName: Full=Fused toes protein homolog >gi|75076004|sp|Q4R5E1.1|AKTIP_MACFA RecName: Full=AKT-interacting protein; AltName: Full=Fused toes protein homolog	Q9H8T0	1.58667e-76	66	255.758	259	173
isotig07006	ktna1_strpu ame: full=katanin p60 atpase-containing subunit a1 short=katanin p60 subunit a1 ame: full=p60 katanin	1872	gi|60390159|sp|O61577.1|KTNA1_STRPURecName: Full=Katanin p60 ATPase-containing subunit A1; Short=Katanin p60 subunit A1; AltName: Full=p60 katanin	O61577	0	68	570.466	520	358
isotig07109	rab6a_chick ame: full=ras-related protein rab-6a	1661	gi|118573265|sp|Q1KME6.3|RAB6A_CHICKRecName: Full=Ras-related protein Rab-6A	Q1KME6	1.16699e-118	94	356.295	194	184
isotig07296	spry3_human ame: full=spry domain-containing protein 3	4224	gi|116242798|sp|Q8NCJ5.2|SPRY3_HUMANRecName: Full=SPRY domain-containing protein 3	Q8NCJ5	6.22138e-116	68	364.385	343	236
isotig07305	pdia4_human ame: full=protein disulfide-isomerase a4 ame: full=endoplasmic reticulum resident protein 70 short=er protein 70 short=erp70 ame: full=endoplasmic reticulum resident protein 72 short=er protein 72 short=erp-72 short=erp72 flags: precursor	2861	gi|119530|sp|P13667.2|PDIA4_HUMANRecName: Full=Protein disulfide-isomerase A4; AltName: Full=Endoplasmic reticulum resident protein 70; Short=ER protein 70; Short=ERp70; AltName: Full=Endoplasmic reticulum resident protein 72; Short=ER protein 72; Short=ERp-72; Short=ERp72; Flags: Precursor	P13667	3.4374e-164	68	392.889	374	258
isotig07311	moxd1_chick ame: full=dbh-like monooxygenase protein 1 ame: full=dbh-related protein ame: full=monooxygenase x flags: precursor	3550	gi|82111602|sp|Q98ST7.1|MOXD1_CHICKRecName: Full=DBH-like monooxygenase protein 1; AltName: Full=DBH-related protein; AltName: Full=Monooxygenase X; Flags: Precursor	Q98ST7	4.24018e-115	59	377.867	462	275
isotig07330	pls2_bovin ame: full=phospholipid scramblase 2 short=pl scramblase 2 ame: full=ca(2+)-dependent phospholipid scramblase 2	2897	gi|124057315|sp|Q3ZBG9.1|PLS2_BOVINRecName: Full=Phospholipid scramblase 2; Short=PL scramblase 2; AltName: Full=Ca(2+)-dependent phospholipid scramblase 2	Q3ZBG9	6.81876e-77	70	259.225	238	168
isotig07365	rac1_rat ame: full=ras-related c3 botulinum toxin substrate 1 ame: full=p21-rac1 flags: precursor	2852	gi|51701705|sp|Q6RUV5.1|RAC1_RATRecName: Full=Ras-related C3 botulinum toxin substrate 1; AltName: Full=p21-Rac1; Flags: Precursor >gi|51702785|sp|P62998.1|RAC1_BOVIN RecName: Full=Ras-related C3 botulinum toxin substrate 1; AltName: Full=p21-Rac1; Flags: Precursor >gi|51702786|sp|P62999.1|RAC1_CANFA RecName: Full=Ras-related C3 botulinum toxin substrate 1; AltName: Full=Rac2; AltName: Full=p21-R…	Q6RUV5	7.76556e-111	97	346.28	174	170
isotig07457	tf2b_rat ame: full=transcription initiation factor iib ame: full=general transcription factor tfiib ame: full=rna polymerase ii alpha initiation factor	2074	gi|51703316|sp|P62916.1|TF2B_RATRecName: Full=Transcription initiation factor IIB; AltName: Full=General transcription factor TFIIB; AltName: Full=RNA polymerase II alpha initiation factor >gi|51703324|sp|P62915.1|TF2B_MOUSE RecName: Full=Transcription initiation factor IIB; AltName: Full=General transcription factor TFIIB; AltName: Full=RNA polymerase II alpha initiation factor	P62916	4.28773e-149	86	442.965	317	273
isotig07472	casp7_mouse ame: full=caspase-7 short=casp-7 ame: full=apoptotic protease mch-3 ame: full=cysteine protease lice2 contains: ame: full=caspase-7 subunit p20 contains: ame: full=caspase-7 subunit p11 flags: precursor	2023	gi|2493530|sp|P97864.2|CASP7_MOUSERecName: Full=Caspase-7; Short=CASP-7; AltName: Full=Apoptotic protease Mch-3; AltName: Full=Cysteine protease LICE2; Contains: RecName: Full=Caspase-7 subunit p20; Contains: RecName: Full=Caspase-7 subunit p11; Flags: Precursor	P97864	1.93831e-80	62	263.848	294	185
isotig07502	rbbp4_human ame: full=histone-binding protein rbbp4 ame: full=chromatin assembly factor 1 subunit c short=caf-1 subunit c ame: full=chromatin assembly factor i p48 subunit short=caf-i 48 kda subunit short=caf-i p48 ame: full=nucleosome-remodeling factor subunit rbap48 ame: full=retinoblastoma-binding protein 4 short=rbbp-4 ame: full=retinoblastoma-binding protein p48	1580	gi|1172846|sp|Q09028.3|RBBP4_HUMANRecName: Full=Histone-binding protein RBBP4; AltName: Full=Chromatin assembly factor 1 subunit C; Short=CAF-1 subunit C; AltName: Full=Chromatin assembly factor I p48 subunit; Short=CAF-I 48 kDa subunit; Short=CAF-I p48; AltName: Full=Nucleosome-remodeling factor subunit RBAP48; AltName: Full=Retinoblastoma-binding protein 4; Short=RBBP-4; AltName: Full=Retinobla…	Q09028	0	97	542.347	278	271
isotig07606	gbf1_crigr ame: full=golgi-specific brefeldin a-resistance guanine nucleotide exchange factor 1 short=bfa-resistant gef 1	6463	gi|13124265|sp|Q9R1D7.1|GBF1_CRIGRRecName: Full=Golgi-specific brefeldin A-resistance guanine nucleotide exchange factor 1; Short=BFA-resistant GEF 1	Q9R1D7	0	68	1423.3	1544	1055
isotig07626	ubap2_human ame: full=ubiquitin-associated protein 2 short=ubap-2	5317	gi|74745207|sp|Q5T6F2.1|UBAP2_HUMANRecName: Full=Ubiquitin-associated protein 2; Short=UBAP-2	Q5T6F2	8.95657e-24	51	113.62	333	170
isotig07630	lap4_drome ame: full=protein lap4 ame: full=protein scribble ame: full=protein smell-impaired	4742	gi|51701662|sp|Q7KRY7.1|LAP4_DROMERecName: Full=Protein lap4; AltName: Full=Protein scribble; AltName: Full=Protein smell-impaired	Q7KRY7	3.39047e-160	73	539.265	510	373
isotig07646	arap2_human ame: full=arf-gap with rho-gap ank repeat and ph domain-containing protein 2 ame: full=centaurin-delta-1 short=cnt-d1 ame: full=protein parx	4579	gi|308153629|sp|Q8WZ64.3|ARAP2_HUMANRecName: Full=Arf-GAP with Rho-GAP domain, ANK repeat and PH domain-containing protein 2; AltName: Full=Centaurin-delta-1; Short=Cnt-d1; AltName: Full=Protein PARX	Q8WZ64	3.88471e-110	46	389.423	1154	534
isotig07662	mpip_drome ame: full=m-phase inducer phosphatase ame: full=cdc25-like protein ame: full=protein string	4174	gi|12644155|sp|P20483.2|MPIP_DROMERecName: Full=M-phase inducer phosphatase; AltName: Full=Cdc25-like protein; AltName: Full=Protein string	P20483	7.82456e-70	65	248.44	245	161
isotig07674	spir1_human ame: full=protein spire homolog 1 short=spir-1	5442	gi|425906061|sp|Q08AE8.3|SPIR1_HUMANRecName: Full=Protein spire homolog 1; Short=Spir-1	Q08AE8	3.78509e-80	61	287.73	363	223
isotig07690	slk_human ame: full=ste20-like serine threonine-protein kinase short=ste20-like kinase short=hslk ame: full=ctcl tumor antigen se20-9 ame: full=ste20-related serine threonine-protein kinase short=ste20-related kinase ame: full=serine threonine-protein kinase 2	4962	gi|74762732|sp|Q9H2G2.1|SLK_HUMANRecName: Full=STE20-like serine/threonine-protein kinase; Short=STE20-like kinase; Short=hSLK; AltName: Full=CTCL tumor antigen se20-9; AltName: Full=STE20-related serine/threonine-protein kinase; Short=STE20-related kinase; AltName: Full=Serine/threonine-protein kinase 2	Q9H2G2	1.60908e-132	79	450.669	317	253
isotig07714	flna_drome ame: full=filamin-a short=fln-a ame: full=actin-binding protein 280 short=abp-280 ame: full=filamin-1 ame: full=filamin1	3526	gi|74868669|sp|Q9VEN1.2|FLNA_DROMERecName: Full=Filamin-A; Short=FLN-A; AltName: Full=Actin-binding protein 280; Short=ABP-280; AltName: Full=Filamin-1; AltName: Full=Filamin1	Q9VEN1	0	61	672.929	841	520
isotig07754	roa2_ponab ame: full=heterogeneous nuclear ribonucleoproteins a2 b1 short=hnrnp a2 b1	3101	gi|75070806|sp|Q5RBU8.1|ROA2_PONABRecName: Full=Heterogeneous nuclear ribonucleoproteins A2/B1; Short=hnRNP A2/B1	Q5RBU8	8.7919e-61	75	216.468	177	133
isotig07810	hsp68_drome ame: full=heat shock protein 68	2625	gi|13124306|sp|O97125.1|HSP68_DROMERecName: Full=Heat shock protein 68	O97125	0	88	1002.66	634	560
isotig07826	ikka_chick ame: full=inhibitor of nuclear factor kappa-b kinase subunit alpha short=i kappa-b kinase alpha short=ikk-a short=ikk-alpha short= short= kinase ame: full=conserved helix-loop-helix ubiquitous kinase ame: full=nuclear factor nf-kappa-b inhibitor kinase alpha short=nfkbika	2609	gi|82233772|sp|Q5ZJB4.1|IKKA_CHICKRecName: Full=Inhibitor of nuclear factor kappa-B kinase subunit alpha; Short=I kappa-B kinase alpha; Short=IKK-A; Short=IKK-alpha; Short=IkBKA; Short=IkappaB kinase; AltName: Full=Conserved helix-loop-helix ubiquitous kinase; AltName: Full=Nuclear factor NF-kappa-B inhibitor kinase alpha; Short=NFKBIKA	Q5ZJB4	0	65	579.326	653	430
isotig07834	dhx15_mouse ame: full= pre-mrna-splicing factor atp-dependent rna helicase dhx15 ame: full=deah box protein 15	3227	gi|31563436|sp|O35286.2|DHX15_MOUSERecName: Full=Putative pre-mRNA-splicing factor ATP-dependent RNA helicase DHX15; AltName: Full=DEAH box protein 15	O35286	0	93	842.803	481	451
isotig07854	nphp1_canfa ame: full=nephrocystin-1	2702	gi|17369660|sp|Q9TU19.1|NPHP1_CANFARecName: Full=Nephrocystin-1	Q9TU19	3.53008e-104	60	341.273	425	257
isotig07962	srsf7_human ame: full=serine arginine-rich splicing factor 7 ame: full=splicing factor 9g8 ame: full=splicing arginine serine-rich 7	1793	gi|3929380|sp|Q16629.1|SRSF7_HUMANRecName: Full=Serine/arginine-rich splicing factor 7; AltName: Full=Splicing factor 9G8; AltName: Full=Splicing factor, arginine/serine-rich 7	Q16629	2.23517e-38	72	145.976	125	90
isotig07979	chm2b_xentr ame: full=charged multivesicular body protein 2b ame: full=chromatin-modifying protein 2b short=chmp2b	1493	gi|73917749|sp|Q6NVL7.1|CHM2B_XENTRRecName: Full=Charged multivesicular body protein 2b; AltName: Full=Chromatin-modifying protein 2b; Short=CHMP2b	Q6NVL7	1.86317e-48	78	171.785	212	167
isotig07990	inx3_caeel ame: full=innexin-3 ame: full=protein opu-3	1614	gi|12643734|sp|Q19746.2|INX3_CAEELRecName: Full=Innexin-3; AltName: Full=Protein opu-3	Q19746	8.12329e-22	50	85.8853	188	95
isotig07998	prs6a_rat ame: full=26s protease regulatory subunit 6a ame: full=26s proteasome aaa-atpase subunit rpt5 ame: full=proteasome 26s subunit atpase 3 ame: full=spermatogenic cell sperm-associated tat-binding protein homolog sata ame: full=tat-binding protein 1 short=tbp-1	1413	gi|2492523|sp|Q63569.1|PRS6A_RATRecName: Full=26S protease regulatory subunit 6A; AltName: Full=26S proteasome AAA-ATPase subunit RPT5; AltName: Full=Proteasome 26S subunit ATPase 3; AltName: Full=Spermatogenic cell/sperm-associated Tat-binding protein homolog SATA; AltName: Full=Tat-binding protein 1; Short=TBP-1	Q63569	0	95	478.789	253	241
isotig08094	abcg1_human ame: full=atp-binding cassette sub-family g member 1 ame: full=atp-binding cassette transporter 8 ame: full=white protein homolog	1739	gi|17433715|sp|P45844.3|ABCG1_HUMANRecName: Full=ATP-binding cassette sub-family G member 1; AltName: Full=ATP-binding cassette transporter 8; AltName: Full=White protein homolog	P45844	1.15956e-175	72	520.39	509	369
isotig08226	nid1_human ame: full=nidogen-1 short=nid-1 ame: full=entactin flags: precursor	5564	gi|251757450|sp|P14543.3|NID1_HUMANRecName: Full=Nidogen-1; Short=NID-1; AltName: Full=Entactin; Flags: Precursor	P14543	1.08291e-80	49	296.975	590	290
isotig08262	atp7a_rat ame: full=copper-transporting atpase 1 ame: full=copper pump 1 ame: full=menkes disease-associated protein homolog	5524	gi|12229551|sp|P70705.1|ATP7A_RATRecName: Full=Copper-transporting ATPase 1; AltName: Full=Copper pump 1; AltName: Full=Menkes disease-associated protein homolog	P70705	0	65	1280	1501	976
isotig08275	rarb_chick ame: full=retinoic acid receptor beta short=rar-beta ame: full=nuclear receptor subfamily 1 group b member 2	4492	gi|3041719|sp|P22448.2|RARB_CHICKRecName: Full=Retinoic acid receptor beta; Short=RAR-beta; AltName: Full=Nuclear receptor subfamily 1 group B member 2	P22448	7.258e-132	74	422.55	354	262
isotig08277	e2f3_mouse ame: full=transcription factor e2f3 short=e2f-3	4884	gi|73920204|sp|O35261.2|E2F3_MOUSERecName: Full=Transcription factor E2F3; Short=E2F-3	O35261	7.70488e-84	62	288.886	366	227
isotig08286	vdrb_danre ame: full=vitamin d3 receptor b short=vdr-b ame: full= -dihydroxyvitamin d3 receptor b ame: full=nuclear receptor subfamily 1 group i member 1-b	4939	gi|190411624|sp|Q1L673.2|VDRB_DANRERecName: Full=Vitamin D3 receptor B; Short=VDR-B; AltName: Full=1,25-dihydroxyvitamin D3 receptor B; AltName: Full=Nuclear receptor subfamily 1 group I member 1-B	Q1L673	5.49574e-51	49	192.586	422	210
isotig08295	eya1_mouse ame: full=eyes absent homolog 1	4359	gi|408360287|sp|P97767.3|EYA1_MOUSERecName: Full=Eyes absent homolog 1	P97767	6.59439e-149	89	473.011	279	249
isotig08298	myo15_human ame: full=unconventional myosin-xv ame: full=unconventional myosin-15	5504	gi|296439233|sp|Q9UKN7.2|MYO15_HUMANRecName: Full=Unconventional myosin-XV; AltName: Full=Unconventional myosin-15	Q9UKN7	0	59	608.601	853	505
isotig08301	y7407_dicdi ame: full=tpr repeat-containing protein ddb_g0287407	4693	gi|74996734|sp|Q54KD0.1|Y7407_DICDIRecName: Full=TPR repeat-containing protein DDB_G0287407	Q54KD0	7.44486e-53	45	208.764	730	330
isotig08308	mad_drome ame: full=protein mothers against dpp	3820	gi|1170853|sp|P42003.1|MAD_DROMERecName: Full=Protein mothers against dpp	P42003	0	80	602.438	456	365
isotig08319	arel1_human ame: full=apoptosis-resistant e3 ubiquitin protein ligase 1	4305	gi|62286903|sp|O15033.3|AREL1_HUMANRecName: Full=Apoptosis-resistant E3 ubiquitin protein ligase 1	O15033	2.19108e-126	79	419.468	311	246
isotig08391	meis1_mouse ame: full=homeobox protein meis1 ame: full=myeloid ecotropic viral integration site 1	3502	gi|2495285|sp|Q60954.1|MEIS1_MOUSERecName: Full=Homeobox protein Meis1; AltName: Full=Myeloid ecotropic viral integration site 1	Q60954	5.00018e-128	73	404.06	388	285
isotig08397	rxr_lymst ame: full=retinoic acid receptor rxr ame: full=retinoid x receptor short=	3217	gi|74902124|sp|Q5I7G2.1|RXR_LYMSTRecName: Full=Retinoic acid receptor RXR; AltName: Full=Retinoid X receptor; Short=LymRXR	Q5I7G2	0	85	635.18	420	361
isotig08408	can5_human ame: full=calpain-5 ame: full=calpain htra-3 ame: full=new calpain 3 short=ncl-3	4047	gi|28376972|sp|O15484.2|CAN5_HUMANRecName: Full=Calpain-5; AltName: Full=Calpain htra-3; AltName: Full=New calpain 3; Short=nCL-3	O15484	8.99304e-176	69	543.888	505	350
isotig08429	diap2_human ame: full=protein diaphanous homolog 2 ame: full=diaphanous-related formin-2 short=drf2	4688	gi|6166119|sp|O60879.1|DIAP2_HUMANRecName: Full=Protein diaphanous homolog 2; AltName: Full=Diaphanous-related formin-2; Short=DRF2	O60879	2.49619e-98	68	347.051	447	304
isotig08485	kmcp1_rat ame: full=kidney mitochondrial carrier protein 1 ame: full=solute carrier family 25 member 30	4663	gi|81889303|sp|Q5PQM9.1|KMCP1_RATRecName: Full=Kidney mitochondrial carrier protein 1; AltName: Full=Solute carrier family 25 member 30	Q5PQM9	1.72486e-78	76	267.314	229	175
isotig08497	net1_chick ame: full=netrin-1 flags: precursor	3450	gi|2497605|sp|Q90922.1|NET1_CHICKRecName: Full=Netrin-1; Flags: Precursor	Q90922	0	76	703.36	573	439
isotig08520	exc6b_human ame: full=exocyst complex component 6b ame: full=exocyst complex component sec15b ame: full=sec15-like protein 2	3068	gi|327478583|sp|Q9Y2D4.3|EXC6B_HUMANRecName: Full=Exocyst complex component 6B; AltName: Full=Exocyst complex component Sec15B; AltName: Full=SEC15-like protein 2	Q9Y2D4	0	73	913.679	817	598
isotig08584	nalp5_bovin ame: full= lrr and pyd domains-containing protein 5 ame: full=mater protein homolog	2981	gi|75071173|sp|Q647I9.1|NALP5_BOVINRecName: Full=NACHT, LRR and PYD domains-containing protein 5; AltName: Full=Mater protein homolog	Q647I9	5.89005e-28	50	125.561	291	148
isotig08632	14332_caeel ame: full=14-3-3-like protein 2	1986	gi|2492485|sp|Q20655.1|14332_CAEELRecName: Full=14-3-3-like protein 2	Q20655	1.8044e-111	81	342.813	249	203
isotig08653	morn1_human ame: full=morn repeat-containing protein 1	2271	gi|110810454|sp|Q5T089.2|MORN1_HUMANRecName: Full=MORN repeat-containing protein 1	Q5T089	2.11541e-66	46	234.187	508	238
isotig08662	vdac2_xenla ame: full=voltage-dependent anion-selective channel protein 2 short=vdac-2 ame: full=outer mitochondrial membrane protein porin	1836	gi|2499719|sp|P81004.1|VDAC2_XENLARecName: Full=Voltage-dependent anion-selective channel protein 2; Short=VDAC-2; AltName: Full=Outer mitochondrial membrane protein porin	P81004	8.81126e-116	81	353.599	280	229
isotig08680	caz_drome ame: full=rna-binding protein cabeza ame: full=p19 ame: full=sarcoma-associated rna-binding fly homolog	3343	gi|47117804|sp|Q27294.2|CAZ_DROMERecName: Full=RNA-binding protein cabeza; AltName: Full=P19; AltName: Full=Sarcoma-associated RNA-binding fly homolog	Q27294	1.24333e-24	72	111.694	93	67
isotig08686	hsp7d_manse ame: full=heat shock 70 kda protein cognate 4 short=hsc 70-4	2588	gi|12585261|sp|Q9U639.1|HSP7D_MANSERecName: Full=Heat shock 70 kDa protein cognate 4; Short=Hsc 70-4	Q9U639	0	94	1032.71	611	580
isotig08695	ikke_human ame: full=inhibitor of nuclear factor kappa-b kinase subunit epsilon short=i-kappa-b kinase epsilon short=ikk-e short=ikk-epsilon short= ame: full=inducible i kappa-b kinase short=ikk-i	3482	gi|14548079|sp|Q14164.1|IKKE_HUMANRecName: Full=Inhibitor of nuclear factor kappa-B kinase subunit epsilon; Short=I-kappa-B kinase epsilon; Short=IKK-E; Short=IKK-epsilon; Short=IkBKE; AltName: Full=Inducible I kappa-B kinase; Short=IKK-i	Q14164	8.11457e-96	75	309.686	265	199
isotig08716	vta1_bovin ame: full=vacuolar protein sorting-associated protein vta1 homolog	2265	gi|122138715|sp|Q32L63.1|VTA1_BOVINRecName: Full=Vacuolar protein sorting-associated protein VTA1 homolog	Q32L63	4.04553e-54	79	193.741	169	134
isotig08731	deaf1_human ame: full=deformed epidermal autoregulatory factor 1 homolog ame: full=nuclear deaf-1-related transcriptional regulator short=nudr ame: full=suppressin ame: full=zinc finger mynd domain-containing protein 5	1904	gi|22256747|sp|O75398.1|DEAF1_HUMANRecName: Full=Deformed epidermal autoregulatory factor 1 homolog; AltName: Full=Nuclear DEAF-1-related transcriptional regulator; Short=NUDR; AltName: Full=Suppressin; AltName: Full=Zinc finger MYND domain-containing protein 5	O75398	5.2394e-15	87	81.6481	57	50
isotig08776	cp17a_chick ame: full=steroid 17-alpha-hydroxylase lyase ame: full=17-alpha-hydroxyprogesterone aldolase ame: full=cypxvii ame: full=cytochrome p450 17a1 ame: full=cytochrome p450-c17 short=cytochrome p450c17	1786	gi|117282|sp|P12394.1|CP17A_CHICKRecName: Full=Steroid 17-alpha-hydroxylase/17,20 lyase; AltName: Full=17-alpha-hydroxyprogesterone aldolase; AltName: Full=CYPXVII; AltName: Full=Cytochrome P450 17A1; AltName: Full=Cytochrome P450-C17; Short=Cytochrome P450c17	P12394	3.0347e-85	56	281.182	436	248
isotig08848	lgr4_bovin ame: full=leucine-rich repeat-containing g-protein coupled receptor 4 flags: precursor	1527	gi|519883177|sp|F1MLX5.3|LGR4_BOVINRecName: Full=Leucine-rich repeat-containing G-protein coupled receptor 4; Flags: Precursor	F1MLX5	2.33291e-14	62	79.7221	148	92
isotig08893	dyrk4_mouse ame: full=dual specificity tyrosine-phosphorylation-regulated kinase 4	1668	gi|81913171|sp|Q8BI55.1|DYRK4_MOUSERecName: Full=Dual specificity tyrosine-phosphorylation-regulated kinase 4	Q8BI55	0	77	532.717	403	313
isotig08908	csk2b_xenla ame: full=casein kinase ii subunit beta short=ck ii beta ame: full=phosvitin	1139	gi|125277|sp|P28021.1|CSK2B_XENLARecName: Full=Casein kinase II subunit beta; Short=CK II beta; AltName: Full=Phosvitin	P28021	2.22584e-134	96	390.193	212	205
isotig08965	mdr3_human ame: full=multidrug resistance protein 3 ame: full=atp-binding cassette sub-family b member 4 ame: full=p-glycoprotein 3	1413	gi|126302568|sp|P21439.2|MDR3_HUMANRecName: Full=Multidrug resistance protein 3; AltName: Full=ATP-binding cassette sub-family B member 4; AltName: Full=P-glycoprotein 3	P21439	1.73759e-121	64	321.627	346	223
isotig09019	mpip_drome ame: full=m-phase inducer phosphatase ame: full=cdc25-like protein ame: full=protein string	1249	gi|12644155|sp|P20483.2|MPIP_DROMERecName: Full=M-phase inducer phosphatase; AltName: Full=Cdc25-like protein; AltName: Full=Protein string	P20483	1.76324e-58	67	204.142	208	140
contig12400	chmp6_danre ame: full=charged multivesicular body protein 6 ame: full=chromatin-modifying protein 6	1046	gi|73917775|sp|Q503V0.3|CHMP6_DANRERecName: Full=Charged multivesicular body protein 6; AltName: Full=Chromatin-modifying protein 6	Q503V0	6.50145e-50	83	171.785	205	171
isotig09269	onec2_human ame: full=one cut domain family member 2 ame: full=hepatocyte nuclear factor 6-beta short=hnf-6-beta ame: full=one cut homeobox 2 ame: full=transcription factor onecut-2 short=oc-2	5057	gi|294862454|sp|O95948.2|ONEC2_HUMANRecName: Full=One cut domain family member 2; AltName: Full=Hepatocyte nuclear factor 6-beta; Short=HNF-6-beta; AltName: Full=One cut homeobox 2; AltName: Full=Transcription factor ONECUT-2; Short=OC-2	O95948	1.42136e-55	52	208.379	358	189
isotig09281	ets1a_chick ame: full=transforming protein p54 c-ets-1	4251	gi|119648|sp|P13474.1|ETS1A_CHICKRecName: Full=Transforming protein p54/c-ets-1	P13474	3.06659e-48	89	114.39	59	53
isotig09302	pi51a_mouse ame: full=phosphatidylinositol 4-phosphate 5-kinase type-1 alpha short=pip5k1-alpha short= ns p-5-kinase 1 alpha ame: full=68 kda type i phosphatidylinositol 4-phosphate 5-kinase ame: full=phosphatidylinositol 4-phosphate 5-kinase type i alpha short=pip5kialpha ame: full=phosphatidylinositol 4-phosphate 5-kinase type i beta short=pi4p5kibeta	3813	gi|78099083|sp|P70182.2|PI51A_MOUSERecName: Full=Phosphatidylinositol 4-phosphate 5-kinase type-1 alpha; Short=PIP5K1-alpha; Short=PtdIns(4)P-5-kinase 1 alpha; AltName: Full=68 kDa type I phosphatidylinositol 4-phosphate 5-kinase; AltName: Full=Phosphatidylinositol 4-phosphate 5-kinase type I alpha; Short=PIP5KIalpha; AltName: Full=Phosphatidylinositol 4-phosphate 5-kinase type I beta; Short=PI4P…	P70182	3.9316e-131	83	420.239	287	240
isotig09305	ddx17_mouse ame: full=probable atp-dependent rna helicase ddx17 ame: full=dead box protein 17	3479	gi|76364169|sp|Q501J6.1|DDX17_MOUSERecName: Full=Probable ATP-dependent RNA helicase DDX17; AltName: Full=DEAD box protein 17	Q501J6	1.5266e-172	85	530.791	353	301
isotig09320	dx39b_mouse ame: full=spliceosome rna helicase ddx39b ame: full=56 kda u2af65-associated protein ame: full=dead box protein uap56 ame: full=hla-b-associated transcript 1 protein	2899	gi|61217662|sp|Q9Z1N5.1|DX39B_MOUSERecName: Full=Spliceosome RNA helicase Ddx39b; AltName: Full=56 kDa U2AF65-associated protein; AltName: Full=DEAD box protein UAP56; AltName: Full=HLA-B-associated transcript 1 protein >gi|61252099|sp|Q63413.3|DX39B_RAT RecName: Full=Spliceosome RNA helicase Ddx39b; AltName: Full=56 kDa U2AF65-associated protein; AltName: Full=ATP-dependent RNA helicase p47; Alt…	Q9Z1N5	2.90021e-130	94	406.757	216	204
isotig09359	chk2_human ame: full=serine threonine-protein kinase chk2 ame: full=chk2 checkpoint homolog ame: full=cds1 homolog short=hucds1 short=hcds1 ame: full=checkpoint kinase 2	2617	gi|6685284|sp|O96017.1|CHK2_HUMANRecName: Full=Serine/threonine-protein kinase Chk2; AltName: Full=CHK2 checkpoint homolog; AltName: Full=Cds1 homolog; Short=Hucds1; Short=hCds1; AltName: Full=Checkpoint kinase 2	O96017	1.51037e-150	67	461.07	441	299
isotig09439	nk2r_mesau ame: full=substance-k receptor short=skr ame: full=nk-2 receptor short=nk-2r ame: full=neurokinin a receptor ame: full=tachykinin receptor 2	1358	gi|1709291|sp|P51144.1|NK2R_MESAURecName: Full=Substance-K receptor; Short=SKR; AltName: Full=NK-2 receptor; Short=NK-2R; AltName: Full=Neurokinin A receptor; AltName: Full=Tachykinin receptor 2	P51144	7.61173e-20	76	94.3597	69	53
isotig09451	fgrl1_chick ame: full=fibroblast growth factor receptor-like 1 flags: precursor	1380	gi|67461040|sp|Q7T2H2.1|FGRL1_CHICKRecName: Full=Fibroblast growth factor receptor-like 1; Flags: Precursor	Q7T2H2	1.77712e-66	65	218.394	236	155
isotig09478	cac1a_drome ame: full=voltage-dependent calcium channel type a subunit alpha-1 ame: full=protein cacophony ame: full=protein nightblind a ame: full=protein no-on-transient b short=dmca1a	1340	gi|60391851|sp|P91645.3|CAC1A_DROMERecName: Full=Voltage-dependent calcium channel type A subunit alpha-1; AltName: Full=Protein cacophony; AltName: Full=Protein nightblind A; AltName: Full=Protein no-on-transient B; Short=Dmca1A	P91645	2.11741e-122	82	396.741	312	256
isotig09508	209l2_macmu ame: full=cd209 antigen-like protein 2 ame: cd_antigen=cd209	1147	gi|46395899|sp|Q8MIS5.1|209L2_MACMURecName: Full=CD209 antigen-like protein 2; AltName: CD_antigen=CD209	Q8MIS5	3.12544e-17	50	83.9593	183	93
isotig09556	rl30_spofr ame: full=60s ribosomal protein l30	872	gi|17368248|sp|P58375.1|RL30_SPOFRRecName: Full=60S ribosomal protein L30	P58375	1.65655e-21	75	91.6633	77	58
isotig09574	itf2_rat ame: full=transcription factor 4 short=tcf-4 ame: full=immunoglobulin transcription factor 2 short=itf-2 short=ritf-2 ame: full=r8f dna-binding protein ame: full=sl3-3 enhancer factor 2 short=sef-2	656	gi|83304051|sp|Q62655.2|ITF2_RATRecName: Full=Transcription factor 4; Short=TCF-4; AltName: Full=Immunoglobulin transcription factor 2; Short=ITF-2; Short=RITF-2; AltName: Full=R8f DNA-binding protein; AltName: Full=SL3-3 enhancer factor 2; Short=SEF-2	Q62655	2.84069e-12	73	68.9366	89	65
isotig09625	chd5_human ame: full=chromodomain-helicase-dna-binding protein 5 short=chd-5 ame: full=atp-dependent helicase chd5	6850	gi|51701343|sp|Q8TDI0.1|CHD5_HUMANRecName: Full=Chromodomain-helicase-DNA-binding protein 5; Short=CHD-5; AltName: Full=ATP-dependent helicase CHD5	Q8TDI0	0	75	1551.95	1236	937
isotig09629	myo1d_bovin ame: full=unconventional myosin-id	6501	gi|122145769|sp|Q17R14.1|MYO1D_BOVINRecName: Full=Unconventional myosin-Id	Q17R14	0	71	972.23	883	631
isotig09631	ita6_chick ame: full=integrin alpha-6 ame: full=vla-6 contains: ame: full=integrin alpha-6 heavy chain contains: ame: full=integrin alpha-6 light chain flags: precursor	6420	gi|124948|sp|P26007.1|ITA6_CHICKRecName: Full=Integrin alpha-6; AltName: Full=VLA-6; Contains: RecName: Full=Integrin alpha-6 heavy chain; Contains: RecName: Full=Integrin alpha-6 light chain; Flags: Precursor	P26007	9.78987e-118	47	407.142	1128	541
isotig09643	ita8_chick ame: full=integrin alpha-8 contains: ame: full=integrin alpha-8 heavy chain contains: ame: full=integrin alpha-8 light chain flags: precursor	5899	gi|124950|sp|P26009.1|ITA8_CHICKRecName: Full=Integrin alpha-8; Contains: RecName: Full=Integrin alpha-8 heavy chain; Contains: RecName: Full=Integrin alpha-8 light chain; Flags: Precursor	P26009	1.61532e-153	51	508.449	1066	551
isotig09645	tfcp2_xenla ame: full=transcription factor cp2	5790	gi|82225931|sp|Q4V860.1|TFCP2_XENLARecName: Full=Transcription factor CP2	Q4V860	1.12083e-140	64	452.981	525	341
isotig09648	notch_drome ame: full=neurogenic locus notch protein contains: ame: full=processed neurogenic locus notch protein flags: precursor	5687	gi|17380387|sp|P07207.3|NOTCH_DROMERecName: Full=Neurogenic locus Notch protein; Contains: RecName: Full=Processed neurogenic locus Notch protein; Flags: Precursor	P07207	1.34857e-65	52	251.521	514	270
isotig09655	ddr2_mouse ame: full=discoidin domain-containing receptor 2 short=discoidin domain receptor 2 ame: full=cd167 antigen-like family member b ame: full=neurotrophic tyrosine receptor-related 3 ame: full=receptor protein-tyrosine kinase tkt ame: full=tyrosine-protein kinase tyro10 ame: cd_antigen=cd167b flags: precursor	5509	gi|2497565|sp|Q62371.2|DDR2_MOUSERecName: Full=Discoidin domain-containing receptor 2; Short=Discoidin domain receptor 2; AltName: Full=CD167 antigen-like family member B; AltName: Full=Neurotrophic tyrosine kinase, receptor-related 3; AltName: Full=Receptor protein-tyrosine kinase TKT; AltName: Full=Tyrosine-protein kinase TYRO10; AltName: CD_antigen=CD167b; Flags: Precursor	Q62371	2.33624e-118	73	400.979	344	253
isotig09668	at131_mouse ame: full=probable cation-transporting atpase 13a1 short=catp	5167	gi|341940257|sp|Q9EPE9.2|AT131_MOUSERecName: Full=Probable cation-transporting ATPase 13A1; Short=CATP	Q9EPE9	0	78	1276.15	992	774
isotig09675	pkha2_human ame: full=pleckstrin homology domain-containing family a member 2 short=ph domain-containing family a member 2 ame: full=tandem ph domain-containing protein 2 short=tapp-2	5056	gi|84028237|sp|Q9HB19.2|PKHA2_HUMANRecName: Full=Pleckstrin homology domain-containing family A member 2; Short=PH domain-containing family A member 2; AltName: Full=Tandem PH domain-containing protein 2; Short=TAPP-2	Q9HB19	2.72716e-60	54	220.32	299	163
isotig09680	fbp1_strpu ame: full=fibropellin-1 ame: full=epidermal growth factor-related protein 1 ame: full=fibropellin-i ame: full= i ame: full=uegf-1 flags: precursor	4986	gi|1345964|sp|P10079.2|FBP1_STRPURecName: Full=Fibropellin-1; AltName: Full=Epidermal growth factor-related protein 1; AltName: Full=Fibropellin-I; AltName: Full=SpEGF I; AltName: Full=UEGF-1; Flags: Precursor	P10079	6.00945e-83	52	301.597	516	270
isotig09687	dlg1_xentr ame: full=disks large homolog 1	4968	gi|123892312|sp|Q28C55.1|DLG1_XENTRRecName: Full=Disks large homolog 1	Q28C55	0	78	926.391	736	575
isotig09691	acsl4_human ame: full=long-chain-fatty-acid-- ligase 4 ame: full=long-chain acyl- synthetase 4 short=lacs 4	4950	gi|13432172|sp|O60488.2|ACSL4_HUMANRecName: Full=Long-chain-fatty-acid--CoA ligase 4; AltName: Full=Long-chain acyl-CoA synthetase 4; Short=LACS 4	O60488	0	73	813.913	691	506
isotig09729	ppig_human ame: full=peptidyl-prolyl cis-trans isomerase g short=ppiase g short=peptidyl-prolyl isomerase g ame: full=casp10 ame: full=clk-associating rs-cyclophilin short=cars-cyp short=cars-cyclophilin short=sr-cyclophilin short=sr-cyp short=srcyp ame: full=cyclophilin g ame: full=rotamase g	4437	gi|229462749|sp|Q13427.2|PPIG_HUMANRecName: Full=Peptidyl-prolyl cis-trans isomerase G; Short=PPIase G; Short=Peptidyl-prolyl isomerase G; AltName: Full=CASP10; AltName: Full=Clk-associating RS-cyclophilin; Short=CARS-Cyp; Short=CARS-cyclophilin; Short=SR-cyclophilin; Short=SR-cyp; Short=SRcyp; AltName: Full=Cyclophilin G; AltName: Full=Rotamase G	Q13427	2.12173e-71	80	260.766	172	139
isotig09763	uhrf1_xenla ame: full=e3 ubiquitin-protein ligase uhrf1 ame: full=nuclear zinc finger protein np95 short=xnp95 ame: full=ubiquitin-like phd and ring finger domain-containing protein 1 ame: full=ubiquitin-like-containing phd and ring finger domains protein 1	4062	gi|410591702|sp|B6CHA3.1|UHRF1_XENLARecName: Full=E3 ubiquitin-protein ligase UHRF1; AltName: Full=Nuclear zinc finger protein Np95; Short=XNp95; AltName: Full=Ubiquitin-like PHD and RING finger domain-containing protein 1; AltName: Full=Ubiquitin-like-containing PHD and RING finger domains protein 1	B6CHA3	0	70	802.742	798	563
isotig09765	kif15_strpu ame: full=kinesin-like protein kif15 ame: full=kinesin-related protein krp180	4023	gi|74942707|sp|Q9GYZ0.1|KIF15_STRPURecName: Full=Kinesin-like protein KIF15; AltName: Full=Kinesin-related protein KRP180	Q9GYZ0	0	59	670.618	1161	685
isotig09767	rala_human ame: full=ras-related protein ral-a flags: precursor	4038	gi|131834|sp|P11233.1|RALA_HUMANRecName: Full=Ras-related protein Ral-A; Flags: Precursor	P11233	1.31796e-97	90	316.235	180	163
isotig09779	d19l1_human ame: full=probable c-mannosyltransferase dpy19l1 ame: full=dpy-19-like protein 1 ame: full=protein dpy-19 homolog 1	3976	gi|121941680|sp|Q2PZI1.1|D19L1_HUMANRecName: Full=Probable C-mannosyltransferase DPY19L1; AltName: Full=Dpy-19-like protein 1; AltName: Full=Protein dpy-19 homolog 1	Q2PZI1	0	70	449.899	462	324
isotig09844	lrrf2_bovin ame: full=leucine-rich repeat flightless-interacting protein 2 short=lrr flii-interacting protein 2	3592	gi|110279032|sp|Q2T9W6.1|LRRF2_BOVINRecName: Full=Leucine-rich repeat flightless-interacting protein 2; Short=LRR FLII-interacting protein 2	Q2T9W6	2.08268e-56	66	206.838	298	197
isotig09848	copb_chick ame: full=coatomer subunit beta ame: full=beta-coat protein short=beta-cop	3581	gi|82081062|sp|Q5ZIA5.1|COPB_CHICKRecName: Full=Coatomer subunit beta; AltName: Full=Beta-coat protein; Short=Beta-COP	Q5ZIA5	0	86	979.163	689	596
isotig09850	rab23_mouse ame: full=ras-related protein rab-23 ame: full=protein open brain ame: full=rab-15 flags: precursor	3577	gi|1710020|sp|P35288.2|RAB23_MOUSERecName: Full=Ras-related protein Rab-23; AltName: Full=Protein open brain; AltName: Full=Rab-15; Flags: Precursor	P35288	1.22498e-76	70	257.684	266	188
isotig09853	cdk14_mouse ame: full=cyclin-dependent kinase 14 ame: full=cell division protein kinase 14 ame: full=serine threonine-protein kinase pftaire-1	3536	gi|290457633|sp|O35495.2|CDK14_MOUSERecName: Full=Cyclin-dependent kinase 14; AltName: Full=Cell division protein kinase 14; AltName: Full=Serine/threonine-protein kinase PFTAIRE-1	O35495	3.51314e-160	66	492.271	486	324
isotig09861	srbp1_human ame: full=sterol regulatory element-binding protein 1 short=srebp-1 ame: full=class d basic helix-loop-helix protein 1 short=bhlhd1 ame: full=sterol regulatory element-binding transcription factor 1 contains: ame: full=processed sterol regulatory element-binding protein 1	3480	gi|166897633|sp|P36956.2|SRBP1_HUMANRecName: Full=Sterol regulatory element-binding protein 1; Short=SREBP-1; AltName: Full=Class D basic helix-loop-helix protein 1; Short=bHLHd1; AltName: Full=Sterol regulatory element-binding transcription factor 1; Contains: RecName: Full=Processed sterol regulatory element-binding protein 1	P36956	0	58	568.926	853	501
isotig09876	ago3_human ame: full=protein argonaute-3 short=argonaute3 short=hago3 ame: full=argonaute risc catalytic component 3 ame: full=eukaryotic translation initiation factor 2c 3 short=eif-2c 3 short=eif2c 3	3399	gi|76803660|sp|Q9H9G7.2|AGO3_HUMANRecName: Full=Protein argonaute-3; Short=Argonaute3; Short=hAgo3; AltName: Full=Argonaute RISC catalytic component 3; AltName: Full=Eukaryotic translation initiation factor 2C 3; Short=eIF-2C 3; Short=eIF2C 3	Q9H9G7	2.10845e-42	86	171.785	102	88
isotig09878	plk1_xentr ame: full=serine threonine-protein kinase plk1 ame: full=plx1 ame: full=polo-like kinase 1 short=plk-1	3407	gi|49036443|sp|P62205.1|PLK1_XENTRRecName: Full=Serine/threonine-protein kinase PLK1; AltName: Full=Plx1; AltName: Full=Polo-like kinase 1; Short=PLK-1	P62205	0	83	835.484	580	485
isotig09882	melk_xenla ame: full=maternal embryonic leucine zipper kinase short= ed ame: full=protein kinase eg3 short=peg3 kinase	3387	gi|82245680|sp|Q91821.2|MELK_XENLARecName: Full=Maternal embryonic leucine zipper kinase; Short=PubMed; AltName: Full=Protein kinase Eg3; Short=pEg3 kinase	Q91821	0	61	595.89	693	427
isotig09909	xrn2_chick ame: full=5 -3 exoribonuclease 2	3211	gi|75571238|sp|Q5ZIP4.1|XRN2_CHICKRecName: Full=5'-3' exoribonuclease 2	Q5ZIP4	0	76	1047.34	840	639
isotig09915	ctbp_drome ame: full=c-terminal-binding protein short= protein ame: full=d	3171	gi|55584147|sp|O46036.3|CTBP_DROMERecName: Full=C-terminal-binding protein; Short=CtBP protein; AltName: Full=dCtBP	O46036	0	88	573.933	360	320
isotig09917	wdr1b_xenla ame: full=wd repeat-containing protein 1-b ame: full=actin-interacting protein 1-b short=xaip1-b	3153	gi|82237628|sp|Q6PAX7.1|WDR1B_XENLARecName: Full=WD repeat-containing protein 1-B; AltName: Full=Actin-interacting protein 1-B; Short=xAIP1-B	Q6PAX7	0	67	599.742	610	412
isotig09938	senp1_ponab ame: full=sentrin-specific protease 1 ame: full=sentrin sumo-specific protease senp1	3081	gi|75042002|sp|Q5RBB1.1|SENP1_PONABRecName: Full=Sentrin-specific protease 1; AltName: Full=Sentrin/SUMO-specific protease SENP1	Q5RBB1	9.35726e-84	73	290.426	267	196
isotig09960	usf2_human ame: full=upstream stimulatory factor 2 ame: full=class b basic helix-loop-helix protein 12 short=bhlhb12 ame: full=fos-interacting protein short=fip ame: full=major late transcription factor 2 ame: full=upstream transcription factor 2	2936	gi|2833271|sp|Q15853.1|USF2_HUMANRecName: Full=Upstream stimulatory factor 2; AltName: Full=Class B basic helix-loop-helix protein 12; Short=bHLHb12; AltName: Full=FOS-interacting protein; Short=FIP; AltName: Full=Major late transcription factor 2; AltName: Full=Upstream transcription factor 2	Q15853	2.54312e-72	67	248.44	237	159
isotig09964	ncbp1_salsa ame: full=nuclear cap-binding protein subunit 1 ame: full=80 kda nuclear cap-binding protein short=cbp80 short=ncbp 80 kda subunit	2911	gi|259511292|sp|C0H906.1|NCBP1_SALSARecName: Full=Nuclear cap-binding protein subunit 1; AltName: Full=80 kDa nuclear cap-binding protein; Short=CBP80; Short=NCBP 80 kDa subunit	C0H906	0	79	1010.36	784	622
isotig09970	pgh2_rabit ame: full=prostaglandin g h synthase 2 ame: full=cyclooxygenase-2 short=cox-2 ame: full=phs ii ame: full=prostaglandin h2 synthase 2 short=pgh synthase 2 short=pghs-2 ame: full=prostaglandin-endoperoxide synthase 2 flags: precursor	2871	gi|3914296|sp|O02768.1|PGH2_RABITRecName: Full=Prostaglandin G/H synthase 2; AltName: Full=Cyclooxygenase-2; Short=COX-2; AltName: Full=PHS II; AltName: Full=Prostaglandin H2 synthase 2; Short=PGH synthase 2; Short=PGHS-2; AltName: Full=Prostaglandin-endoperoxide synthase 2; Flags: Precursor	O02768	0	75	674.085	541	408
isotig09996	ssrp1_chick ame: full=fact complex subunit ssrp1 ame: full=facilitates chromatin transcription complex subunit ssrp1 ame: full=recombination signal sequence recognition protein 1 ame: full=structure-specific recognition protein 1 ame: full=t160	2159	gi|110283005|sp|Q04678.2|SSRP1_CHICKRecName: Full=FACT complex subunit SSRP1; AltName: Full=Facilitates chromatin transcription complex subunit SSRP1; AltName: Full=Recombination signal sequence recognition protein 1; AltName: Full=Structure-specific recognition protein 1; AltName: Full=T160	Q04678	2.1255e-158	71	482.256	441	317
isotig10006	smap1_human ame: full=stromal membrane-associated protein 1	2714	gi|97190718|sp|Q8IYB5.2|SMAP1_HUMANRecName: Full=Stromal membrane-associated protein 1	Q8IYB5	4.46801e-52	85	193.741	120	102
isotig10054	ddx41_mouse ame: full=probable atp-dependent rna helicase ddx41 ame: full=dead box protein 41	2548	gi|341940433|sp|Q91VN6.2|DDX41_MOUSERecName: Full=Probable ATP-dependent RNA helicase DDX41; AltName: Full=DEAD box protein 41	Q91VN6	0	88	865.529	544	480
isotig10081	ctdp1_human ame: full=rna polymerase ii subunit a c-terminal domain phosphatase ame: full=tfiif-associating ctd phosphatase	2430	gi|327478586|sp|Q9Y5B0.3|CTDP1_HUMANRecName: Full=RNA polymerase II subunit A C-terminal domain phosphatase; AltName: Full=TFIIF-associating CTD phosphatase	Q9Y5B0	3.43832e-77	73	274.633	256	187
isotig10111	sir1_mouse ame: full=nad-dependent protein deacetylase sirtuin-1 ame: full=regulatory protein sir2 homolog 1 ame: full=sir2-like protein 1 ame: full=sir2alpha short=sir2 short=msir2a contains: ame: full= 1 75 kda fragment short=75 1	2316	gi|38258625|sp|Q923E4.2|SIR1_MOUSERecName: Full=NAD-dependent protein deacetylase sirtuin-1; AltName: Full=Regulatory protein SIR2 homolog 1; AltName: Full=SIR2-like protein 1; AltName: Full=SIR2alpha; Short=Sir2; Short=mSIR2a; Contains: RecName: Full=SirtT1 75 kDa fragment; Short=75SirT1	Q923E4	1.2121e-156	65	480.33	514	338
isotig10121	dnja2_human ame: full= homolog subfamily a member 2 ame: full=cell cycle progression restoration gene 3 protein ame: full=dnj3 short=dj3 ame: full=hira-interacting protein 4 ame: full=renal carcinoma antigen ny-ren-14 flags: precursor	2274	gi|14916548|sp|O60884.1|DNJA2_HUMANRecName: Full=DnaJ homolog subfamily A member 2; AltName: Full=Cell cycle progression restoration gene 3 protein; AltName: Full=Dnj3; Short=Dj3; AltName: Full=HIRA-interacting protein 4; AltName: Full=Renal carcinoma antigen NY-REN-14; Flags: Precursor	O60884	2.32668e-144	71	436.802	417	300
isotig10125	pls2_bovin ame: full=phospholipid scramblase 2 short=pl scramblase 2 ame: full=ca(2+)-dependent phospholipid scramblase 2	2238	gi|124057315|sp|Q3ZBG9.1|PLS2_BOVINRecName: Full=Phospholipid scramblase 2; Short=PL scramblase 2; AltName: Full=Ca(2+)-dependent phospholipid scramblase 2	Q3ZBG9	4.76437e-51	65	184.496	207	135
isotig10133	traf7_human ame: full=e3 ubiquitin-protein ligase traf7 ame: full=ring finger and wd repeat-containing protein 1 ame: full=ring finger protein 119 ame: full=tnf receptor-associated factor 7	2198	gi|54036486|sp|Q6Q0C0.1|TRAF7_HUMANRecName: Full=E3 ubiquitin-protein ligase TRAF7; AltName: Full=RING finger and WD repeat-containing protein 1; AltName: Full=RING finger protein 119; AltName: Full=TNF receptor-associated factor 7	Q6Q0C0	0	80	585.489	424	342
isotig10137	parn_human ame: full=poly -specific ribonuclease parn ame: full=deadenylating nuclease ame: full=deadenylation nuclease ame: full=polyadenylate-specific ribonuclease	2217	gi|60390262|sp|O95453.1|PARN_HUMANRecName: Full=Poly(A)-specific ribonuclease PARN; AltName: Full=Deadenylating nuclease; AltName: Full=Deadenylation nuclease; AltName: Full=Polyadenylate-specific ribonuclease	O95453	1.09226e-179	68	535.413	538	366
isotig10149	unc9_caeel ame: full=innexin unc-9 ame: full=uncoordinated protein 9	2169	gi|10720325|sp|O01393.1|UNC9_CAEELRecName: Full=Innexin unc-9; AltName: Full=Uncoordinated protein 9	O01393	1.24627e-70	58	241.891	372	218
isotig10155	dek_human ame: full=protein dek	2128	gi|544150|sp|P35659.1|DEK_HUMANRecName: Full=Protein DEK	P35659	8.01758e-15	82	80.4925	62	51
isotig10159	tcea1_bovin ame: full=transcription elongation factor a protein 1 ame: full=transcription elongation factor s-ii protein 1	2110	gi|122135281|sp|Q29RL9.1|TCEA1_BOVINRecName: Full=Transcription elongation factor A protein 1; AltName: Full=Transcription elongation factor S-II protein 1	Q29RL9	1.30592e-90	67	291.582	305	206
isotig10180	arf2_rat ame: full=adp-ribosylation factor 2	2033	gi|51316982|sp|P84082.1|ARF2_RATRecName: Full=ADP-ribosylation factor 2 >gi|51316988|sp|P84081.1|ARF2_BOVIN RecName: Full=ADP-ribosylation factor 2 >gi|51316991|sp|Q8BSL7.2|ARF2_MOUSE RecName: Full=ADP-ribosylation factor 2	P84082	1.74726e-115	95	350.903	181	172
isotig10186	tbp_spofr ame: full=tata-box-binding protein ame: full=tata sequence-binding protein short=tbp ame: full=tata-binding factor ame: full=tata-box factor ame: full=transcription initiation factor tfiid tbp subunit	2060	gi|1729912|sp|P53361.1|TBP_SPOFRRecName: Full=TATA-box-binding protein; AltName: Full=TATA sequence-binding protein; Short=TBP; AltName: Full=TATA-binding factor; AltName: Full=TATA-box factor; AltName: Full=Transcription initiation factor TFIID TBP subunit	P53361	1.70662e-111	96	345.51	176	170
isotig10190	grb2_rat ame: full=growth factor receptor-bound protein 2 ame: full=adapter protein grb2 ame: full=protein ash ame: full=sh2 sh3 adapter grb2	2023	gi|51702260|sp|P62994.1|GRB2_RATRecName: Full=Growth factor receptor-bound protein 2; AltName: Full=Adapter protein GRB2; AltName: Full=Protein Ash; AltName: Full=SH2/SH3 adapter GRB2 >gi|51702266|sp|P62993.1|GRB2_HUMAN RecName: Full=Growth factor receptor-bound protein 2; AltName: Full=Adapter protein GRB2; AltName: Full=Protein Ash; AltName: Full=SH2/SH3 adapter GRB2 >gi|59797652|sp|Q5R4J7.1|GR…	P62994	8.04384e-85	76	272.322	217	165
isotig10192	ccnh_xenla ame: full=cyclin-h ame: full=mo15-associated protein ame: full=p36	2016	gi|1706234|sp|P51947.1|CCNH_XENLARecName: Full=Cyclin-H; AltName: Full=MO15-associated protein; AltName: Full=p36	P51947	5.91868e-80	66	263.462	297	197
isotig10194	chm2a_danre ame: full=charged multivesicular body protein 2a ame: full=chromatin-modifying protein 2a short=chmp2a	2009	gi|73917738|sp|Q7ZW25.1|CHM2A_DANRERecName: Full=Charged multivesicular body protein 2a; AltName: Full=Chromatin-modifying protein 2a; Short=CHMP2a	Q7ZW25	3.87099e-103	91	320.087	220	201
isotig10212	glra3_mouse ame: full=glycine receptor subunit alpha-3 flags: precursor	1980	gi|66774025|sp|Q91XP5.2|GLRA3_MOUSERecName: Full=Glycine receptor subunit alpha-3; Flags: Precursor	Q91XP5	1.06834e-80	63	201.83	224	142
isotig10222	rsad2_oncmy ame: full=radical s-adenosyl methionine domain-containing protein 2 ame: full=viperin ame: full=virus inhibitory endoplasmic reticulum- interferon-inducible	1963	gi|82123560|sp|O93384.1|RSAD2_ONCMYRecName: Full=Radical S-adenosyl methionine domain-containing protein 2; AltName: Full=Viperin; AltName: Full=Virus inhibitory protein, endoplasmic reticulum-associated, interferon-inducible	O93384	3.69387e-127	84	386.726	252	214
isotig10230	anm1_xentr ame: full=protein arginine n-methyltransferase 1 ame: full=heterogeneous nuclear ribonucleoprotein methyltransferase-like protein 2 ame: full=histone-arginine n-methyltransferase prmt1	1948	gi|123892812|sp|Q28F07.1|ANM1_XENTRRecName: Full=Protein arginine N-methyltransferase 1; AltName: Full=Heterogeneous nuclear ribonucleoprotein methyltransferase-like protein 2; AltName: Full=Histone-arginine N-methyltransferase PRMT1	Q28F07	9.54401e-173	83	503.442	351	292
isotig10248	tcpg_bovin ame: full=t-complex protein 1 subunit gamma short=tcp-1-gamma ame: full=cct-gamma	1905	gi|109940321|sp|Q3T0K2.1|TCPG_BOVINRecName: Full=T-complex protein 1 subunit gamma; Short=TCP-1-gamma; AltName: Full=CCT-gamma	Q3T0K2	0	87	511.916	329	289
isotig10260	u2afl_human ame: full=u2 small nuclear ribonucleoprotein auxiliary factor 35 kda subunit-related protein 1 ame: full=ccch type zinc rna-binding motif and serine arginine rich protein 1 ame: full=u2 small nuclear rna auxiliary factor 1-like 1	1923	gi|2833265|sp|Q15695.2|U2AFL_HUMANRecName: Full=U2 small nuclear ribonucleoprotein auxiliary factor 35 kDa subunit-related protein 1; AltName: Full=CCCH type zinc finger, RNA-binding motif and serine/arginine rich protein 1; AltName: Full=U2(RNU2) small nuclear RNA auxiliary factor 1-like 1	Q15695	5.05384e-49	61	121.324	142	87
isotig10314	ach1_drome ame: full=acetylcholine receptor subunit alpha-like 1 flags: precursor	1731	gi|30581035|sp|P09478.2|ACH1_DROMERecName: Full=Acetylcholine receptor subunit alpha-like 1; Flags: Precursor	P09478	2.59824e-51	58	190.274	312	184
isotig10320	spp2b_mouse ame: full=signal peptide peptidase-like 2b short=spp-like 2b short=sppl2b flags: precursor	1736	gi|97180302|sp|Q3TD49.2|SPP2B_MOUSERecName: Full=Signal peptide peptidase-like 2B; Short=SPP-like 2B; Short=SPPL2b; Flags: Precursor	Q3TD49	2.11845e-29	75	125.946	104	78
isotig10364	bmpr2_human ame: full=bone morphogenetic protein receptor type-2 short=bmp type-2 receptor short=bmpr-2 ame: full=bone morphogenetic protein receptor type ii short=bmp type ii receptor short=bmpr-ii flags: precursor	3187	gi|12643724|sp|Q13873.2|BMPR2_HUMANRecName: Full=Bone morphogenetic protein receptor type-2; Short=BMP type-2 receptor; Short=BMPR-2; AltName: Full=Bone morphogenetic protein receptor type II; Short=BMP type II receptor; Short=BMPR-II; Flags: Precursor	Q13873	4.83263e-101	72	348.206	314	227
isotig10387	mpcp_mouse ame: full=phosphate carrier mitochondrial ame: full=phosphate transport protein short=ptp ame: full=solute carrier family 25 member 3 flags: precursor	1594	gi|21759257|sp|Q8VEM8.1|MPCP_MOUSERecName: Full=Phosphate carrier protein, mitochondrial; AltName: Full=Phosphate transport protein; Short=PTP; AltName: Full=Solute carrier family 25 member 3; Flags: Precursor	Q8VEM8	6.75348e-169	80	489.574	358	289
isotig10410	pir_human ame: full=pirin ame: full=probable quercetin -dioxygenase pir short=probable quercetinase	1613	gi|14195002|sp|O00625.1|PIR_HUMANRecName: Full=Pirin; AltName: Full=Probable quercetin 2,3-dioxygenase PIR; Short=Probable quercetinase	O00625	9.87374e-119	76	358.992	284	217
isotig10431	cj112_human ame: full=mam and ldl-receptor class a domain-containing protein c10orf112	1494	gi|259016361|sp|Q5VYJ5.3|CJ112_HUMANRecName: Full=MAM and LDL-receptor class A domain-containing protein C10orf112	Q5VYJ5	2.91735e-21	54	101.293	170	92
isotig10460	mybpp_rat ame: full=mycbp-associated protein ame: full=organ of corti membrane-associated protein of 106 kda	1456	gi|81863585|sp|Q69CM7.1|MYBPP_RATRecName: Full=MYCBP-associated protein; AltName: Full=Organ of Corti membrane-associated protein of 106 kDa	Q69CM7	8.83183e-59	67	213.001	214	144
isotig10471	cdc20_human ame: full=cell division cycle protein 20 homolog ame: full=p55cdc	1412	gi|37537762|sp|Q12834.2|CDC20_HUMANRecName: Full=Cell division cycle protein 20 homolog; AltName: Full=p55CDC	Q12834	1.94111e-55	54	142.124	198	108
isotig10491	nudc_mouse ame: full=nuclear migration protein nudc ame: full=nuclear distribution protein c homolog ame: full=silica-induced gene 92 protein short=sig-92	1359	gi|62286986|sp|O35685.1|NUDC_MOUSERecName: Full=Nuclear migration protein nudC; AltName: Full=Nuclear distribution protein C homolog; AltName: Full=Silica-induced gene 92 protein; Short=SIG-92	O35685	1.32008e-82	85	264.618	173	148
isotig10535	nedd8_drome ame: full=nedd8 ame: full=neddylin ame: full=ubiquitin-like protein nedd8 flags: precursor	1236	gi|74869351|sp|Q9VJ33.1|NEDD8_DROMERecName: Full=NEDD8; AltName: Full=Neddylin; AltName: Full=Ubiquitin-like protein Nedd8; Flags: Precursor	Q9VJ33	8.10104e-30	96	115.161	76	73
isotig10636	sas6_xenla ame: full=spindle assembly abnormal protein 6 homolog	980	gi|62511031|sp|Q6NRG6.1|SAS6_XENLARecName: Full=Spindle assembly abnormal protein 6 homolog	Q6NRG6	3.57657e-84	72	273.863	273	197
isotig10638	tctp_brabe ame: full=translationally-controlled tumor protein homolog short=tctp	983	gi|20140690|sp|Q95VY2.1|TCTP_BRABERecName: Full=Translationally-controlled tumor protein homolog; Short=TCTP	Q95VY2	1.58483e-51	67	174.096	174	118
isotig10651	rs2_human ame: full=40s ribosomal protein s2 ame: full=40s ribosomal protein s4 ame: full=protein llrep3	949	gi|1710756|sp|P15880.2|RS2_HUMANRecName: Full=40S ribosomal protein S2; AltName: Full=40S ribosomal protein S4; AltName: Full=Protein LLRep3	P15880	1.16134e-148	93	426.787	233	217
isotig10669	sodc_mouse ame: full=superoxide dismutase	883	gi|134614|sp|P08228.2|SODC_MOUSERecName: Full=Superoxide dismutase [Cu-Zn]	P08228	5.10388e-72	81	225.328	153	125
isotig10675	nxn_bovin ame: full=nucleoredoxin	867	gi|187470901|sp|A6QLU8.1|NXN_BOVINRecName: Full=Nucleoredoxin	A6QLU8	8.49059e-33	70	129.413	109	77
isotig10711	asz1_mouse ame: full=ankyrin sam and basic leucine zipper domain-containing protein 1 ame: full=germ cell-specific sam and basic leucine zipper domain-containing protein	1600	gi|384872320|sp|Q8VD46.2|ASZ1_MOUSERecName: Full=Ankyrin repeat, SAM and basic leucine zipper domain-containing protein 1; AltName: Full=Germ cell-specific ankyrin, SAM and basic leucine zipper domain-containing protein	Q8VD46	6.03742e-29	60	122.865	172	104
isotig10721	pp1g_bovin ame: full=serine threonine-protein phosphatase pp1-gamma catalytic subunit short=pp-1g ame: full=protein phosphatase 1c catalytic subunit	1550	gi|47117094|sp|P61287.1|PP1G_BOVINRecName: Full=Serine/threonine-protein phosphatase PP1-gamma catalytic subunit; Short=PP-1G; AltName: Full=Protein phosphatase 1C catalytic subunit >gi|52001084|sp|P63088.1|PP1G_RAT RecName: Full=Serine/threonine-protein phosphatase PP1-gamma catalytic subunit; Short=PP-1G; AltName: Full=Protein phosphatase 1C catalytic subunit >gi|52001085|sp|P63087.1|PP1G_MOUSE…	P61287	7.17885e-126	86	349.362	211	183
isotig10797	rs26_octvu ame: full=40s ribosomal protein s26	446	gi|133893|sp|P27085.1|RS26_OCTVURecName: Full=40S ribosomal protein S26	P27085	2.14786e-43	98	145.591	106	104
isotig10800	hs3sb_mouse ame: full=heparan sulfate glucosamine 3-o-sulfotransferase 3b1 ame: full=heparan sulfate d-glucosaminyl 3-o-sulfotransferase 3b1 short=3-ost-3b short=heparan sulfate 3-o-sulfotransferase 3b1 short=m3-ost-3b	423	gi|341940807|sp|Q9QZS6.2|HS3SB_MOUSERecName: Full=Heparan sulfate glucosamine 3-O-sulfotransferase 3B1; AltName: Full=Heparan sulfate D-glucosaminyl 3-O-sulfotransferase 3B1; Short=3-OST-3B; Short=Heparan sulfate 3-O-sulfotransferase 3B1; Short=m3-OST-3B	Q9QZS6	3.63439e-53	87	178.333	104	91
isotig10829	kcbp_orysj ame: full=kinesin-like calmodulin-binding protein homolog	7273	gi|75143724|sp|Q7XPJ0.1|KCBP_ORYSJRecName: Full=Kinesin-like calmodulin-binding protein homolog	Q7XPJ0	4.98301e-111	69	392.119	381	263
isotig10837	big1_human ame: full=brefeldin a-inhibited guanine nucleotide-exchange protein 1 short=brefeldin a-inhibited gep 1 ame: full=adp-ribosylation factor guanine nucleotide-exchange factor 1 ame: full=p200 arf guanine nucleotide exchange factor ame: full=p200 arf-gep1	7083	gi|116241267|sp|Q9Y6D6.2|BIG1_HUMANRecName: Full=Brefeldin A-inhibited guanine nucleotide-exchange protein 1; Short=Brefeldin A-inhibited GEP 1; AltName: Full=ADP-ribosylation factor guanine nucleotide-exchange factor 1; AltName: Full=p200 ARF guanine nucleotide exchange factor; AltName: Full=p200 ARF-GEP1	Q9Y6D6	0	83	1044.65	717	596
isotig10839	ubr4_human ame: full=e3 ubiquitin-protein ligase ubr4 ame: full=600 kda retinoblastoma protein-associated factor ame: full=n-recognin-4 ame: full=retinoblastoma-associated factor of 600 kda short=rbaf600 short=p600 ame: full=zinc finger ubr1-type protein 1	7092	gi|74744979|sp|Q5T4S7.1|UBR4_HUMANRecName: Full=E3 ubiquitin-protein ligase UBR4; AltName: Full=600 kDa retinoblastoma protein-associated factor; AltName: Full=N-recognin-4; AltName: Full=Retinoblastoma-associated factor of 600 kDa; Short=RBAF600; Short=p600; AltName: Full=Zinc finger UBR1-type protein 1	Q5T4S7	0	76	2400.93	2012	1540
isotig10845	chd1_human ame: full=chromodomain-helicase-dna-binding protein 1 short=chd-1 ame: full=atp-dependent helicase chd1	6784	gi|269849549|sp|O14646.2|CHD1_HUMANRecName: Full=Chromodomain-helicase-DNA-binding protein 1; Short=CHD-1; AltName: Full=ATP-dependent helicase CHD1	O14646	0	72	1427.92	1300	945
isotig10853	stat_drome ame: full=signal transducer and transcription activator short=d-stat ame: full=protein marelle	6305	gi|2500903|sp|Q24151.1|STAT_DROMERecName: Full=Signal transducer and transcription activator; Short=d-STAT; AltName: Full=Protein marelle	Q24151	3.52203e-17	45	64.6994	164	75
isotig10867	sta5b_rat ame: full=signal transducer and activator of transcription 5b	6273	gi|1711557|sp|P52632.1|STA5B_RATRecName: Full=Signal transducer and activator of transcription 5B	P52632	4.46688e-178	61	569.311	792	487
isotig10873	top2a_chick ame: full=dna topoisomerase 2-alpha ame: full=dna topoisomerase alpha isozyme	5939	gi|13959708|sp|O42130.2|TOP2A_CHICKRecName: Full=DNA topoisomerase 2-alpha; AltName: Full=DNA topoisomerase II, alpha isozyme	O42130	0	87	1684.46	1075	938
isotig10895	nos1_mouse ame: full=nitric oxide brain ame: full=constitutive nos ame: full=nc-nos ame: full=nos type i ame: full=neuronal nos short=n-nos short=nnos ame: full=peptidyl-cysteine s-nitrosylase nos1 ame: full=bnos	5403	gi|8473575|sp|Q9Z0J4.1|NOS1_MOUSERecName: Full=Nitric oxide synthase, brain; AltName: Full=Constitutive NOS; AltName: Full=NC-NOS; AltName: Full=NOS type I; AltName: Full=Neuronal NOS; Short=N-NOS; Short=nNOS; AltName: Full=Peptidyl-cysteine S-nitrosylase NOS1; AltName: Full=bNOS	Q9Z0J4	0	66	1335.09	1344	898
isotig10899	pde3a_human ame: full=cgmp-inhibited 3 -cyclic phosphodiesterase a ame: full=cyclic gmp-inhibited phosphodiesterase a short=cgi-pde a	5939	gi|47117888|sp|Q14432.3|PDE3A_HUMANRecName: Full=cGMP-inhibited 3',5'-cyclic phosphodiesterase A; AltName: Full=Cyclic GMP-inhibited phosphodiesterase A; Short=CGI-PDE A	Q14432	6.45569e-137	65	463.766	470	308
isotig10921	bcor_mouse ame: full=bcl-6 corepressor short=b	6534	gi|57012597|sp|Q8CGN4.2|BCOR_MOUSERecName: Full=BCL-6 corepressor; Short=BCoR	Q8CGN4	1.61035e-52	59	208.764	270	161
isotig10927	anr12_human ame: full=ankyrin repeat domain-containing protein 12 ame: full=ankyrin repeat-containing cofactor 2 ame: full=gac-1 protein	5204	gi|160358772|sp|Q6UB98.3|ANR12_HUMANRecName: Full=Ankyrin repeat domain-containing protein 12; AltName: Full=Ankyrin repeat-containing cofactor 2; AltName: Full=GAC-1 protein	Q6UB98	1.67917e-51	75	204.912	177	133
isotig10935	rpb2_human ame: full=dna-directed rna polymerase ii subunit rpb2 ame: full=dna-directed rna polymerase ii 140 kda polypeptide ame: full=dna-directed rna polymerase ii subunit b ame: full=rna polymerase ii subunit 2 ame: full=rna polymerase ii subunit b2	4818	gi|401012|sp|P30876.1|RPB2_HUMANRecName: Full=DNA-directed RNA polymerase II subunit RPB2; AltName: Full=DNA-directed RNA polymerase II 140 kDa polypeptide; AltName: Full=DNA-directed RNA polymerase II subunit B; AltName: Full=RNA polymerase II subunit 2; AltName: Full=RNA polymerase II subunit B2	P30876	0	95	1387.86	747	714
isotig10937	aebp2_danre ame: full=zinc finger protein aebp2 ame: full=adipocyte enhancer-binding protein 2 homolog short=ae-binding protein 2 homolog	6490	gi|190358162|sp|Q7SXV2.2|AEBP2_DANRERecName: Full=Zinc finger protein AEBP2; AltName: Full=Adipocyte enhancer-binding protein 2 homolog; Short=AE-binding protein 2 homolog	Q7SXV2	8.79448e-44	54	171.785	231	125
isotig10963	trpm3_human ame: full=transient receptor potential cation channel subfamily m member 3 ame: full=long transient receptor potential channel 3 short=l -3 short=l 3 ame: full=melastatin-2 short=mlsn2	4687	gi|322510140|sp|Q9HCF6.4|TRPM3_HUMANRecName: Full=Transient receptor potential cation channel subfamily M member 3; AltName: Full=Long transient receptor potential channel 3; Short=LTrpC-3; Short=LTrpC3; AltName: Full=Melastatin-2; Short=MLSN2	Q9HCF6	1.36473e-120	74	422.165	398	296
isotig10995	ube3a_human ame: full=ubiquitin-protein ligase e3a ame: full=e6ap ubiquitin-protein ligase ame: full=human papillomavirus e6-associated protein ame: full=oncogenic protein-associated protein e6-ap ame: full=renal carcinoma antigen ny-ren-54	4907	gi|215274240|sp|Q05086.4|UBE3A_HUMANRecName: Full=Ubiquitin-protein ligase E3A; AltName: Full=E6AP ubiquitin-protein ligase; AltName: Full=Human papillomavirus E6-associated protein; AltName: Full=Oncogenic protein-associated protein E6-AP; AltName: Full=Renal carcinoma antigen NY-REN-54	Q05086	0	64	826.239	916	592
isotig10999	ita4_xenla ame: full=integrin alpha-4 ame: full=integrin alpha-iv ame: full=vla-4 subunit alpha flags: precursor	4751	gi|3183042|sp|Q91687.1|ITA4_XENLARecName: Full=Integrin alpha-4; AltName: Full=Integrin alpha-IV; AltName: Full=VLA-4 subunit alpha; Flags: Precursor	Q91687	1.22839e-60	46	231.106	713	329
isotig11005	mnb_drome ame: full=serine threonine-protein kinase minibrain	4410	gi|73620974|sp|P49657.2|MNB_DROMERecName: Full=Serine/threonine-protein kinase minibrain	P49657	0	90	671.774	415	375
isotig11019	bicd2_mouse ame: full=protein bicaudal d homolog 2 short=bic-d 2	4395	gi|34098661|sp|Q921C5.1|BICD2_MOUSERecName: Full=Protein bicaudal D homolog 2; Short=Bic-D 2	Q921C5	3.43827e-123	56	349.362	655	368
isotig11027	top1_cerae ame: full=dna topoisomerase 1 ame: full=dna topoisomerase i	4323	gi|38503303|sp|Q7YR26.1|TOP1_CERAERecName: Full=DNA topoisomerase 1; AltName: Full=DNA topoisomerase I	Q7YR26	0	85	826.624	556	475
isotig11033	ubp7_rat ame: full=ubiquitin carboxyl-terminal hydrolase 7 ame: full=deubiquitinating enzyme 7 ame: full=herpesvirus-associated ubiquitin-specific protease short=rhausp ame: full=ubiquitin thioesterase 7 ame: full=ubiquitin-specific-processing protease 7	4354	gi|81908181|sp|Q4VSI4.1|UBP7_RATRecName: Full=Ubiquitin carboxyl-terminal hydrolase 7; AltName: Full=Deubiquitinating enzyme 7; AltName: Full=Herpesvirus-associated ubiquitin-specific protease; Short=rHAUSP; AltName: Full=Ubiquitin thioesterase 7; AltName: Full=Ubiquitin-specific-processing protease 7	Q4VSI4	0	78	1409.82	1112	875
isotig11043	cul1_mouse ame: full=cullin-1 short=cul-1	4198	gi|13124104|sp|Q9WTX6.1|CUL1_MOUSERecName: Full=Cullin-1; Short=CUL-1	Q9WTX6	0	89	1277.69	781	699
isotig11057	rpom_mouse ame: full=dna-directed rna mitochondrial short= flags: precursor	4208	gi|50401559|sp|Q8BKF1.1|RPOM_MOUSERecName: Full=DNA-directed RNA polymerase, mitochondrial; Short=MtRPOL; Flags: Precursor	Q8BKF1	0	54	602.053	1012	549
isotig11059	akt1_drome ame: full=rac serine threonine-protein kinase short=dakt short=drac-pk short=dakt1 ame: full=akt ame: full=protein kinase b short=pkb	4553	gi|75016125|sp|Q8INB9.3|AKT1_DROMERecName: Full=RAC serine/threonine-protein kinase; Short=DAkt; Short=DRAC-PK; Short=Dakt1; AltName: Full=Akt; AltName: Full=Protein kinase B; Short=PKB	Q8INB9	0	74	622.083	502	376
isotig11073	ubcd4_drome ame: full=ubiquitin-conjugating enzyme e2-22 kda ame: full=ubiquitin carrier protein ame: full=ubiquitin-protein ligase	4133	gi|55584166|sp|P52486.2|UBCD4_DROMERecName: Full=Ubiquitin-conjugating enzyme E2-22 kDa; AltName: Full=Ubiquitin carrier protein; AltName: Full=Ubiquitin-protein ligase	P52486	3.03244e-89	87	292.738	199	174
isotig11077	yes_xiphe ame: full=tyrosine-protein kinase yes ame: full=p61-yes	4270	gi|125872|sp|P27447.3|YES_XIPHERecName: Full=Tyrosine-protein kinase Yes; AltName: Full=p61-Yes	P27447	0	75	557.37	439	332
isotig11117	mdr1b_mouse ame: full=multidrug resistance protein 1b ame: full=atp-binding cassette sub-family b member 1b ame: full=p-glycoprotein 1 ame: cd_antigen=cd243	5379	gi|126927|sp|P06795.1|MDR1B_MOUSERecName: Full=Multidrug resistance protein 1B; AltName: Full=ATP-binding cassette sub-family B member 1B; AltName: Full=P-glycoprotein 1; AltName: CD_antigen=CD243	P06795	3.36277e-145	76	489.574	385	293
isotig11123	zfan4_mouse ame: full=an1-type zinc finger protein 4 ame: full=an1-type zinc finger and ubiquitin domain-containing 1	4247	gi|380875445|sp|D3Z3C6.1|ZFAN4_MOUSERecName: Full=AN1-type zinc finger protein 4; AltName: Full=AN1-type zinc finger and ubiquitin domain-containing protein-like 1	D3Z3C6	4.36643e-67	91	247.669	143	131
isotig11147	kdm2a_xentr ame: full=lysine-specific demethylase 2a ame: full=f-box and leucine-rich repeat protein 11 ame: full=f-box lrr-repeat protein 11 ame: full= domain-containing histone demethylation protein 1a ame: full=	4223	gi|82179848|sp|Q5U263.1|KDM2A_XENTRRecName: Full=Lysine-specific demethylase 2A; AltName: Full=F-box and leucine-rich repeat protein 11; AltName: Full=F-box/LRR-repeat protein 11; AltName: Full=JmjC domain-containing histone demethylation protein 1A; AltName: Full=[Histone-H3]-lysine-36 demethylase 1A	Q5U263	2.97165e-145	82	479.559	317	263
isotig11157	dhx8_human ame: full=atp-dependent rna helicase dhx8 ame: full=deah box protein 8 ame: full=rna helicase hrh1	4153	gi|3023637|sp|Q14562.1|DHX8_HUMANRecName: Full=ATP-dependent RNA helicase DHX8; AltName: Full=DEAH box protein 8; AltName: Full=RNA helicase HRH1	Q14562	0	95	1254.97	693	662
isotig11165	pdc6i_mouse ame: full=programmed cell death 6-interacting protein ame: full=alg-2-interacting protein 1 ame: full=alg-2-interacting protein x ame: full=e2f1-inducible protein ame: full=eig2	4093	gi|341942206|sp|Q9WU78.3|PDC6I_MOUSERecName: Full=Programmed cell death 6-interacting protein; AltName: Full=ALG-2-interacting protein 1; AltName: Full=ALG-2-interacting protein X; AltName: Full=E2F1-inducible protein; AltName: Full=Eig2	Q9WU78	0	68	590.882	588	400
isotig11199	cand1_mouse ame: full=cullin-associated nedd8-dissociated protein 1 ame: full=cullin-associated and neddylation-dissociated protein 1 ame: full=p120 cand1	4718	gi|67460489|sp|Q6ZQ38.2|CAND1_MOUSERecName: Full=Cullin-associated NEDD8-dissociated protein 1; AltName: Full=Cullin-associated and neddylation-dissociated protein 1; AltName: Full=p120 CAND1	Q6ZQ38	0	86	1725.68	1229	1058
isotig11203	ctnb_ureca ame: full=catenin beta ame: full=beta-catenin	3888	gi|461856|sp|P35224.1|CTNB_URECARecName: Full=Catenin beta; AltName: Full=Beta-catenin	P35224	0	84	1258.43	841	713
isotig11211	chin_mouse ame: full=n-chimaerin ame: full=a-chimaerin ame: full=alpha-chimerin ame: full=n-chimerin short=nc ame: full=rho gtpase-activating protein 2	4022	gi|114152784|sp|Q91V57.2|CHIN_MOUSERecName: Full=N-chimaerin; AltName: Full=A-chimaerin; AltName: Full=Alpha-chimerin; AltName: Full=N-chimerin; Short=NC; AltName: Full=Rho GTPase-activating protein 2	Q91V57	4.88262e-146	67	458.373	462	312
isotig11223	prdm1_human ame: full=pr domain zinc finger protein 1 ame: full=blimp-1 ame: full=beta-interferon gene positive regulatory domain i-binding factor ame: full=pr domain-containing protein 1 ame: full=positive regulatory domain i-binding factor 1 short=prdi-bf1 short=prdi-binding factor 1	3738	gi|296452869|sp|O75626.2|PRDM1_HUMANRecName: Full=PR domain zinc finger protein 1; AltName: Full=BLIMP-1; AltName: Full=Beta-interferon gene positive regulatory domain I-binding factor; AltName: Full=PR domain-containing protein 1; AltName: Full=Positive regulatory domain I-binding factor 1; Short=PRDI-BF1; Short=PRDI-binding factor 1	O75626	3.94443e-73	78	265.388	193	151
isotig11227	srpk2_mouse ame: full=srsf protein kinase 2 ame: full=sfrs protein kinase 2 ame: full=serine arginine-rich protein-specific kinase 2 short=sr-protein-specific kinase 2 contains: ame: full=srsf protein kinase 2 n-terminal contains: ame: full=srsf protein kinase 2 c-terminal	4100	gi|68566064|sp|O54781.2|SRPK2_MOUSERecName: Full=SRSF protein kinase 2; AltName: Full=SFRS protein kinase 2; AltName: Full=Serine/arginine-rich protein-specific kinase 2; Short=SR-protein-specific kinase 2; Contains: RecName: Full=SRSF protein kinase 2 N-terminal; Contains: RecName: Full=SRSF protein kinase 2 C-terminal	O54781	2.75774e-99	89	338.576	211	189
isotig11237	dyhc2_trigr ame: full=cytoplasmic dynein 2 heavy chain 1 ame: full=dynein heavy chain isotype 1b	3665	gi|74967379|sp|Q27802.2|DYHC2_TRIGRRecName: Full=Cytoplasmic dynein 2 heavy chain 1; AltName: Full=Dynein heavy chain isotype 1B	Q27802	0	82	1622.45	1185	981
isotig11239	ikke_human ame: full=inhibitor of nuclear factor kappa-b kinase subunit epsilon short=i-kappa-b kinase epsilon short=ikk-e short=ikk-epsilon short= ame: full=inducible i kappa-b kinase short=ikk-i	4367	gi|14548079|sp|Q14164.1|IKKE_HUMANRecName: Full=Inhibitor of nuclear factor kappa-B kinase subunit epsilon; Short=I-kappa-B kinase epsilon; Short=IKK-E; Short=IKK-epsilon; Short=IkBKE; AltName: Full=Inducible I kappa-B kinase; Short=IKK-i	Q14164	2.16038e-71	77	221.476	164	127
isotig11263	nup98_human ame: full=nuclear pore complex protein nup98-nup96 contains: ame: full=nuclear pore complex protein nup98 ame: full=98 kda nucleoporin ame: full=nucleoporin nup98 short=nup98 contains: ame: full=nuclear pore complex protein nup96 ame: full=96 kda nucleoporin ame: full=nucleoporin nup96 short=nup96 flags: precursor	3789	gi|308153660|sp|P52948.4|NUP98_HUMANRecName: Full=Nuclear pore complex protein Nup98-Nup96; Contains: RecName: Full=Nuclear pore complex protein Nup98; AltName: Full=98 kDa nucleoporin; AltName: Full=Nucleoporin Nup98; Short=Nup98; Contains: RecName: Full=Nuclear pore complex protein Nup96; AltName: Full=96 kDa nucleoporin; AltName: Full=Nucleoporin Nup96; Short=Nup96; Flags: Precursor	P52948	1.13744e-84	59	308.916	431	256
isotig11277	a1cf_human ame: full=apobec1 complementation factor ame: full=apobec1-stimulating protein	4042	gi|74761651|sp|Q9NQ94.1|A1CF_HUMANRecName: Full=APOBEC1 complementation factor; AltName: Full=APOBEC1-stimulating protein	Q9NQ94	6.0695e-149	80	471.085	332	268
isotig11287	k0020_rat ame: full=pumilio domain-containing protein kiaa0020 homolog	3581	gi|81170663|sp|Q562C7.1|K0020_RATRecName: Full=Pumilio domain-containing protein KIAA0020 homolog	Q562C7	1.83953e-114	72	352.058	337	244
isotig11289	mll3_human ame: full=histone-lysine n-methyltransferase mll3 ame: full=homologous to alr protein ame: full=lysine n-methyltransferase 2c short=kmt2c ame: full=myeloid lymphoid or mixed-lineage leukemia protein 3	3565	gi|221222521|sp|Q8NEZ4.3|MLL3_HUMANRecName: Full=Histone-lysine N-methyltransferase MLL3; AltName: Full=Homologous to ALR protein; AltName: Full=Lysine N-methyltransferase 2C; Short=KMT2C; AltName: Full=Myeloid/lymphoid or mixed-lineage leukemia protein 3	Q8NEZ4	4.77819e-105	55	373.244	533	297
isotig11291	par14_human ame: full=poly	4357	gi|327478567|sp|Q460N5.3|PAR14_HUMANRecName: Full=Poly [ADP-ribose] polymerase 14; Short=PARP-14; AltName: Full=ADP-ribosyltransferase diphtheria toxin-like 8; Short=ARTD8; AltName: Full=B aggressive lymphoma protein 2	Q460N5	5.55708e-63	43	241.506	961	418
isotig11293	chd1l_danre ame: full=chromodomain-helicase-dna-binding protein 1-like	3533	gi|82209540|sp|Q7ZU90.1|CHD1L_DANRERecName: Full=Chromodomain-helicase-DNA-binding protein 1-like	Q7ZU90	0	61	826.239	1063	654
isotig11303	myo1c_chick ame: full=unconventional myosin-ic ame: full=myosin i beta short=mmi-beta short=mmib	4466	gi|82082485|sp|Q5ZLA6.1|MYO1C_CHICKRecName: Full=Unconventional myosin-Ic; AltName: Full=Myosin I beta; Short=MMI-beta; Short=MMIb	Q5ZLA6	0	74	1210.67	1032	765
isotig11311	ick_human ame: full=serine threonine-protein kinase ick ame: full=intestinal cell kinase short=hick ame: full=laryngeal cancer kinase 2 short=lck2 ame: full=mak-related kinase short=mrk	3624	gi|48428273|sp|Q9UPZ9.1|ICK_HUMANRecName: Full=Serine/threonine-protein kinase ICK; AltName: Full=Intestinal cell kinase; Short=hICK; AltName: Full=Laryngeal cancer kinase 2; Short=LCK2; AltName: Full=MAK-related kinase; Short=MRK	Q9UPZ9	7.2275e-164	90	508.834	304	275
isotig11339	p85a_rat ame: full=phosphatidylinositol 3-kinase regulatory subunit alpha short=pi3-kinase regulatory subunit alpha short=pi3k regulatory subunit alpha short= ns-3-kinase regulatory subunit alpha ame: full=phosphatidylinositol 3-kinase 85 kda regulatory subunit alpha short=pi3-kinase subunit p85-alpha short= ns-3-kinase regulatory subunit p85-alpha	3654	gi|3914252|sp|Q63787.1|P85A_RATRecName: Full=Phosphatidylinositol 3-kinase regulatory subunit alpha; Short=PI3-kinase regulatory subunit alpha; Short=PI3K regulatory subunit alpha; Short=PtdIns-3-kinase regulatory subunit alpha; AltName: Full=Phosphatidylinositol 3-kinase 85 kDa regulatory subunit alpha; Short=PI3-kinase subunit p85-alpha; Short=PtdIns-3-kinase regulatory subunit p85-alpha	Q63787	7.64589e-105	57	353.984	612	354
isotig11359	itb1_sheep ame: full=integrin beta-1 ame: full=fibronectin receptor subunit beta ame: full=integrin subunit beta-1 ame: full=vla-4 subunit beta ame: cd_antigen=cd29 flags: precursor	3918	gi|215275342|sp|B0FYY4.1|ITB1_SHEEPRecName: Full=Integrin beta-1; AltName: Full=Fibronectin receptor subunit beta; AltName: Full=Integrin subunit beta-1; AltName: Full=VLA-4 subunit beta; AltName: CD_antigen=CD29; Flags: Precursor	B0FYY4	5.50295e-171	57	535.798	792	459
isotig11363	gata2_chick ame: full=gata-binding factor 2 short=gata-2 ame: full=transcription factor nf-e1b	3331	gi|120958|sp|P23824.1|GATA2_CHICKRecName: Full=GATA-binding factor 2; Short=GATA-2; AltName: Full=Transcription factor NF-E1b	P23824	9.97991e-67	74	237.269	175	130
isotig11367	kapr_strpu ame: full=camp-dependent protein kinase type ii regulatory subunit	3723	gi|6225584|sp|Q26619.1|KAPR_STRPURecName: Full=cAMP-dependent protein kinase type II regulatory subunit	Q26619	9.25505e-142	75	441.425	381	286
isotig11377	egfr_apime ame: full=epidermal growth factor receptor short=egfr	3905	gi|338818034|sp|P0CY46.1|EGFR_APIMERecName: Full=Epidermal growth factor receptor; Short=Egfr	P0CY46	0	54	587.415	881	479
isotig11417	fgfr2_chick ame: full=fibroblast growth factor receptor 2 short=fgfr-2 ame: full=tyrosine kinase receptor cek3 flags: precursor	3226	gi|116098|sp|P18461.1|FGFR2_CHICKRecName: Full=Fibroblast growth factor receptor 2; Short=FGFR-2; AltName: Full=Tyrosine kinase receptor CEK3; Flags: Precursor	P18461	4.17829e-24	47	112.849	210	99
isotig11433	arip4_xentr ame: full=helicase arip4 ame: full=androgen receptor-interacting protein 4 ame: full=rad54-like protein 2	3606	gi|166217265|sp|A4IHD2.1|ARIP4_XENTRRecName: Full=Helicase ARIP4; AltName: Full=Androgen receptor-interacting protein 4; AltName: Full=RAD54-like protein 2	A4IHD2	0	68	772.696	780	532
isotig11441	ryk_human ame: full=tyrosine-protein kinase ryk flags: precursor	3255	gi|1710811|sp|P34925.2|RYK_HUMANRecName: Full=Tyrosine-protein kinase RYK; Flags: Precursor	P34925	2.35524e-66	77	239.58	177	137
isotig11445	ddx4_mouse ame: full=probable atp-dependent rna helicase ddx4 ame: full=dead box protein 4 ame: full=mvh ame: full=vasa homolog	3166	gi|20141439|sp|Q61496.2|DDX4_MOUSERecName: Full=Probable ATP-dependent RNA helicase DDX4; AltName: Full=DEAD box protein 4; AltName: Full=Mvh; AltName: Full=Vasa homolog	Q61496	2.12945e-175	77	536.954	445	344
isotig11451	cr3l1_mouse ame: full=cyclic amp-responsive element-binding protein 3-like protein 1 short=camp-responsive element-binding protein 3-like protein 1 ame: full=old astrocyte specifically-induced substance short=oasis contains: ame: full=processed cyclic amp-responsive element-binding protein 3-like protein 1	3241	gi|148886845|sp|Q9Z125.2|CR3L1_MOUSERecName: Full=Cyclic AMP-responsive element-binding protein 3-like protein 1; Short=cAMP-responsive element-binding protein 3-like protein 1; AltName: Full=Old astrocyte specifically-induced substance; Short=OASIS; Contains: RecName: Full=Processed cyclic AMP-responsive element-binding protein 3-like protein 1	Q9Z125	1.5416e-39	55	159.073	444	248
isotig11463	mok_human ame: full=mapk mak mrk overlapping kinase ame: full=mok protein kinase ame: full=renal tumor antigen 1 short=rage-1	3153	gi|41017258|sp|Q9UQ07.1|MOK_HUMANRecName: Full=MAPK/MAK/MRK overlapping kinase; AltName: Full=MOK protein kinase; AltName: Full=Renal tumor antigen 1; Short=RAGE-1	Q9UQ07	1.96453e-115	84	369.392	243	206
isotig11467	tle4_mouse ame: full=transducin-like enhancer protein 4 ame: full=grg-4 ame: full=groucho-related protein 4	3118	gi|158518596|sp|Q62441.4|TLE4_MOUSERecName: Full=Transducin-like enhancer protein 4; AltName: Full=Grg-4; AltName: Full=Groucho-related protein 4	Q62441	0	76	675.241	532	407
isotig11479	crem_canfa ame: full=camp-responsive element modulator	3090	gi|259016208|sp|P79145.2|CREM_CANFARecName: Full=cAMP-responsive element modulator	P79145	1.64941e-48	63	181.8	317	200
isotig11485	exoc2_human ame: full=exocyst complex component 2 ame: full=exocyst complex component sec5	3089	gi|24638219|sp|Q96KP1.1|EXOC2_HUMANRecName: Full=Exocyst complex component 2; AltName: Full=Exocyst complex component Sec5	Q96KP1	0	60	677.167	943	566
isotig11495	pkd2_bovin ame: full=polycystin-2 ame: full=polycystic kidney disease 2 protein homolog	4169	gi|109892825|sp|Q4GZT3.1|PKD2_BOVINRecName: Full=Polycystin-2; AltName: Full=Polycystic kidney disease 2 protein homolog	Q4GZT3	0	72	745.347	744	536
isotig11501	plst_rat ame: full=plastin-3 ame: full=t-plastin	3028	gi|226693553|sp|Q63598.2|PLST_RATRecName: Full=Plastin-3; AltName: Full=T-plastin	Q63598	0	69	642.114	635	439
isotig11503	dnhd1_human ame: full=dynein heavy chain domain-containing protein 1 ame: full=dynein heavy chain domain 1-like protein ame: full=protein ccdc35	3825	gi|300669633|sp|Q96M86.2|DNHD1_HUMANRecName: Full=Dynein heavy chain domain-containing protein 1; AltName: Full=Dynein heavy chain domain 1-like protein; AltName: Full=Protein CCDC35	Q96M86	8.17036e-38	40	159.458	828	336
isotig11555	pax6_cotja ame: full=paired box protein pax-6 ame: full=pax-qnr	2958	gi|1352720|sp|P47238.1|PAX6_COTJARecName: Full=Paired box protein Pax-6; AltName: Full=Pax-QNR	P47238	9.65846e-153	68	465.692	451	310
isotig11565	ks6a5_chick ame: full=ribosomal protein s6 kinase alpha-5 short=s6k-alpha-5	3684	gi|82231192|sp|Q5F3L1.1|KS6A5_CHICKRecName: Full=Ribosomal protein S6 kinase alpha-5; Short=S6K-alpha-5	Q5F3L1	1.601e-116	74	387.882	329	246
isotig11585	fak1_human ame: full=focal adhesion kinase 1 short=fadk 1 ame: full=focal adhesion kinase-related nonkinase short=frnk ame: full=protein phosphatase 1 regulatory subunit 71 short=ppp1r71 ame: full=protein-tyrosine kinase 2 ame: full=p125fak ame: full=pp125fak	4350	gi|3183518|sp|Q05397.2|FAK1_HUMANRecName: Full=Focal adhesion kinase 1; Short=FADK 1; AltName: Full=Focal adhesion kinase-related nonkinase; Short=FRNK; AltName: Full=Protein phosphatase 1 regulatory subunit 71; Short=PPP1R71; AltName: Full=Protein-tyrosine kinase 2; AltName: Full=p125FAK; AltName: Full=pp125FAK	Q05397	0	75	490.345	421	317
isotig11603	dx39a_human ame: full=atp-dependent rna helicase ddx39a ame: full=dead box protein 39 ame: full=nuclear rna helicase urh49	3010	gi|61212932|sp|O00148.2|DX39A_HUMANRecName: Full=ATP-dependent RNA helicase DDX39A; AltName: Full=DEAD box protein 39; AltName: Full=Nuclear RNA helicase URH49	O00148	6.05703e-63	85	224.557	143	122
isotig11607	dnli3_human ame: full=dna ligase 3 ame: full=dna ligase iii ame: full=polydeoxyribonucleotide synthase	3829	gi|251757259|sp|P49916.2|DNLI3_HUMANRecName: Full=DNA ligase 3; AltName: Full=DNA ligase III; AltName: Full=Polydeoxyribonucleotide synthase [ATP] 3	P49916	0	74	730.709	607	455
isotig11627	ranb9_danre ame: full=ran-binding protein 9 short= 9	2945	gi|158706190|sp|A1L252.1|RANB9_DANRERecName: Full=Ran-binding protein 9; Short=RanBP9	A1L252	0	76	726.087	607	465
isotig11635	csk21_xenla ame: full=casein kinase ii subunit alpha short=ck ii	2893	gi|20141531|sp|P28020.2|CSK21_XENLARecName: Full=Casein kinase II subunit alpha; Short=CK II	P28020	1.35413e-144	90	365.54	205	186
isotig11641	hs3s5_mouse ame: full=heparan sulfate glucosamine 3-o-sulfotransferase 5 ame: full=heparan sulfate d-glucosaminyl 3-o-sulfotransferase 5 short=heparan sulfate 3-o-sulfotransferase 5	3527	gi|61214350|sp|Q8BSL4.1|HS3S5_MOUSERecName: Full=Heparan sulfate glucosamine 3-O-sulfotransferase 5; AltName: Full=Heparan sulfate D-glucosaminyl 3-O-sulfotransferase 5; Short=Heparan sulfate 3-O-sulfotransferase 5	Q8BSL4	1.54683e-86	70	289.656	259	182
isotig11685	snd1_human ame: full=staphylococcal nuclease domain-containing protein 1 ame: full=100 kda coactivator ame: full=ebna2 coactivator p100 ame: full=tudor domain-containing protein 11 ame: full=p100 co-activator	4519	gi|60415926|sp|Q7KZF4.1|SND1_HUMANRecName: Full=Staphylococcal nuclease domain-containing protein 1; AltName: Full=100 kDa coactivator; AltName: Full=EBNA2 coactivator p100; AltName: Full=Tudor domain-containing protein 11; AltName: Full=p100 co-activator	Q7KZF4	0	73	991.49	902	664
isotig11687	hnrpq_mouse ame: full=heterogeneous nuclear ribonucleoprotein q short=hnrnp q ame: full=glycine- and tyrosine-rich rna-binding protein short=gry-rbp ame: full=ns1-associated protein 1 ame: full=synaptotagmin- cytoplasmic rna-interacting protein ame: full=pp68	3052	gi|44888326|sp|Q7TMK9.2|HNRPQ_MOUSERecName: Full=Heterogeneous nuclear ribonucleoprotein Q; Short=hnRNP Q; AltName: Full=Glycine- and tyrosine-rich RNA-binding protein; Short=GRY-RBP; AltName: Full=NS1-associated protein 1; AltName: Full=Synaptotagmin-binding, cytoplasmic RNA-interacting protein; AltName: Full=pp68	Q7TMK9	1.2031e-148	77	463.381	387	300
isotig11693	ezh2b_xenla ame: full=histone-lysine n-methyltransferase ezh2 ame: full=enhancer of zeste homolog 2-b	2689	gi|82225933|sp|Q4V863.1|EZH2B_XENLARecName: Full=Histone-lysine N-methyltransferase EZH2; AltName: Full=Enhancer of zeste homolog 2-B	Q4V863	0	66	610.142	596	398
isotig11695	btbdh_xenla ame: full=btb poz domain-containing protein 17 flags: precursor	3035	gi|190461793|sp|Q6GLJ1.2|BTBDH_XENLARecName: Full=BTB/POZ domain-containing protein 17; Flags: Precursor	Q6GLJ1	4.18077e-28	49	122.865	284	141
isotig11719	star3_human ame: full= -related lipid transfer protein 3 ame: full=metastatic lymph node gene 64 protein short=mln 64 ame: full=protein cab1 ame: full=start domain-containing protein 3 short= 3	2921	gi|116242802|sp|Q14849.2|STAR3_HUMANRecName: Full=StAR-related lipid transfer protein 3; AltName: Full=Metastatic lymph node gene 64 protein; Short=MLN 64; AltName: Full=Protein CAB1; AltName: Full=START domain-containing protein 3; Short=StARD3	Q14849	2.04641e-60	63	132.494	141	89
isotig11725	rfa1_human ame: full=replication protein a 70 kda dna-binding subunit short=rp-a p70 ame: full=replication factor a protein 1 short=rf-a protein 1 ame: full=single-stranded dna-binding protein	2655	gi|1350579|sp|P27694.2|RFA1_HUMANRecName: Full=Replication protein A 70 kDa DNA-binding subunit; Short=RP-A p70; AltName: Full=Replication factor A protein 1; Short=RF-A protein 1; AltName: Full=Single-stranded DNA-binding protein	P27694	5.46896e-172	66	396.356	430	284
isotig11733	stx5_bovin ame: full=syntaxin-5	2655	gi|122132206|sp|Q08DB5.1|STX5_BOVINRecName: Full=Syntaxin-5	Q08DB5	5.38401e-51	82	187.578	160	132
isotig11745	cr3l3_mouse ame: full=cyclic amp-responsive element-binding protein 3-like protein 3 short=camp-responsive element-binding protein 3-like protein 3 ame: full=transcription factor creb-h contains: ame: full=processed cyclic amp-responsive element-binding protein 3-like protein 3	2718	gi|81902398|sp|Q91XE9.1|CR3L3_MOUSERecName: Full=Cyclic AMP-responsive element-binding protein 3-like protein 3; Short=cAMP-responsive element-binding protein 3-like protein 3; AltName: Full=Transcription factor CREB-H; Contains: RecName: Full=Processed cyclic AMP-responsive element-binding protein 3-like protein 3	Q91XE9	5.36377e-28	77	122.479	119	92
isotig11753	tra2b_rat ame: full=transformer-2 protein homolog beta short=tra-2 beta short=tra2-beta ame: full=ra301 ame: full=splicing arginine serine-rich 10 ame: full=transformer-2 protein homolog b	2795	gi|51703329|sp|P62997.1|TRA2B_RATRecName: Full=Transformer-2 protein homolog beta; Short=TRA-2 beta; Short=TRA2-beta; AltName: Full=RA301; AltName: Full=Splicing factor, arginine/serine-rich 10; AltName: Full=Transformer-2 protein homolog B >gi|51703330|sp|P62995.1|TRA2B_HUMAN RecName: Full=Transformer-2 protein homolog beta; Short=TRA-2 beta; Short=TRA2-beta; Short=hTRA2-beta; AltName: Full=Spli…	P62997	3.07945e-49	85	181.03	114	97
isotig11801	fxj1b_xenla ame: full=forkhead box protein j1-b short= 1-b short= 1b short=x 1	2620	gi|82129534|sp|Q708W1.1|FXJ1B_XENLARecName: Full=Forkhead box protein J1-B; Short=FoxJ1-B; Short=FoxJ1b; Short=xFoxJ1'	Q708W1	7.77582e-57	47	206.453	430	203
isotig11823	fr1op_macfa ame: full=fgfr1 oncogene partner	2925	gi|75076839|sp|Q4R7V3.1|FR1OP_MACFARecName: Full=FGFR1 oncogene partner	Q4R7V3	1.86817e-31	76	132.109	122	93
isotig11849	raca_dicdi ame: full=rho-related protein raca	2621	gi|13878934|sp|P34147.2|RACA_DICDIRecName: Full=Rho-related protein racA	P34147	2.35217e-40	49	159.844	382	190
isotig11853	dapp1_human ame: full=dual adapter for phosphotyrosine and 3-phosphotyrosine and 3-phosphoinositide short=hdapp1 ame: full=b lymphocyte adapter protein bam32 ame: full=b-cell adapter molecule of 32 kda	3883	gi|51317293|sp|Q9UN19.1|DAPP1_HUMANRecName: Full=Dual adapter for phosphotyrosine and 3-phosphotyrosine and 3-phosphoinositide; Short=hDAPP1; AltName: Full=B lymphocyte adapter protein Bam32; AltName: Full=B-cell adapter molecule of 32 kDa	Q9UN19	4.02001e-65	66	228.024	239	160
isotig11857	e2f5_human ame: full=transcription factor e2f5 short=e2f-5	2566	gi|2494230|sp|Q15329.1|E2F5_HUMANRecName: Full=Transcription factor E2F5; Short=E2F-5	Q15329	3.89901e-84	59	279.256	357	212
isotig11891	par11_human ame: full=poly	3331	gi|74734315|sp|Q9NR21.1|PAR11_HUMANRecName: Full=Poly [ADP-ribose] polymerase 11; Short=PARP-11; AltName: Full=ADP-ribosyltransferase diphtheria toxin-like 11; Short=ARTD11	Q9NR21	4.53421e-14	68	78.1814	69	47
isotig11929	cdkl2_ponab ame: full=cyclin-dependent kinase-like 2	3654	gi|75070563|sp|Q5R754.1|CDKL2_PONABRecName: Full=Cyclin-dependent kinase-like 2	Q5R754	1.03725e-61	80	224.557	147	119
isotig11931	pnkp_mouse ame: full=bifunctional polynucleotide phosphatase kinase ame: full=dna 5 -kinase 3 -phosphatase ame: full=polynucleotide kinase-3 -phosphatase includes: ame: full=polynucleotide 3 -phosphatase ame: full=2 (3 )-polynucleotidase includes: ame: full=polynucleotide 5 -hydroxyl-kinase	3246	gi|50401169|sp|Q9JLV6.2|PNKP_MOUSERecName: Full=Bifunctional polynucleotide phosphatase/kinase; AltName: Full=DNA 5'-kinase/3'-phosphatase; AltName: Full=Polynucleotide kinase-3'-phosphatase; Includes: RecName: Full=Polynucleotide 3'-phosphatase; AltName: Full=2'(3')-polynucleotidase; Includes: RecName: Full=Polynucleotide 5'-hydroxyl-kinase	Q9JLV6	1.04435e-143	72	448.358	374	273
isotig11965	rac1_rat ame: full=ras-related c3 botulinum toxin substrate 1 ame: full=p21-rac1 flags: precursor	2847	gi|51701705|sp|Q6RUV5.1|RAC1_RATRecName: Full=Ras-related C3 botulinum toxin substrate 1; AltName: Full=p21-Rac1; Flags: Precursor >gi|51702785|sp|P62998.1|RAC1_BOVIN RecName: Full=Ras-related C3 botulinum toxin substrate 1; AltName: Full=p21-Rac1; Flags: Precursor >gi|51702786|sp|P62999.1|RAC1_CANFA RecName: Full=Ras-related C3 botulinum toxin substrate 1; AltName: Full=Rac2; AltName: Full=p21-R…	Q6RUV5	5.66804e-87	94	282.722	156	148
isotig11984	ima1_xenla ame: full=importin subunit alpha-1 ame: full=karyopherin subunit alpha-1	2342	gi|1708482|sp|P52170.2|IMA1_XENLARecName: Full=Importin subunit alpha-1; AltName: Full=Karyopherin subunit alpha-1	P52170	0	77	537.724	466	362
isotig12001	ts101_mouse ame: full=tumor susceptibility gene 101 protein ame: full=escrt-i complex subunit tsg101	2371	gi|9789789|sp|Q61187.2|TS101_MOUSERecName: Full=Tumor susceptibility gene 101 protein; AltName: Full=ESCRT-I complex subunit TSG101	Q61187	1.57059e-116	65	364.77	432	283
isotig12015	seh1_danre ame: full=nucleoporin seh1 ame: full=nup107-160 subcomplex subunit seh1	2443	gi|257096796|sp|Q6TGU2.2|SEH1_DANRERecName: Full=Nucleoporin seh1; AltName: Full=Nup107-160 subcomplex subunit seh1	Q6TGU2	5.78057e-158	80	471.855	339	274
isotig12021	sep8b_danre ame: full=septin-8-b	2334	gi|223635772|sp|A4FUM1.1|SEP8B_DANRERecName: Full=Septin-8-B	A4FUM1	0	83	569.696	403	337
isotig12039	ube2w_mouse ame: full=ubiquitin-conjugating enzyme e2 w ame: full=ubiquitin carrier protein w ame: full=ubiquitin-protein ligase w	3024	gi|81901996|sp|Q8VDW4.1|UBE2W_MOUSERecName: Full=Ubiquitin-conjugating enzyme E2 W; AltName: Full=Ubiquitin carrier protein W; AltName: Full=Ubiquitin-protein ligase W	Q8VDW4	1.11184e-78	91	258.84	148	136
isotig12053	rcc1_human ame: full=regulator of chromosome condensation ame: full=cell cycle regulatory protein ame: full=chromosome condensation protein 1	2380	gi|132170|sp|P18754.1|RCC1_HUMANRecName: Full=Regulator of chromosome condensation; AltName: Full=Cell cycle regulatory protein; AltName: Full=Chromosome condensation protein 1	P18754	1.20084e-133	69	410.609	402	279
isotig12063	ap2a_mouse ame: full=transcription factor ap-2-alpha short=ap2-alpha ame: full=ap-2 transcription factor ame: full=activating enhancer-binding protein 2-alpha ame: full=activator protein 2 short=ap-2	2706	gi|1168465|sp|P34056.2|AP2A_MOUSERecName: Full=Transcription factor AP-2-alpha; Short=AP2-alpha; AltName: Full=AP-2 transcription factor; AltName: Full=Activating enhancer-binding protein 2-alpha; AltName: Full=Activator protein 2; Short=AP-2	P34056	1.43287e-114	70	364.385	354	249
isotig12081	syk_mouse ame: full=lysine--trna ligase ame: full=lysyl-trna synthetase short=	2316	gi|20178134|sp|Q99MN1.1|SYK_MOUSERecName: Full=Lysine--tRNA ligase; AltName: Full=Lysyl-tRNA synthetase; Short=LysRS	Q99MN1	0	86	820.846	520	450
isotig12101	dc1i2_bovin ame: full=cytoplasmic dynein 1 intermediate chain 2 ame: full=cytoplasmic dynein intermediate chain 2 ame: full=dynein intermediate chain cytosolic short=dh ic-2	2248	gi|122144207|sp|Q0III3.1|DC1I2_BOVINRecName: Full=Cytoplasmic dynein 1 intermediate chain 2; AltName: Full=Cytoplasmic dynein intermediate chain 2; AltName: Full=Dynein intermediate chain 2, cytosolic; Short=DH IC-2	Q0III3	0	84	601.282	373	316
isotig12104	pp2aa_pig ame: full=serine threonine-protein phosphatase 2a catalytic subunit alpha isoform short=pp2a-alpha	2219	gi|54038797|sp|P67776.1|PP2AA_PIGRecName: Full=Serine/threonine-protein phosphatase 2A catalytic subunit alpha isoform; Short=PP2A-alpha >gi|54038808|sp|P67774.1|PP2AA_BOVIN RecName: Full=Serine/threonine-protein phosphatase 2A catalytic subunit alpha isoform; Short=PP2A-alpha >gi|54038809|sp|P67775.1|PP2AA_HUMAN RecName: Full=Serine/threonine-protein phosphatase 2A catalytic subunit alpha isofor…	P67776	1.94982e-180	88	524.628	299	265
isotig12105	hvcn1_danre ame: full=voltage-gated hydrogen channel 1 ame: full=hydrogen voltage-gated channel 1 short=hv1	3243	gi|82200329|sp|Q6DHQ1.1|HVCN1_DANRERecName: Full=Voltage-gated hydrogen channel 1; AltName: Full=Hydrogen voltage-gated channel 1; Short=HV1	Q6DHQ1	2.60384e-44	63	166.392	218	138
isotig12129	rb18b_danre ame: full=ras-related protein rab-18-b flags: precursor	2201	gi|82183235|sp|Q6DHC1.1|RB18B_DANRERecName: Full=Ras-related protein Rab-18-B; Flags: Precursor	Q6DHC1	9.74394e-106	87	328.176	204	179
isotig12131	cdc20_pig ame: full=cell division cycle protein 20 homolog ame: full=p55cdc	2282	gi|75070194|sp|Q5H7C0.1|CDC20_PIGRecName: Full=Cell division cycle protein 20 homolog; AltName: Full=p55CDC	Q5H7C0	7.18693e-130	78	274.633	197	154
isotig12157	cdk13_human ame: full=cyclin-dependent kinase 13 ame: full=cdc2-related protein kinase 5 ame: full=cell division cycle 2-like protein kinase 5 ame: full=cell division protein kinase 13 short=hcdk13 ame: full=cholinesterase-related cell division controller	3446	gi|66774048|sp|Q14004.2|CDK13_HUMANRecName: Full=Cyclin-dependent kinase 13; AltName: Full=CDC2-related protein kinase 5; AltName: Full=Cell division cycle 2-like protein kinase 5; AltName: Full=Cell division protein kinase 13; Short=hCDK13; AltName: Full=Cholinesterase-related cell division controller	Q14004	1.13255e-152	87	446.817	267	234
isotig12165	emr1_mouse ame: full=egf-like module-containing mucin-like hormone receptor-like 1 ame: full=cell surface glycoprotein f4 80 ame: full=egf-like module receptor 1 ame: full=emr1 hormone receptor flags: precursor	2233	gi|2495073|sp|Q61549.1|EMR1_MOUSERecName: Full=EGF-like module-containing mucin-like hormone receptor-like 1; AltName: Full=Cell surface glycoprotein F4/80; AltName: Full=EGF-like module receptor 1; AltName: Full=EMR1 hormone receptor; Flags: Precursor	Q61549	2.67475e-21	55	68.5514	131	73
isotig12172	vps4b_human ame: full=vacuolar protein sorting-associated protein 4b ame: full=cell migration-inducing gene 1 protein ame: full=suppressor of k(+) transport growth defect 1 short=protein skd1	2177	gi|41019529|sp|O75351.2|VPS4B_HUMANRecName: Full=Vacuolar protein sorting-associated protein 4B; AltName: Full=Cell migration-inducing gene 1 protein; AltName: Full=Suppressor of K(+) transport growth defect 1; Short=Protein SKD1	O75351	3.47522e-153	90	399.438	250	226
isotig12189	nkx21_human ame: full=homeobox protein nkx- ame: full=homeobox protein nk-2 homolog a ame: full=thyroid nuclear factor 1 ame: full=thyroid transcription factor 1 short=ttf-1	2140	gi|1174819|sp|P43699.1|NKX21_HUMANRecName: Full=Homeobox protein Nkx-2.1; AltName: Full=Homeobox protein NK-2 homolog A; AltName: Full=Thyroid nuclear factor 1; AltName: Full=Thyroid transcription factor 1; Short=TTF-1	P43699	8.31172e-55	58	197.593	282	165
isotig12195	pten_mouse ame: full=phosphatidylinositol -trisphosphate 3-phosphatase and dual-specificity protein phosphatase pten ame: full=mutated in multiple advanced cancers 1 ame: full=phosphatase and tensin homolog	4088	gi|2811066|sp|O08586.1|PTEN_MOUSERecName: Full=Phosphatidylinositol 3,4,5-trisphosphate 3-phosphatase and dual-specificity protein phosphatase PTEN; AltName: Full=Mutated in multiple advanced cancers 1; AltName: Full=Phosphatase and tensin homolog	O08586	7.58936e-110	67	234.958	237	160
isotig12257	ube2h_human ame: full=ubiquitin-conjugating enzyme e2 h ame: full= 2 ame: full=ubiquitin carrier protein h ame: full=ubiquitin-conjugating enzyme e2-20k ame: full=ubiquitin-protein ligase h	2681	gi|51338683|sp|P62256.1|UBE2H_HUMANRecName: Full=Ubiquitin-conjugating enzyme E2 H; AltName: Full=UbcH2; AltName: Full=Ubiquitin carrier protein H; AltName: Full=Ubiquitin-conjugating enzyme E2-20K; AltName: Full=Ubiquitin-protein ligase H >gi|51338684|sp|P62257.1|UBE2H_MOUSE RecName: Full=Ubiquitin-conjugating enzyme E2 H; AltName: Full=UBCH2; AltName: Full=Ubiquitin carrier protein H; AltName: …	P62256	1.54424e-85	96	277.715	155	150
isotig12267	jagn_drome ame: full=protein jagunal	2091	gi|122129630|sp|Q7K1V5.1|JAGN_DROMERecName: Full=Protein jagunal	Q7K1V5	1.28651e-16	50	83.5741	160	81
isotig12299	moxd1_chick ame: full=dbh-like monooxygenase protein 1 ame: full=dbh-related protein ame: full=monooxygenase x flags: precursor	2187	gi|82111602|sp|Q98ST7.1|MOXD1_CHICKRecName: Full=DBH-like monooxygenase protein 1; AltName: Full=DBH-related protein; AltName: Full=Monooxygenase X; Flags: Precursor	Q98ST7	3.98639e-78	58	268.855	359	209
isotig12305	vatb_manse ame: full=v-type proton atpase subunit b short=v-atpase subunit b ame: full=vacuolar proton pump subunit b	2537	gi|401327|sp|P31401.1|VATB_MANSERecName: Full=V-type proton ATPase subunit B; Short=V-ATPase subunit B; AltName: Full=Vacuolar proton pump subunit B	P31401	0	96	941.414	489	470
isotig12307	nup85_danre ame: full=nuclear pore complex protein nup85 ame: full=85 kda nucleoporin ame: full=nucleoporin nup85 ame: full=pericentrin-1	2207	gi|82182122|sp|Q6DBY0.1|NUP85_DANRERecName: Full=Nuclear pore complex protein Nup85; AltName: Full=85 kDa nucleoporin; AltName: Full=Nucleoporin Nup85; AltName: Full=Pericentrin-1	Q6DBY0	3.80585e-177	65	529.25	591	389
isotig12313	ubx_junco ame: full=homeotic protein ultrabithorax ame: full= bx	2109	gi|47115878|sp|Q8T940.1|UBX_JUNCORecName: Full=Homeotic protein ultrabithorax; AltName: Full=JcUbx	Q8T940	1.88413e-36	78	142.124	100	78
isotig12317	dd19a_bovin ame: full=atp-dependent rna helicase ddx19a ame: full=dead box protein 19a	2069	gi|122140837|sp|Q3ZBV2.1|DD19A_BOVINRecName: Full=ATP-dependent RNA helicase DDX19A; AltName: Full=DEAD box protein 19A	Q3ZBV2	0	83	610.142	421	351
isotig12329	mnd1_xenla ame: full=meiotic nuclear division protein 1 homolog	3114	gi|82180373|sp|Q5XGY9.1|MND1_XENLARecName: Full=Meiotic nuclear division protein 1 homolog	Q5XGY9	1.61233e-69	78	235.343	205	160
isotig12365	spg16_human ame: full=sperm-associated antigen 16 protein ame: full=pf20 protein homolog	2005	gi|146329993|sp|Q8N0X2.2|SPG16_HUMANRecName: Full=Sperm-associated antigen 16 protein; AltName: Full=Pf20 protein homolog	Q8N0X2	0	65	592.423	623	406
isotig12371	casp9_human ame: full=caspase-9 short=casp-9 ame: full=apoptotic protease mch-6 ame: full=apoptotic protease-activating factor 3 short=apaf-3 ame: full=ice-like apoptotic protease 6 short=ice-lap6 contains: ame: full=caspase-9 subunit p35 contains: ame: full=caspase-9 subunit p10 flags: precursor	2059	gi|28558771|sp|P55211.3|CASP9_HUMANRecName: Full=Caspase-9; Short=CASP-9; AltName: Full=Apoptotic protease Mch-6; AltName: Full=Apoptotic protease-activating factor 3; Short=APAF-3; AltName: Full=ICE-like apoptotic protease 6; Short=ICE-LAP6; Contains: RecName: Full=Caspase-9 subunit p35; Contains: RecName: Full=Caspase-9 subunit p10; Flags: Precursor	P55211	6.54349e-35	51	141.354	245	126
isotig12375	gata4_xenla ame: full=transcription factor gata-4 ame: full=gata-binding factor 4 short=xgata-4	2078	gi|2494683|sp|Q91677.1|GATA4_XENLARecName: Full=Transcription factor GATA-4; AltName: Full=GATA-binding factor 4; Short=xGATA-4	Q91677	1.46812e-32	84	134.035	83	70
isotig12381	kapr_aplca ame: full=camp-dependent protein kinase regulatory subunit ame: full=n4 subunit of protein kinase a	2412	gi|400119|sp|P31319.2|KAPR_APLCARecName: Full=cAMP-dependent protein kinase regulatory subunit; AltName: Full=N4 subunit of protein kinase A	P31319	0	93	580.867	326	304
isotig12397	nup54_rat ame: full=nuclear pore complex protein nup54 ame: full=54 kda nucleoporin ame: full=nucleoporin nup54	1997	gi|38257803|sp|P70582.1|NUP54_RATRecName: Full=Nuclear pore complex protein Nup54; AltName: Full=54 kDa nucleoporin; AltName: Full=Nucleoporin Nup54	P70582	1.52684e-134	72	412.149	386	279
isotig12407	unc7_caeel ame: full=innexin unc-7 ame: full=uncoordinated protein 7	1992	gi|418153|sp|Q03412.1|UNC7_CAEELRecName: Full=Innexin unc-7; AltName: Full=Uncoordinated protein 7	Q03412	6.31517e-69	56	239.965	384	216
isotig12427	pol_mlvcb ame: full=gag-pol polyprotein short=pr180gag-pol contains: ame: full=integrase p46 short=in	1942	gi|130640|sp|P08361.1|POL_MLVCBRecName: Full=Gag-Pol polyprotein; Short=Pr180gag-pol; Contains: RecName: Full=Integrase p46; Short=IN	P08361	4.07091e-17	54	85.8853	126	69
isotig12437	ext2_mouse ame: full=exostosin-2 ame: full=glucuronosyl-n-acetylglucosaminyl-proteoglycan n-acetylglucosaminyl-proteoglycan 4-alpha-n-acetylglucosaminyltransferase ame: full=multiple exostoses protein 2 homolog	1931	gi|341940670|sp|P70428.2|EXT2_MOUSERecName: Full=Exostosin-2; AltName: Full=Glucuronosyl-N-acetylglucosaminyl-proteoglycan/N-acetylglucosaminyl-proteoglycan 4-alpha-N-acetylglucosaminyltransferase; AltName: Full=Multiple exostoses protein 2 homolog	P70428	2.40532e-95	83	315.464	201	168
isotig12441	rab5a_human ame: full=ras-related protein rab-5a	2203	gi|1346958|sp|P20339.2|RAB5A_HUMANRecName: Full=Ras-related protein Rab-5A	P20339	1.35949e-57	65	200.29	216	142
isotig12453	cnih4_xentr ame: full=protein cornichon homolog 4	1971	gi|62900356|sp|Q6P3N5.1|CNIH4_XENTRRecName: Full=Protein cornichon homolog 4	Q6P3N5	3.02539e-47	79	167.933	138	110
isotig12455	rgs11_mouse ame: full=regulator of g-protein signaling 11	2268	gi|122065952|sp|Q9Z2H1.2|RGS11_MOUSERecName: Full=Regulator of G-protein signaling 11	Q9Z2H1	1.79547e-89	61	294.664	419	256
isotig12457	rbm41_danre ame: full=rna-binding protein ame: full=rna-binding motif protein	2148	gi|62511030|sp|Q6IQ97.1|RBM41_DANRERecName: Full=RNA-binding protein 4.1; AltName: Full=RNA-binding motif protein 4.1	Q6IQ97	1.45546e-19	74	95.1301	74	55
isotig12481	bmbl_danre ame: full=protein brambleberry flags: precursor	3321	gi|449061812|sp|I6V1W0.1|BMBL_DANRERecName: Full=Protein brambleberry; Flags: Precursor	I6V1W0	4.54116e-63	56	230.72	355	202
isotig12537	hs3s5_human ame: full=heparan sulfate glucosamine 3-o-sulfotransferase 5 ame: full=heparan sulfate d-glucosaminyl 3-o-sulfotransferase 5 short=3-ost-5 short=heparan sulfate 3-o-sulfotransferase 5 short=h3-ost-5	1993	gi|61214369|sp|Q8IZT8.1|HS3S5_HUMANRecName: Full=Heparan sulfate glucosamine 3-O-sulfotransferase 5; AltName: Full=Heparan sulfate D-glucosaminyl 3-O-sulfotransferase 5; Short=3-OST-5; Short=Heparan sulfate 3-O-sulfotransferase 5; Short=h3-OST-5	Q8IZT8	1.099e-100	74	318.546	258	191
isotig12581	rs20_xenla ame: full=40s ribosomal protein s20 ame: full=s22	1984	gi|133883|sp|P23403.1|RS20_XENLARecName: Full=40S ribosomal protein S20; AltName: Full=S22	P23403	2.0702e-62	94	209.149	117	110
isotig12629	tmed2_mouse ame: full=transmembrane emp24 domain-containing protein 2 ame: full=copi-coated vesicle membrane protein p24 ame: full=membrane protein p24a ame: full=sid 394 ame: full=p24 family protein beta-1 short=p24beta1 flags: precursor	1882	gi|12585284|sp|Q9R0Q3.1|TMED2_MOUSERecName: Full=Transmembrane emp24 domain-containing protein 2; AltName: Full=COPI-coated vesicle membrane protein p24; AltName: Full=Membrane protein p24A; AltName: Full=Sid 394; AltName: Full=p24 family protein beta-1; Short=p24beta1; Flags: Precursor	Q9R0Q3	9.06569e-102	92	314.694	182	169
isotig12663	srsf4_mouse ame: full=serine arginine-rich splicing factor 4 ame: full=splicing arginine serine-rich 4	1866	gi|20978758|sp|Q8VE97.1|SRSF4_MOUSERecName: Full=Serine/arginine-rich splicing factor 4; AltName: Full=Splicing factor, arginine/serine-rich 4	Q8VE97	1.15985e-79	83	266.544	178	149
isotig12671	rpab4_mouse ame: full=dna-directed rna polymerases and iii subunit rpabc4 short=rna polymerases and iii subunit abc4 ame: full=dna-directed rna polymerase ii subunit k ame: full=metallothionein-i gene transcription activator ame: full=rpb10alpha	1796	gi|2842662|sp|Q63871.2|RPAB4_MOUSERecName: Full=DNA-directed RNA polymerases I, II, and III subunit RPABC4; Short=RNA polymerases I, II, and III subunit ABC4; AltName: Full=DNA-directed RNA polymerase II subunit K; AltName: Full=Metallothionein-I gene transcription activator; AltName: Full=RPB10alpha	Q63871	4.85235e-23	83	97.8265	61	51
isotig12689	fkbp4_bovin ame: full=peptidyl-prolyl cis-trans isomerase fkbp4 short=ppiase fkbp4 ame: full=52 kda fk506-binding protein short=52 kda fkbp short=fkbp-52 ame: full=fk506-binding protein 4 short=fkbp-4 ame: full=hsp-binding immunophilin short=hbi ame: full=immunophilin fkbp52 ame: full=rotamase contains: ame: full=peptidyl-prolyl cis-trans isomerase n-terminally processed	1823	gi|108935840|sp|Q9TRY0.4|FKBP4_BOVINRecName: Full=Peptidyl-prolyl cis-trans isomerase FKBP4; Short=PPIase FKBP4; AltName: Full=52 kDa FK506-binding protein; Short=52 kDa FKBP; Short=FKBP-52; AltName: Full=FK506-binding protein 4; Short=FKBP-4; AltName: Full=HSP-binding immunophilin; Short=HBI; AltName: Full=Immunophilin FKBP52; AltName: Full=Rotamase; Contains: RecName: Full=Peptidyl-prolyl cis-t…	Q9TRY0	5.75686e-146	70	437.573	404	284
isotig12691	fosl1_rat ame: full=fos-related antigen 1 short=fra-1	1829	gi|120485|sp|P10158.1|FOSL1_RATRecName: Full=Fos-related antigen 1; Short=FRA-1	P10158	1.77951e-14	84	77.411	76	64
isotig12705	he_hempu ame: full=50 kda hatching enzyme short=he short=hez ame: full=envelysin ame: full=sea-urchin-hatching proteinase contains: ame: full=38 kda hatching enzyme contains: ame: full=32 kda hatching enzyme non-specific contains: ame: full=15 kda peptide flags: precursor	1757	gi|3183022|sp|P91953.1|HE_HEMPURecName: Full=50 kDa hatching enzyme; Short=HE; Short=HEZ; AltName: Full=Envelysin; AltName: Full=Sea-urchin-hatching proteinase; Contains: RecName: Full=38 kDa hatching enzyme; Contains: RecName: Full=32 kDa hatching enzyme non-specific; Contains: RecName: Full=15 kDa peptide; Flags: Precursor	P91953	4.31922e-23	70	107.071	84	59
isotig12741	mlra_patye ame: full=myosin regulatory light chain smooth adductor muscle	1719	gi|127163|sp|P04113.1|MLRA_PATYERecName: Full=Myosin regulatory light chain A, smooth adductor muscle	P04113	3.15925e-76	86	245.358	149	129
isotig12795	pax2a_danre ame: full=paired box protein pax-2a ame: full=no isthmus protein ame: full=pax	1669	gi|21264493|sp|Q90268.2|PAX2A_DANRERecName: Full=Paired box protein Pax-2a; AltName: Full=No isthmus protein; AltName: Full=Pax[Zf-b]	Q90268	4.66687e-74	72	247.669	205	148
isotig12805	fbxw9_bovin ame: full=f-box wd repeat-containing protein 9 ame: full=f-box and wd-40 domain-containing protein 9	1789	gi|115311711|sp|Q2T9T9.1|FBXW9_BOVINRecName: Full=F-box/WD repeat-containing protein 9; AltName: Full=F-box and WD-40 domain-containing protein 9	Q2T9T9	8.46858e-81	59	268.085	366	217
isotig12851	taf6_xenla ame: full=transcription initiation factor tfiid subunit 6 short=xtaf6 ame: full=transcription initiation factor tfiid 60 kda subunit short=taf 60 short=tafii-60 short=tafii60 ame: full=transcription initiation factor tfiid 70 kda subunit short=taf 70 short=tafii-70 short=tafii70	2221	gi|229463009|sp|Q91857.3|TAF6_XENLARecName: Full=Transcription initiation factor TFIID subunit 6; Short=xTAF6; AltName: Full=Transcription initiation factor TFIID 60 kDa subunit; Short=TAF(II)60; Short=TAFII-60; Short=TAFII60; AltName: Full=Transcription initiation factor TFIID 70 kDa subunit; Short=TAF(II)70; Short=TAFII-70; Short=TAFII70	Q91857	0	74	560.451	508	377
isotig12895	stip1_crigr ame: full=stress-induced-phosphoprotein 1 short=sti1 ame: full=hsc70 hsp90-organizing protein short=hop	1953	gi|54036441|sp|O54981.1|STIP1_CRIGRRecName: Full=Stress-induced-phosphoprotein 1; Short=STI1; AltName: Full=Hsc70/Hsp90-organizing protein; Short=Hop	O54981	0	67	539.265	569	382
isotig12973	ube2a_mouse ame: full=ubiquitin-conjugating enzyme e2 a ame: full=rad6 homolog a short=hr6a short=mhr6a ame: full=ubiquitin carrier protein a ame: full=ubiquitin-protein ligase a	1936	gi|33516970|sp|Q9Z255.1|UBE2A_MOUSERecName: Full=Ubiquitin-conjugating enzyme E2 A; AltName: Full=RAD6 homolog A; Short=HR6A; Short=mHR6A; AltName: Full=Ubiquitin carrier protein A; AltName: Full=Ubiquitin-protein ligase A >gi|33518639|sp|P49459.2|UBE2A_HUMAN RecName: Full=Ubiquitin-conjugating enzyme E2 A; AltName: Full=RAD6 homolog A; Short=HR6A; Short=hHR6A; AltName: Full=Ubiquitin carrier pro…	Q9Z255	3.07281e-81	96	259.996	150	144
isotig13019	pcy1b_human ame: full=choline-phosphate cytidylyltransferase b ame: full=cct-beta ame: full=ctp:phosphocholine cytidylyltransferase b short=cct b short=ct b ame: full=phosphorylcholine transferase b	1724	gi|12643330|sp|Q9Y5K3.1|PCY1B_HUMANRecName: Full=Choline-phosphate cytidylyltransferase B; AltName: Full=CCT-beta; AltName: Full=CTP:phosphocholine cytidylyltransferase B; Short=CCT B; Short=CT B; AltName: Full=Phosphorylcholine transferase B	Q9Y5K3	9.73606e-73	77	243.432	200	154
isotig13057	tpte2_macfa ame: full=phosphatidylinositol -trisphosphate 3-phosphatase tpte2	1730	gi|75076430|sp|Q4R6N0.1|TPTE2_MACFARecName: Full=Phosphatidylinositol 3,4,5-trisphosphate 3-phosphatase TPTE2	Q4R6N0	2.50348e-98	65	317.005	369	241
isotig13061	fbp1_strpu ame: full=fibropellin-1 ame: full=epidermal growth factor-related protein 1 ame: full=fibropellin-i ame: full= i ame: full=uegf-1 flags: precursor	1614	gi|1345964|sp|P10079.2|FBP1_STRPURecName: Full=Fibropellin-1; AltName: Full=Epidermal growth factor-related protein 1; AltName: Full=Fibropellin-I; AltName: Full=SpEGF I; AltName: Full=UEGF-1; Flags: Precursor	P10079	1.56112e-24	67	112.079	94	63
isotig13071	thba_xenla ame: full=thyroid hormone receptor beta-a short=t short=xtr ame: full=nuclear receptor subfamily 1 group a member 2-a	2033	gi|135713|sp|P18117.1|THBA_XENLARecName: Full=Thyroid hormone receptor beta-A; Short=TRbetaA; Short=xTR; AltName: Full=Nuclear receptor subfamily 1 group A member 2-A	P18117	2.22127e-110	66	345.125	370	247
isotig13077	senp6_human ame: full=sentrin-specific protease 6 ame: full=sumo-1-specific protease 1 ame: full=sentrin sumo-specific protease senp6	1789	gi|119370526|sp|Q9GZR1.2|SENP6_HUMANRecName: Full=Sentrin-specific protease 6; AltName: Full=SUMO-1-specific protease 1; AltName: Full=Sentrin/SUMO-specific protease SENP6	Q9GZR1	9.85426e-49	70	187.578	158	111
isotig13091	spag6_mouse ame: full=sperm-associated antigen 6 ame: full=axoneme central apparatus protein ame: full=protein pf16 homolog	2003	gi|62901109|sp|Q9JLI7.1|SPAG6_MOUSERecName: Full=Sperm-associated antigen 6; AltName: Full=Axoneme central apparatus protein; AltName: Full=Protein PF16 homolog	Q9JLI7	0	81	740.725	519	421
isotig13123	arfrp_bovin ame: full=adp-ribosylation factor-related protein 1 short=arf-related protein 1	1477	gi|110278817|sp|Q32LJ2.1|ARFRP_BOVINRecName: Full=ADP-ribosylation factor-related protein 1; Short=ARF-related protein 1	Q32LJ2	6.21634e-76	87	243.817	151	132
isotig13137	rl3_human ame: full=60s ribosomal protein l3 ame: full=hiv-1 tar rna-binding protein b short=tarbp-b	1676	gi|730565|sp|P39023.2|RL3_HUMANRecName: Full=60S ribosomal protein L3; AltName: Full=HIV-1 TAR RNA-binding protein B; Short=TARBP-B	P39023	6.39925e-144	88	428.328	267	236
isotig13159	ccapr_drome ame: full=cardioacceleratory peptide receptor	2202	gi|90110012|sp|Q868T3.3|CCAPR_DROMERecName: Full=Cardioacceleratory peptide receptor	Q868T3	5.78128e-67	61	235.343	341	209
isotig13179	pcpi_sabma ame: full=carboxypeptidase inhibitor	2222	gi|124015206|sp|P84875.1|PCPI_SABMARecName: Full=Carboxypeptidase inhibitor SmCI	P84875	4.27155e-26	64	110.538	104	67
isotig13209	mpi_bovin ame: full=mannose-6-phosphate isomerase ame: full=phosphohexomutase ame: full=phosphomannose isomerase short=pmi	1723	gi|110279041|sp|Q3SZI0.3|MPI_BOVINRecName: Full=Mannose-6-phosphate isomerase; AltName: Full=Phosphohexomutase; AltName: Full=Phosphomannose isomerase; Short=PMI	Q3SZI0	2.47031e-135	64	407.912	416	270
isotig13224	rl4_ureca ame: full=60s ribosomal protein l4 ame: full=l1	1328	gi|1350686|sp|P49165.1|RL4_URECARecName: Full=60S ribosomal protein L4; AltName: Full=L1	P49165	1.82942e-158	91	460.685	266	244
isotig13225	stra6_ponab ame: full=stimulated by retinoic acid gene 6 protein homolog	1707	gi|75041389|sp|Q5R7B4.1|STRA6_PONABRecName: Full=Stimulated by retinoic acid gene 6 protein homolog	Q5R7B4	3.58043e-20	46	98.2117	300	139
isotig13245	ube2c_spiso ame: full=ubiquitin-conjugating enzyme e2 c ame: full=ubiquitin carrier protein c ame: full=ubiquitin-protein ligase c	1509	gi|3915196|sp|Q95044.1|UBE2C_SPISORecName: Full=Ubiquitin-conjugating enzyme E2 C; AltName: Full=Ubiquitin carrier protein C; AltName: Full=Ubiquitin-protein ligase C	Q95044	1.12172e-76	82	244.973	158	130
isotig13247	ra51c_mouse ame: full=dna repair protein rad51 homolog 3 short=r51h3 ame: full=rad51 homolog c ame: full=rad51-like protein 2	1532	gi|81902682|sp|Q924H5.1|RA51C_MOUSERecName: Full=DNA repair protein RAD51 homolog 3; Short=R51H3; AltName: Full=RAD51 homolog C; AltName: Full=RAD51-like protein 2	Q924H5	1.06057e-98	68	231.106	228	157
isotig13261	osr2b_xenla ame: full=protein odd-skipped-related 2-b	1393	gi|123914276|sp|Q0IHB8.1|OSR2B_XENLARecName: Full=Protein odd-skipped-related 2-B	Q0IHB8	2.99054e-47	87	169.859	94	82
isotig13311	chmp5_danre ame: full=charged multivesicular body protein 5 ame: full=chromatin-modifying protein 5	1379	gi|73917770|sp|Q7T339.1|CHMP5_DANRERecName: Full=Charged multivesicular body protein 5; AltName: Full=Chromatin-modifying protein 5	Q7T339	1.51051e-92	84	286.189	220	185
isotig13345	nu133_mouse ame: full=nuclear pore complex protein nup133 ame: full=133 kda nucleoporin ame: full=nucleoporin nup133	2336	gi|341941200|sp|Q8R0G9.2|NU133_MOUSERecName: Full=Nuclear pore complex protein Nup133; AltName: Full=133 kDa nucleoporin; AltName: Full=Nucleoporin Nup133	Q8R0G9	1.61447e-141	63	452.981	605	386
isotig13377	gsto1_human ame: full=glutathione s-transferase omega-1 short=gsto-1 ame: full=glutathione s-transferase omega 1-1 short=gsto 1-1 ame: full=glutathione-dependent dehydroascorbate reductase ame: full=monomethylarsonic acid reductase short=mma reductase ame: full=s- glutathione reductase short=spg-r	1494	gi|6016173|sp|P78417.2|GSTO1_HUMANRecName: Full=Glutathione S-transferase omega-1; Short=GSTO-1; AltName: Full=Glutathione S-transferase omega 1-1; Short=GSTO 1-1; AltName: Full=Glutathione-dependent dehydroascorbate reductase; AltName: Full=Monomethylarsonic acid reductase; Short=MMA(V) reductase; AltName: Full=S-(Phenacyl)glutathione reductase; Short=SPG-R	P78417	7.10135e-45	58	163.31	242	141
isotig13379	ach3_drome ame: full=acetylcholine receptor subunit beta-like 1 flags: precursor	2027	gi|113060|sp|P04755.1|ACH3_DROMERecName: Full=Acetylcholine receptor subunit beta-like 1; Flags: Precursor	P04755	1.96588e-149	65	451.055	524	344
isotig13385	vrk1_bovin ame: full=serine threonine-protein kinase vrk1 ame: full=vaccinia-related kinase 1	1974	gi|121957540|sp|Q32PI1.1|VRK1_BOVINRecName: Full=Serine/threonine-protein kinase VRK1; AltName: Full=Vaccinia-related kinase 1	Q32PI1	1.22799e-124	69	382.104	384	268
isotig13477	ru2a_mouse ame: full=u2 small nuclear ribonucleoprotein a short=u2 snrnp a	1553	gi|31077178|sp|P57784.2|RU2A_MOUSERecName: Full=U2 small nuclear ribonucleoprotein A'; Short=U2 snRNP A'	P57784	4.85593e-102	84	313.923	232	195
isotig13489	neur_drome ame: full=protein neuralized	1900	gi|34223722|sp|P29503.2|NEUR_DROMERecName: Full=Protein neuralized	P29503	4.38299e-27	67	120.553	113	76
isotig13491	mocos_bovin ame: full=molybdenum cofactor sulfurase short=mcs short=mos short= o sulfurase ame: full=molybdenum cofactor sulfurtransferase	1854	gi|226693540|sp|Q9N0E7.2|MOCOS_BOVINRecName: Full=Molybdenum cofactor sulfurase; Short=MCS; Short=MOS; Short=MoCo sulfurase; AltName: Full=Molybdenum cofactor sulfurtransferase	Q9N0E7	3.9551e-54	65	202.216	239	157
isotig13507	lama1_mouse ame: full=laminin subunit alpha-1 ame: full=laminin a chain ame: full=laminin-1 subunit alpha ame: full=laminin-3 subunit alpha ame: full=s-laminin subunit alpha short=s-lam alpha flags: precursor	1284	gi|126364|sp|P19137.1|LAMA1_MOUSERecName: Full=Laminin subunit alpha-1; AltName: Full=Laminin A chain; AltName: Full=Laminin-1 subunit alpha; AltName: Full=Laminin-3 subunit alpha; AltName: Full=S-laminin subunit alpha; Short=S-LAM alpha; Flags: Precursor	P19137	1.14033e-140	77	451.44	359	280
isotig13513	ggt1_rat ame: full=gamma-glutamyltranspeptidase 1 short=ggt 1 ame: full=gamma-glutamyltransferase 1 ame: full=glutathione hydrolase 1 ame: full=leukotriene-c4 hydrolase ame: cd_antigen=cd224 contains: ame: full=gamma-glutamyltranspeptidase 1 heavy chain contains: ame: full=gamma-glutamyltranspeptidase 1 light chain flags: precursor	1568	gi|146345424|sp|P07314.4|GGT1_RATRecName: Full=Gamma-glutamyltranspeptidase 1; Short=GGT 1; AltName: Full=Gamma-glutamyltransferase 1; AltName: Full=Glutathione hydrolase 1; AltName: Full=Leukotriene-C4 hydrolase; AltName: CD_antigen=CD224; Contains: RecName: Full=Gamma-glutamyltranspeptidase 1 heavy chain; Contains: RecName: Full=Gamma-glutamyltranspeptidase 1 light chain; Flags: Precursor	P07314	2.26757e-72	64	246.899	298	191
isotig13538	cetn2_bovin ame: full=centrin-2	1280	gi|109820087|sp|Q2TBN3.1|CETN2_BOVINRecName: Full=Centrin-2	Q2TBN3	1.10027e-81	95	255.373	149	142
isotig13611	cpeb2_mouse ame: full=cytoplasmic polyadenylation element-binding protein 2 short=cpe-bp2 short=cpe-binding protein 2 short=mcpeb-2	1669	gi|81913037|sp|Q812E0.1|CPEB2_MOUSERecName: Full=Cytoplasmic polyadenylation element-binding protein 2; Short=CPE-BP2; Short=CPE-binding protein 2; Short=mCPEB-2	Q812E0	2.24604e-82	55	224.557	309	173
isotig13715	bre4_caebr ame: full=beta- -n-acetylgalactosaminyltransferase bre-4 ame: full=bacillus thuringiensis toxin-resistant protein 4 short=bt toxin-resistant protein 4 ame: full=beta-4- ct	1444	gi|170652912|sp|A8Y1P7.1|BRE4_CAEBRRecName: Full=Beta-1,4-N-acetylgalactosaminyltransferase bre-4; AltName: Full=Bacillus thuringiensis toxin-resistant protein 4; Short=Bt toxin-resistant protein 4; AltName: Full=Beta-4-GalNAcT	A8Y1P7	2.87345e-88	67	281.952	279	188
isotig13761	psde_drome ame: full=26s proteasome non-atpase regulatory subunit 14 ame: full=26s proteasome regulatory complex subunit p37b ame: full=26s proteasome regulatory subunit rpn11 ame: full=yippee-interacting protein 5	1218	gi|51701863|sp|Q9V3H2.1|PSDE_DROMERecName: Full=26S proteasome non-ATPase regulatory subunit 14; AltName: Full=26S proteasome regulatory complex subunit p37B; AltName: Full=26S proteasome regulatory subunit rpn11; AltName: Full=Yippee-interacting protein 5	Q9V3H2	0	93	578.556	311	290
isotig13791	crfr2_xenla ame: full=corticotropin-releasing factor receptor 2 short=crf-r-2 short=crf-r2 short=crfr-2 ame: full=corticotropin-releasing hormone receptor 2 short=crh-r-2 short=crh-r2 flags: precursor	1483	gi|3023564|sp|O42603.1|CRFR2_XENLARecName: Full=Corticotropin-releasing factor receptor 2; Short=CRF-R-2; Short=CRF-R2; Short=CRFR-2; AltName: Full=Corticotropin-releasing hormone receptor 2; Short=CRH-R-2; Short=CRH-R2; Flags: Precursor	O42603	7.51964e-45	52	167.548	350	182
isotig13799	bre4_caeel ame: full=beta- -n-acetylgalactosaminyltransferase bre-4 ame: full=bacillus thuringiensis toxin-resistant protein 4 short=bt toxin-resistant protein 4 ame: full=beta-4- ct	1195	gi|75022270|sp|Q9GUM2.1|BRE4_CAEELRecName: Full=Beta-1,4-N-acetylgalactosaminyltransferase bre-4; AltName: Full=Bacillus thuringiensis toxin-resistant protein 4; Short=Bt toxin-resistant protein 4; AltName: Full=Beta-4-GalNAcT	Q9GUM2	9.93626e-43	69	159.073	137	95
isotig13825	thtm_rat ame: full=3-mercaptopyruvate sulfurtransferase short=mst	1494	gi|3122930|sp|P97532.3|THTM_RATRecName: Full=3-mercaptopyruvate sulfurtransferase; Short=MST	P97532	8.97648e-90	64	283.108	283	182
isotig13895	tmed7_rat ame: full=transmembrane emp24 domain-containing protein 7 ame: full=p24 family protein gamma-3 short=p24gamma3 ame: full=p27 flags: precursor	1370	gi|357580499|sp|D3ZTX0.1|TMED7_RATRecName: Full=Transmembrane emp24 domain-containing protein 7; AltName: Full=p24 family protein gamma-3; Short=p24gamma3; AltName: Full=p27; Flags: Precursor	D3ZTX0	7.33697e-83	79	261.536	192	152
isotig13931	mces_macfa ame: full=mrna cap guanine-n7 methyltransferase ame: full=rg7mt1 ame: full=mrna (guanine-n -)-methyltransferase ame: full=mrna cap methyltransferase	1598	gi|75076742|sp|Q4R7K1.1|MCES_MACFARecName: Full=mRNA cap guanine-N7 methyltransferase; AltName: Full=RG7MT1; AltName: Full=mRNA (guanine-N(7)-)-methyltransferase; AltName: Full=mRNA cap methyltransferase	Q4R7K1	3.29968e-123	69	377.096	362	252
isotig14031	cdo1_rat ame: full=cysteine dioxygenase type 1 ame: full=cysteine dioxygenase type i short=cdo short=cdo-i	1196	gi|118043|sp|P21816.1|CDO1_RATRecName: Full=Cysteine dioxygenase type 1; AltName: Full=Cysteine dioxygenase type I; Short=CDO; Short=CDO-I >gi|42558892|sp|P60334.1|CDO1_MOUSE RecName: Full=Cysteine dioxygenase type 1; AltName: Full=Cysteine dioxygenase type I; Short=CDO; Short=CDO-I	P21816	5.34809e-43	60	154.836	168	101
isotig14123	catl_sarpe ame: full=cathepsin l contains: ame: full=cathepsin l heavy chain contains: ame: full=cathepsin l light chain flags: precursor	1066	gi|22653679|sp|Q26636.1|CATL_SARPERecName: Full=Cathepsin L; Contains: RecName: Full=Cathepsin L heavy chain; Contains: RecName: Full=Cathepsin L light chain; Flags: Precursor	Q26636	4.16933e-76	76	244.588	182	140
isotig14165	b4gt3_bovin ame: full=beta- -galactosyltransferase 3 short=beta- - ase 3 short=beta4gal-t3 short=b4gal-t3 ame: full=udp-gal:beta- c beta- -galactosyltransferase 3 ame: full=udp-galactose:beta-n-acetylglucosamine beta- -galactosyltransferase 3 includes: ame: full=n-acetyllactosamine synthase ame: full=nal synthase includes: ame: full=beta-n-acetylglucosaminylglycopeptide beta- -galactosyltransfera…	1663	gi|68052296|sp|Q5EA87.2|B4GT3_BOVINRecName: Full=Beta-1,4-galactosyltransferase 3; Short=Beta-1,4-GalTase 3; Short=Beta4Gal-T3; Short=b4Gal-T3; AltName: Full=UDP-Gal:beta-GlcNAc beta-1,4-galactosyltransferase 3; AltName: Full=UDP-galactose:beta-N-acetylglucosamine beta-1,4-galactosyltransferase 3; Includes: RecName: Full=N-acetyllactosamine synthase; AltName: Full=Nal synthase; Includes: RecName:…	Q5EA87	2.75253e-64	64	221.476	265	171
isotig14231	zmiz1_human ame: full=zinc finger miz domain-containing protein 1 ame: full=pias-like protein zimp10 ame: full=retinoic acid-induced protein 17	1067	gi|56404979|sp|Q9ULJ6.3|ZMIZ1_HUMANRecName: Full=Zinc finger MIZ domain-containing protein 1; AltName: Full=PIAS-like protein Zimp10; AltName: Full=Retinoic acid-induced protein 17	Q9ULJ6	2.70834e-39	84	153.68	108	91
isotig14351	cbp1_caeel ame: full=protein cbp-1	975	gi|408360352|sp|P34545.6|CBP1_CAEELRecName: Full=Protein cbp-1	P34545	1.66457e-27	43	118.627	228	100
isotig14473	dyh3_human ame: full=dynein heavy chain axonemal ame: full=axonemal beta dynein heavy chain 3 short= 3 ame: full=ciliary dynein heavy chain 3 ame: full=dnahc3-b	1356	gi|74762616|sp|Q8TD57.1|DYH3_HUMANRecName: Full=Dynein heavy chain 3, axonemal; AltName: Full=Axonemal beta dynein heavy chain 3; Short=HsADHC3; AltName: Full=Ciliary dynein heavy chain 3; AltName: Full=Dnahc3-b	Q8TD57	5.20027e-81	79	179.104	125	99
isotig14495	mll3_mouse ame: full=histone-lysine n-methyltransferase mll3 ame: full=myeloid lymphoid or mixed-lineage leukemia protein 3 homolog	902	gi|37999865|sp|Q8BRH4.2|MLL3_MOUSERecName: Full=Histone-lysine N-methyltransferase MLL3; AltName: Full=Myeloid/lymphoid or mixed-lineage leukemia protein 3 homolog	Q8BRH4	5.33928e-15	60	79.337	125	76
isotig14513	slo_drome ame: full=calcium-activated potassium channel slowpoke short=dslo ame: full=bk channel ame: full=maxi k channel short=	1346	gi|115311626|sp|Q03720.3|SLO_DROMERecName: Full=Calcium-activated potassium channel slowpoke; Short=dSlo; AltName: Full=BK channel; AltName: Full=Maxi K channel; Short=MaxiK	Q03720	8.14602e-169	82	513.457	365	302
isotig14569	kcnq1_squac ame: full=potassium voltage-gated channel subfamily kqt member 1 ame: full=iks producing slow voltage-gated potassium channel subunit alpha 1 ame: full=kqt-like 1 ame: full=voltage-gated potassium channel subunit	878	gi|14285391|sp|O73925.1|KCNQ1_SQUACRecName: Full=Potassium voltage-gated channel subfamily KQT member 1; AltName: Full=IKs producing slow voltage-gated potassium channel subunit alpha KvLQT1; AltName: Full=KQT-like 1; AltName: Full=Voltage-gated potassium channel subunit Kv7.1	O73925	1.05841e-36	79	142.51	115	91
isotig14607	imp2l_mouse ame: full=mitochondrial inner membrane protease subunit 2 ame: full=imp2-like protein	843	gi|81896985|sp|Q8BPT6.1|IMP2L_MOUSERecName: Full=Mitochondrial inner membrane protease subunit 2; AltName: Full=IMP2-like protein	Q8BPT6	7.39879e-33	59	124.02	166	98
isotig14629	ano39_astpe ame: full=nucleoplasmin-like protein ano39 ame: full=39 kda oocyte-expressed nucleolar protein ame: full=nucleic acid-associated protein 36 ame: full=nucleic acid-binding nuclear protein short=naap short=naap1 short=naap2	843	gi|74826616|sp|Q9NLA3.1|ANO39_ASTPERecName: Full=Nucleoplasmin-like protein ANO39; AltName: Full=39 kDa oocyte-expressed nucleolar protein; AltName: Full=Nucleic acid-associated protein 36; AltName: Full=Nucleic acid-binding nuclear protein; Short=NAAP; Short=NAAP1; Short=NAAP2	Q9NLA3	3.63468e-18	58	85.8853	117	69
isotig14671	siah1_danre ame: full=e3 ubiquitin-protein ligase siah1 ame: full=seven in absentia homolog 1 short=siah-1	1168	gi|46577417|sp|Q7ZVG6.2|SIAH1_DANRERecName: Full=E3 ubiquitin-protein ligase Siah1; AltName: Full=Seven in absentia homolog 1; Short=Siah-1	Q7ZVG6	7.73054e-160	88	457.988	271	239
isotig14673	kcp_mouse ame: full=kielin chordin-like protein ame: full=cysteine-rich bmp regulator 2 ame: full=cysteine-rich motor neuron 2 protein short=crim-2 ame: full=kielin chordin-like protein 1 short=kcp-1 flags: precursor	808	gi|341940651|sp|Q3U492.2|KCP_MOUSERecName: Full=Kielin/chordin-like protein; AltName: Full=Cysteine-rich BMP regulator 2; AltName: Full=Cysteine-rich motor neuron 2 protein; Short=CRIM-2; AltName: Full=Kielin/chordin-like protein 1; Short=KCP-1; Flags: Precursor	Q3U492	2.34204e-28	55	119.398	176	98
isotig14717	pgh1_rat ame: full=prostaglandin g h synthase 1 ame: full=cyclooxygenase-1 short=cox-1 ame: full=prostaglandin h2 synthase 1 short=pgh synthase 1 short=pghs-1 short=phs 1 ame: full=prostaglandin-endoperoxide synthase 1 flags: precursor	965	gi|3914292|sp|Q63921.2|PGH1_RATRecName: Full=Prostaglandin G/H synthase 1; AltName: Full=Cyclooxygenase-1; Short=COX-1; AltName: Full=Prostaglandin H2 synthase 1; Short=PGH synthase 1; Short=PGHS-1; Short=PHS 1; AltName: Full=Prostaglandin-endoperoxide synthase 1; Flags: Precursor	Q63921	3.76613e-39	76	149.828	121	93
isotig14729	pls1_mouse ame: full=phospholipid scramblase 1 short=pl scramblase 1 ame: full=ca(2+)-dependent phospholipid scramblase 1 ame: full=transplantability-associated protein 1 short=nor1 short=tra1	854	gi|14548195|sp|Q9JJ00.1|PLS1_MOUSERecName: Full=Phospholipid scramblase 1; Short=PL scramblase 1; AltName: Full=Ca(2+)-dependent phospholipid scramblase 1; AltName: Full=Transplantability-associated protein 1; Short=NOR1; Short=TRA1	Q9JJ00	2.29133e-29	55	118.242	172	96
isotig14793	red1_human ame: full=double-stranded rna-specific editase 1 ame: full=rna-editing deaminase 1 ame: full=rna-editing enzyme 1 ame: full=dsrna adenosine deaminase	1192	gi|2829669|sp|P78563.1|RED1_HUMANRecName: Full=Double-stranded RNA-specific editase 1; AltName: Full=RNA-editing deaminase 1; AltName: Full=RNA-editing enzyme 1; AltName: Full=dsRNA adenosine deaminase	P78563	1.13261e-17	72	88.5817	75	54
isotig14949	elav3_xenla ame: full=elav-like protein 3 ame: full=protein	725	gi|82245647|sp|Q91584.1|ELAV3_XENLARecName: Full=ELAV-like protein 3; AltName: Full=Protein ElrC	Q91584	1.5077e-49	70	171.785	174	123
isotig14951	ist1_mouse ame: full=ist1 homolog	869	gi|81904263|sp|Q9CX00.1|IST1_MOUSERecName: Full=IST1 homolog	Q9CX00	3.07904e-78	86	248.44	171	148
isotig14977	k1239_human ame: full=leucine-rich repeat and wd repeat-containing protein kiaa1239	708	gi|172044833|sp|Q9ULI1.3|K1239_HUMANRecName: Full=Leucine-rich repeat and WD repeat-containing protein KIAA1239	Q9ULI1	5.95559e-18	57	87.4261	121	70
isotig15019	can5_human ame: full=calpain-5 ame: full=calpain htra-3 ame: full=new calpain 3 short=ncl-3	683	gi|28376972|sp|O15484.2|CAN5_HUMANRecName: Full=Calpain-5; AltName: Full=Calpain htra-3; AltName: Full=New calpain 3; Short=nCL-3	O15484	6.28653e-73	76	239.58	193	147
isotig15065	cac1a_apime ame: full=voltage-dependent calcium channel type a subunit alpha-1 ame: full=cacophony protein	684	gi|322518442|sp|C9D7C2.1|CAC1A_APIMERecName: Full=Voltage-dependent calcium channel type A subunit alpha-1; AltName: Full=Cacophony protein	C9D7C2	3.70987e-13	79	72.4034	48	38
isotig15109	ruxe_danre ame: full=small nuclear ribonucleoprotein e short=snrnp-e ame: full=sm protein e short=sm-e short=	660	gi|54039591|sp|Q7ZUG0.1|RUXE_DANRERecName: Full=Small nuclear ribonucleoprotein E; Short=snRNP-E; AltName: Full=Sm protein E; Short=Sm-E; Short=SmE	Q7ZUG0	9.85674e-49	95	160.999	86	82
isotig15159	ine_drome ame: full=sodium- and chloride-dependent gaba transporter ine ame: full=protein inebriated ame: full=protein receptor oscillation a	716	gi|74948405|sp|Q9VR07.1|INE_DROMERecName: Full=Sodium- and chloride-dependent GABA transporter ine; AltName: Full=Protein inebriated; AltName: Full=Protein receptor oscillation A	Q9VR07	2.96516e-54	83	191.815	132	110
isotig15217	cav1_didma ame: full=caveolin-1	636	gi|90111833|sp|Q2QL79.1|CAV1_DIDMARecName: Full=Caveolin-1	Q2QL79	3.70079e-29	57	112.464	124	71
isotig15233	pgdh_macfa ame: full=15-hydroxyprostaglandin dehydrogenase	808	gi|62510821|sp|Q8MJY8.1|PGDH_MACFARecName: Full=15-hydroxyprostaglandin dehydrogenase [NAD(+)]; Short=15-PGDH; AltName: Full=Prostaglandin dehydrogenase 1	Q8MJY8	4.53251e-40	70	145.591	130	91
isotig15259	trpg_caeel ame: full=transient receptor potential channel ame: full=abnormal gonad development protein 2	818	gi|33112467|sp|Q93971.4|TRPG_CAEELRecName: Full=Transient receptor potential channel; AltName: Full=Abnormal gonad development protein 2	Q93971	2.41017e-68	68	236.113	275	189
isotig15261	aso_tobac ame: full=l-ascorbate oxidase short=aso short=ascorbase flags: precursor	761	gi|2493321|sp|Q40588.1|ASO_TOBACRecName: Full=L-ascorbate oxidase; Short=ASO; Short=Ascorbase; Flags: Precursor	Q40588	1.59884e-25	55	108.997	129	72
isotig15321	rs10_lumru ame: full=40s ribosomal protein s10	657	gi|20139984|sp|O77302.1|RS10_LUMRURecName: Full=40S ribosomal protein S10	O77302	4.12752e-62	80	197.208	140	112
isotig15331	plcl_mytga ame: full=perlucin-like protein flags: precursor	610	gi|322966877|sp|P86854.1|PLCL_MYTGARecName: Full=Perlucin-like protein; Flags: Precursor	P86854	9.97095e-17	49	78.1814	145	72
isotig15349	rs28_ictpu ame: full=40s ribosomal protein s28	677	gi|22001967|sp|Q90YP3.1|RS28_ICTPURecName: Full=40S ribosomal protein S28 >gi|51316653|sp|Q6PBK3.1|RS28_DANRE RecName: Full=40S ribosomal protein S28	Q90YP3	1.48428e-24	98	97.4413	51	50
isotig15399	acsf2_rat ame: full=acyl- synthetase family member mitochondrial flags: precursor	789	gi|123781622|sp|Q499N5.1|ACSF2_RATRecName: Full=Acyl-CoA synthetase family member 2, mitochondrial; Flags: Precursor	Q499N5	7.23664e-67	73	224.172	186	136
isotig15437	brsk1_mouse ame: full=serine threonine-protein kinase brsk1 ame: full=brain-specific serine threonine-protein kinase 1 short=br serine threonine-protein kinase 1 ame: full=serine threonine-protein kinase sad-b	599	gi|81910019|sp|Q5RJI5.1|BRSK1_MOUSERecName: Full=Serine/threonine-protein kinase BRSK1; AltName: Full=Brain-specific serine/threonine-protein kinase 1; Short=BR serine/threonine-protein kinase 1; AltName: Full=Serine/threonine-protein kinase SAD-B	Q5RJI5	2.31163e-85	97	184.496	93	91
isotig15680	rs18_aeqir ame: full=40s ribosomal protein s18	508	gi|41018060|sp|Q8IT98.1|RS18_AEQIRRecName: Full=40S ribosomal protein S18	Q8IT98	8.40433e-89	98	263.077	135	133
isotig15767	rs25_brabe ame: full=40s ribosomal protein s25	483	gi|51316865|sp|Q8ISN9.1|RS25_BRABERecName: Full=40S ribosomal protein S25	Q8ISN9	9.88459e-35	87	123.635	80	70
isotig15804	sc61g_cioin ame: full=protein transport protein sec61 subunit gamma	477	gi|38605331|sp|Q8I7D9.1|SC61G_CIOINRecName: Full=Protein transport protein Sec61 subunit gamma	Q8I7D9	5.67493e-25	97	96.6709	68	66
contig23658	dicer_danre ame: full=endoribonuclease dicer	1804	gi|229485378|sp|Q6TV19.2|DICER_DANRERecName: Full=Endoribonuclease Dicer	Q6TV19	1.17611e-98	63	335.88	430	273
contig23662	2aaa_pig ame: full=serine threonine-protein phosphatase 2a 65 kda regulatory subunit a alpha isoform ame: full=pp2a subunit a isoform pr65-alpha ame: full=pp2a subunit a isoform r1-alpha	1752	gi|1702996|sp|P54612.2|2AAA_PIGRecName: Full=Serine/threonine-protein phosphatase 2A 65 kDa regulatory subunit A alpha isoform; AltName: Full=PP2A subunit A isoform PR65-alpha; AltName: Full=PP2A subunit A isoform R1-alpha >gi|52782731|sp|Q76MZ3.3|2AAA_MOUSE RecName: Full=Serine/threonine-protein phosphatase 2A 65 kDa regulatory subunit A alpha isoform; AltName: Full=PP2A subunit A isoform PR65-a…	P54612	0	89	680.633	415	370
contig23686	idhp_pig ame: full=isocitrate dehydrogenase	1873	gi|462384|sp|P33198.1|IDHP_PIGRecName: Full=Isocitrate dehydrogenase [NADP], mitochondrial; Short=IDH; AltName: Full=ICD-M; AltName: Full=IDP; AltName: Full=NADP(+)-specific ICDH; AltName: Full=Oxalosuccinate decarboxylase; Flags: Precursor	P33198	0	87	678.322	412	359
isotig16249	nupl1_rat ame: full=nucleoporin p58 p45 ame: full=nucleoporin-like protein 1	1707	gi|48429022|sp|P70581.1|NUPL1_RATRecName: Full=Nucleoporin p58/p45; AltName: Full=Nucleoporin-like protein 1	P70581	7.50626e-74	69	252.292	271	187
isotig16254	nu205_human ame: full=nuclear pore complex protein nup205 ame: full=205 kda nucleoporin ame: full=nucleoporin nup205	707	gi|296439283|sp|Q92621.3|NU205_HUMANRecName: Full=Nuclear pore complex protein Nup205; AltName: Full=205 kDa nucleoporin; AltName: Full=Nucleoporin Nup205	Q92621	2.45509e-38	68	147.902	168	115
isotig16315	prp8_mouse ame: full=pre-mrna-processing-splicing factor 8 ame: full=splicing factor prp8	7523	gi|269849633|sp|Q99PV0.2|PRP8_MOUSERecName: Full=Pre-mRNA-processing-splicing factor 8; AltName: Full=Splicing factor Prp8	Q99PV0	0	97	4431.71	2317	2260
isotig16323	m3k19_human ame: full=mitogen-activated protein kinase kinase kinase 19 ame: full=regulated in protein kinase ame: full=sps1 ste20-related protein kinase ysk4	7344	gi|74755104|sp|Q56UN5.1|M3K19_HUMANRecName: Full=Mitogen-activated protein kinase kinase kinase 19; AltName: Full=Regulated in COPD, protein kinase; AltName: Full=SPS1/STE20-related protein kinase YSK4	Q56UN5	5.28794e-108	79	384.415	278	222
isotig16325	nipbl_mouse ame: full=nipped-b-like protein ame: full=delangin homolog ame: full=scc2 homolog	7273	gi|50400866|sp|Q6KCD5.1|NIPBL_MOUSERecName: Full=Nipped-B-like protein; AltName: Full=Delangin homolog; AltName: Full=SCC2 homolog	Q6KCD5	0	71	1451.8	1461	1045
isotig16330	atrx_human ame: full=transcriptional regulator atrx ame: full=atp-dependent helicase atrx ame: full=x-linked helicase ii ame: full=x-linked nuclear protein short=xnp ame: full=znf-hx	7238	gi|311033500|sp|P46100.5|ATRX_HUMANRecName: Full=Transcriptional regulator ATRX; AltName: Full=ATP-dependent helicase ATRX; AltName: Full=X-linked helicase II; AltName: Full=X-linked nuclear protein; Short=XNP; AltName: Full=Znf-HX	P46100	1.54519e-146	79	514.612	388	309
isotig16334	rsf1_human ame: full=remodeling and spacing factor 1 short=rsf-1 ame: full=hbv px-associated protein 8 ame: full=hepatitis b virus x-associated protein ame: full=p325 subunit of rsf chromatin-remodeling complex	7115	gi|251757329|sp|Q96T23.2|RSF1_HUMANRecName: Full=Remodeling and spacing factor 1; Short=Rsf-1; AltName: Full=HBV pX-associated protein 8; AltName: Full=Hepatitis B virus X-associated protein; AltName: Full=p325 subunit of RSF chromatin-remodeling complex	Q96T23	2.1499e-49	68	198.364	190	131
isotig16339	sbno1_mouse ame: full=protein strawberry notch homolog 1 short=msno1	6958	gi|166233533|sp|Q689Z5.2|SBNO1_MOUSERecName: Full=Protein strawberry notch homolog 1; Short=mSno1	Q689Z5	0	71	1453.34	1389	995
isotig16345	tdrd1_oryla ame: full=tudor domain-containing protein 1	6854	gi|226726332|sp|A9CPT4.1|TDRD1_ORYLARecName: Full=Tudor domain-containing protein 1	A9CPT4	4.22057e-47	41	189.889	879	364
isotig16347	tlk1_human ame: full=serine threonine-protein kinase tousled-like 1 ame: full=pku-beta ame: full=tousled-like kinase 1	6799	gi|34223086|sp|Q9UKI8.2|TLK1_HUMANRecName: Full=Serine/threonine-protein kinase tousled-like 1; AltName: Full=PKU-beta; AltName: Full=Tousled-like kinase 1	Q9UKI8	0	68	684.485	731	504
isotig16350	e75_meten ame: full=nuclear hormone receptor e75 ame: full=nuclear receptor subfamily 1 group d member 3	6695	gi|6015045|sp|O77245.1|E75_METENRecName: Full=Nuclear hormone receptor E75; AltName: Full=Nuclear receptor subfamily 1 group D member 3	O77245	7.20334e-125	68	413.69	375	257
isotig16357	m3k1_rat ame: full=mitogen-activated protein kinase kinase kinase 1 ame: full=mapk erk kinase kinase 1 short=mek kinase 1 short=mekk 1	6591	gi|2499638|sp|Q62925.1|M3K1_RATRecName: Full=Mitogen-activated protein kinase kinase kinase 1; AltName: Full=MAPK/ERK kinase kinase 1; Short=MEK kinase 1; Short=MEKK 1	Q62925	2.90582e-98	75	268.855	231	174
isotig16361	ddx3_xenla ame: full= atp-dependent rna helicase an3	6529	gi|113825|sp|P24346.1|DDX3_XENLARecName: Full=Putative ATP-dependent RNA helicase an3	P24346	0	90	721.465	428	389
isotig16368	kdm5a_mouse ame: full=lysine-specific demethylase 5a ame: full=histone demethylase jarid1a ame: full=jumonji arid domain-containing protein 1a ame: full=retinoblastoma-binding protein 2 short=rbbp-2	6482	gi|150383496|sp|Q3UXZ9.2|KDM5A_MOUSERecName: Full=Lysine-specific demethylase 5A; AltName: Full=Histone demethylase JARID1A; AltName: Full=Jumonji/ARID domain-containing protein 1A; AltName: Full=Retinoblastoma-binding protein 2; Short=RBBP-2	Q3UXZ9	0	74	1286.17	1167	864
isotig16370	clh_mouse ame: full=clathrin heavy chain 1	6444	gi|66773801|sp|Q68FD5.3|CLH_MOUSERecName: Full=Clathrin heavy chain 1	Q68FD5	0	92	2861.63	1648	1528
isotig16372	tripc_mouse ame: full=e3 ubiquitin-protein ligase trip12 ame: full=thyroid receptor-interacting protein 12 short=tr-interacting protein 12 short=trip-12	6419	gi|408407544|sp|G5E870.1|TRIPC_MOUSERecName: Full=E3 ubiquitin-protein ligase TRIP12; AltName: Full=Thyroid receptor-interacting protein 12; Short=TR-interacting protein 12; Short=TRIP-12	G5E870	0	74	1888.23	1646	1219
isotig16378	kdm4b_drome ame: full=probable lysine-specific demethylase 4b ame: full=probable domain-containing histone demethylation protein 3b	6358	gi|166215069|sp|Q9V6L0.3|KDM4B_DROMERecName: Full=Probable lysine-specific demethylase 4B; AltName: Full=Probable JmjC domain-containing histone demethylation protein 3B	Q9V6L0	1.00906e-167	83	533.487	337	282
isotig16393	pcsk6_human ame: full=proprotein convertase subtilisin kexin type 6 ame: full=paired basic amino acid cleaving enzyme 4 ame: full=subtilisin-like proprotein convertase 4 short=spc4 ame: full=subtilisin kexin-like protease pace4 flags: precursor	6092	gi|129542|sp|P29122.1|PCSK6_HUMANRecName: Full=Proprotein convertase subtilisin/kexin type 6; AltName: Full=Paired basic amino acid cleaving enzyme 4; AltName: Full=Subtilisin-like proprotein convertase 4; Short=SPC4; AltName: Full=Subtilisin/kexin-like protease PACE4; Flags: Precursor	P29122	0	59	632.098	858	512
isotig16395	wnk3_mouse ame: full=serine threonine-protein kinase wnk3 ame: full=protein kinase lysine-deficient 3 ame: full=protein kinase with no lysine 3	6066	gi|442570280|sp|Q80XP9.3|WNK3_MOUSERecName: Full=Serine/threonine-protein kinase WNK3; AltName: Full=Protein kinase lysine-deficient 3; AltName: Full=Protein kinase with no lysine 3	Q80XP9	2.39969e-153	81	525.398	361	295
isotig16401	sall1_human ame: full=sal-like protein 1 ame: full=spalt-like transcription factor 1 ame: full=zinc finger protein 794 ame: full=zinc finger protein sall1 ame: full=zinc finger protein spalt-1 short=hsal1 short=sal-1	5969	gi|296452895|sp|Q9NSC2.2|SALL1_HUMANRecName: Full=Sal-like protein 1; AltName: Full=Spalt-like transcription factor 1; AltName: Full=Zinc finger protein 794; AltName: Full=Zinc finger protein SALL1; AltName: Full=Zinc finger protein Spalt-1; Short=HSal1; Short=Sal-1	Q9NSC2	3.65655e-58	59	226.098	274	162
isotig16415	nog2_human ame: full=nucleolar gtp-binding protein 2 ame: full=autoantigen ngp-1	5745	gi|3334276|sp|Q13823.1|NOG2_HUMANRecName: Full=Nucleolar GTP-binding protein 2; AltName: Full=Autoantigen NGP-1	Q13823	0	75	677.937	544	411
isotig16417	cut_drome ame: full=homeobox protein cut	5731	gi|123334|sp|P10180.1|CUT_DROMERecName: Full=Homeobox protein cut	P10180	2.0504e-51	86	204.912	134	116
isotig16418	svep1_rat ame: full= von willebrand factor type egf and pentraxin domain-containing protein 1 flags: precursor	5719	gi|182676519|sp|P0C6B8.1|SVEP1_RATRecName: Full=Sushi, von Willebrand factor type A, EGF and pentraxin domain-containing protein 1; Flags: Precursor	P0C6B8	0	44	861.677	1799	801
isotig16421	ubp36_mouse ame: full=ubiquitin carboxyl-terminal hydrolase 36 ame: full=deubiquitinating enzyme 36 ame: full=ubiquitin thioesterase 36 ame: full=ubiquitin-specific-processing protease 36	5699	gi|251765139|sp|B1AQJ2.1|UBP36_MOUSERecName: Full=Ubiquitin carboxyl-terminal hydrolase 36; AltName: Full=Deubiquitinating enzyme 36; AltName: Full=Ubiquitin thioesterase 36; AltName: Full=Ubiquitin-specific-processing protease 36	B1AQJ2	3.68968e-133	66	451.44	486	323
isotig16436	ell_human ame: full=rna polymerase ii elongation factor ell ame: full=eleven-nineteen lysine-rich leukemia protein	5592	gi|1706635|sp|P55199.1|ELL_HUMANRecName: Full=RNA polymerase II elongation factor ELL; AltName: Full=Eleven-nineteen lysine-rich leukemia protein	P55199	6.02372e-29	70	128.642	110	77
isotig16437	stan_drome ame: full=protocadherin-like wing polarity protein stan ame: full=protein flamingo ame: full=protein starry night flags: precursor	5588	gi|226694203|sp|Q9V5N8.4|STAN_DROMERecName: Full=Protocadherin-like wing polarity protein stan; AltName: Full=Protein flamingo; AltName: Full=Protein starry night; Flags: Precursor	Q9V5N8	0	58	1207.97	1689	985
isotig16439	vir_human ame: full=protein virilizer homolog	5578	gi|160221326|sp|Q69YN4.2|VIR_HUMANRecName: Full=Protein virilizer homolog	Q69YN4	1.09117e-153	51	525.398	1541	790
isotig16441	sik2_mouse ame: full=serine threonine-protein kinase sik2 ame: full=salt-inducible kinase 2 short=sik-2 ame: full=serine threonine-protein kinase snf1-like kinase 2	5556	gi|59798961|sp|Q8CFH6.1|SIK2_MOUSERecName: Full=Serine/threonine-protein kinase SIK2; AltName: Full=Salt-inducible kinase 2; Short=SIK-2; AltName: Full=Serine/threonine-protein kinase SNF1-like kinase 2	Q8CFH6	7.1084e-178	71	570.466	492	350
isotig16452	ks6a3_human ame: full=ribosomal protein s6 kinase alpha-3 short=s6k-alpha-3 ame: full=90 kda ribosomal protein s6 kinase 3 short=p90-rsk 3 short=p90rsk3 ame: full=insulin-stimulated protein kinase 1 short=ispk-1 ame: full=map kinase-activated protein kinase 1b short=mapk-activated protein kinase 1b short=mapkap kinase 1b short=mapkapk-1b ame: full=ribosomal s6 kinase 2 short=rsk-2 ame: full=pp90r…	5465	gi|1730070|sp|P51812.1|KS6A3_HUMANRecName: Full=Ribosomal protein S6 kinase alpha-3; Short=S6K-alpha-3; AltName: Full=90 kDa ribosomal protein S6 kinase 3; Short=p90-RSK 3; Short=p90RSK3; AltName: Full=Insulin-stimulated protein kinase 1; Short=ISPK-1; AltName: Full=MAP kinase-activated protein kinase 1b; Short=MAPK-activated protein kinase 1b; Short=MAPKAP kinase 1b; Short=MAPKAPK-1b; AltName: F…	P51812	0	83	1074.31	734	611
isotig16456	tadbp_xentr ame: full=tar dna-binding protein 43 short=tdp-43	5437	gi|123915948|sp|Q28F51.1|TADBP_XENTRRecName: Full=TAR DNA-binding protein 43; Short=TDP-43	Q28F51	1.85871e-100	74	335.495	298	221
isotig16459	kdm3b_mouse ame: full=lysine-specific demethylase 3b ame: full= domain-containing histone demethylation protein 2b ame: full=jumonji domain-containing protein 1b	5399	gi|97054042|sp|Q6ZPY7.2|KDM3B_MOUSERecName: Full=Lysine-specific demethylase 3B; AltName: Full=JmjC domain-containing histone demethylation protein 2B; AltName: Full=Jumonji domain-containing protein 1B	Q6ZPY7	0	59	727.628	904	541
isotig16462	orb2_drome ame: full=probable rna-binding protein orb2	5376	gi|75027451|sp|Q9VSR3.1|ORB2_DROMERecName: Full=Probable RNA-binding protein orb2	Q9VSR3	5.57987e-38	88	109.768	53	47
isotig16469	mog5_caeel ame: full=probable pre-mrna-splicing factor atp-dependent rna helicase mog-5 ame: full=masculinization of germline protein 5 ame: full=sex determination protein mog-5	5024	gi|2500543|sp|Q09530.1|MOG5_CAEELRecName: Full=Probable pre-mRNA-splicing factor ATP-dependent RNA helicase mog-5; AltName: Full=Masculinization of germline protein 5; AltName: Full=Sex determination protein mog-5	Q09530	1.11081e-102	66	362.459	414	275
isotig16471	smca4_mouse ame: full=transcription activator brg1 ame: full=atp-dependent helicase smarca4 ame: full=brg1-associated factor 190a short=baf190a ame: full=protein brahma homolog 1 ame: full=snf2-beta ame: full=swi snf-related matrix-associated actin-dependent regulator of chromatin subfamily a member 4	5332	gi|123790047|sp|Q3TKT4.1|SMCA4_MOUSERecName: Full=Transcription activator BRG1; AltName: Full=ATP-dependent helicase SMARCA4; AltName: Full=BRG1-associated factor 190A; Short=BAF190A; AltName: Full=Protein brahma homolog 1; AltName: Full=SNF2-beta; AltName: Full=SWI/SNF-related matrix-associated actin-dependent regulator of chromatin subfamily A member 4	Q3TKT4	0	83	1460.66	1181	986
isotig16475	rpb1_mouse ame: full=dna-directed rna polymerase ii subunit rpb1 short=rna polymerase ii subunit b1 ame: full=dna-directed rna polymerase ii subunit a ame: full=dna-directed rna polymerase iii largest subunit	5289	gi|133327|sp|P08775.3|RPB1_MOUSERecName: Full=DNA-directed RNA polymerase II subunit RPB1; Short=RNA polymerase II subunit B1; AltName: Full=DNA-directed RNA polymerase II subunit A; AltName: Full=DNA-directed RNA polymerase III largest subunit	P08775	0	89	2520.73	1580	1414
isotig16479	hunb_bommo ame: full=protein hunchback	5262	gi|11132763|sp|O18326.1|HUNB_BOMMORecName: Full=Protein hunchback	O18326	3.20988e-59	78	215.698	152	119
isotig16481	djc10_ponab ame: full= homolog subfamily c member 10 flags: precursor	5254	gi|75041128|sp|Q5R5L3.1|DJC10_PONABRecName: Full=DnaJ homolog subfamily C member 10; Flags: Precursor	Q5R5L3	0	61	667.537	805	493
isotig16492	kdc2_drome ame: full=protein kinase dc2	5179	gi|73620971|sp|P16912.2|KDC2_DROMERecName: Full=Protein kinase DC2	P16912	4.05318e-136	82	441.81	321	264
isotig16493	tpr_rat ame: full=nucleoprotein tpr ame: full=megator ame: full=npc-associated intranuclear protein ame: full=translocated promoter region protein	5185	gi|487522969|sp|F1MA98.1|TPR_RATRecName: Full=Nucleoprotein TPR; AltName: Full=Megator; AltName: Full=NPC-associated intranuclear protein; AltName: Full=Translocated promoter region protein	F1MA98	0	57	696.812	1701	979
isotig16500	pi4kb_calja ame: full=phosphatidylinositol 4-kinase beta short=pi4k-beta short=pi4kbeta short= ns 4-kinase beta	5167	gi|224472914|sp|B0KWC1.1|PI4KB_CALJARecName: Full=Phosphatidylinositol 4-kinase beta; Short=PI4K-beta; Short=PI4Kbeta; Short=PtdIns 4-kinase beta	B0KWC1	0	73	805.053	731	540
isotig16502	ack1_rat ame: full=activated cdc42 kinase 1 short=ack-1 ame: full=tyrosine kinase non-receptor protein 2	5158	gi|81883523|sp|Q5U2X5.1|ACK1_RATRecName: Full=Activated CDC42 kinase 1; Short=ACK-1; AltName: Full=Tyrosine kinase non-receptor protein 2	Q5U2X5	4.50177e-155	68	452.21	419	285
isotig16507	nsd2_mouse ame: full=histone-lysine n-methyltransferase nsd2 ame: full=multiple myeloma set domain-containing protein short=mmset ame: full=nuclear set domain-containing protein 2 short=nsd2 ame: full=wolf-hirschhorn syndrome candidate 1 protein homolog short=whsc1	5116	gi|118572947|sp|Q8BVE8.2|NSD2_MOUSERecName: Full=Histone-lysine N-methyltransferase NSD2; AltName: Full=Multiple myeloma SET domain-containing protein; Short=MMSET; AltName: Full=Nuclear SET domain-containing protein 2; Short=NSD2; AltName: Full=Wolf-Hirschhorn syndrome candidate 1 protein homolog; Short=WHSC1	Q8BVE8	0	70	768.844	666	470
isotig16515	myo6_pig ame: full=unconventional myosin-vi ame: full=unconventional myosin-6	5064	gi|75039721|sp|Q29122.1|MYO6_PIGRecName: Full=Unconventional myosin-VI; AltName: Full=Unconventional myosin-6	Q29122	0	77	1155.58	1062	822
isotig16521	vgfr1_mouse ame: full=vascular endothelial growth factor receptor 1 short=vegfr-1 ame: full=embryonic receptor kinase 2 ame: full=fms-like tyrosine kinase 1 short=flt-1 ame: full=tyrosine-protein kinase receptor flt flags: precursor	5044	gi|549319|sp|P35969.1|VGFR1_MOUSERecName: Full=Vascular endothelial growth factor receptor 1; Short=VEGFR-1; AltName: Full=Embryonic receptor kinase 2; AltName: Full=Fms-like tyrosine kinase 1; Short=FLT-1; AltName: Full=Tyrosine-protein kinase receptor FLT; Flags: Precursor	P35969	4.55228e-130	47	446.047	1123	538
isotig16532	ddx6_drome ame: full= atp-dependent rna helicase me31b ame: full=maternal expression at 31b	4999	gi|41712743|sp|P23128.3|DDX6_DROMERecName: Full=Putative ATP-dependent RNA helicase me31b; AltName: Full=Maternal expression at 31B	P23128	0	88	704.516	427	376
isotig16537	ash1l_mouse ame: full=histone-lysine n-methyltransferase ash1l ame: full=ash1-like protein ame: full=absent small and homeotic disks protein 1 homolog	4978	gi|341940590|sp|Q99MY8.3|ASH1L_MOUSERecName: Full=Histone-lysine N-methyltransferase ASH1L; AltName: Full=ASH1-like protein; AltName: Full=Absent small and homeotic disks protein 1 homolog	Q99MY8	6.40538e-37	74	157.147	119	89
isotig16543	cdkl5_mouse ame: full=cyclin-dependent kinase-like 5	4940	gi|123791860|sp|Q3UTQ8.1|CDKL5_MOUSERecName: Full=Cyclin-dependent kinase-like 5	Q3UTQ8	1.42155e-158	87	514.612	298	262
isotig16545	clu_culqu ame: full=clustered mitochondria protein homolog	4939	gi|238688267|sp|B0W2S0.1|CLU_CULQURecName: Full=Clustered mitochondria protein homolog	B0W2S0	0	77	1623.6	1325	1023
isotig16550	cwc22_xenla ame: full=pre-mrna-splicing factor cwc22 homolog ame: full=nucampholin homolog	4916	gi|82177866|sp|Q52KN9.1|CWC22_XENLARecName: Full=Pre-mRNA-splicing factor CWC22 homolog; AltName: Full=Nucampholin homolog	Q52KN9	0	83	760.37	546	457
isotig16551	xpo1_mouse ame: full=exportin-1 short=exp1 ame: full=chromosome region maintenance 1 protein homolog	4916	gi|68053169|sp|Q6P5F9.1|XPO1_MOUSERecName: Full=Exportin-1; Short=Exp1; AltName: Full=Chromosome region maintenance 1 protein homolog	Q6P5F9	0	89	1803.88	1075	961
isotig16559	ita4_mouse ame: full=integrin alpha-4 ame: full=cd49 antigen-like family member d ame: full=integrin alpha-iv ame: full=lymphocyte peyer patch adhesion molecules subunit alpha short=lpam subunit alpha ame: full=vla-4 subunit alpha ame: cd_antigen=cd49d flags: precursor	4881	gi|266394|sp|Q00651.1|ITA4_MOUSERecName: Full=Integrin alpha-4; AltName: Full=CD49 antigen-like family member D; AltName: Full=Integrin alpha-IV; AltName: Full=Lymphocyte Peyer patch adhesion molecules subunit alpha; Short=LPAM subunit alpha; AltName: Full=VLA-4 subunit alpha; AltName: CD_antigen=CD49d; Flags: Precursor	Q00651	1.25113e-50	57	127.872	214	124
isotig16565	hecw2_human ame: full=e3 ubiquitin-protein ligase hecw2 ame: full= c2 and ww domain-containing protein 2 ame: full=nedd4-like e3 ubiquitin-protein ligase 2	4850	gi|126215718|sp|Q9P2P5.2|HECW2_HUMANRecName: Full=E3 ubiquitin-protein ligase HECW2; AltName: Full=HECT, C2 and WW domain-containing protein 2; AltName: Full=NEDD4-like E3 ubiquitin-protein ligase 2	Q9P2P5	0	78	848.966	639	504
isotig16569	tnpo1_human ame: full=transportin-1 ame: full=importin beta-2 ame: full=karyopherin beta-2 ame: full=m9 region interaction protein short=mip	4838	gi|259016171|sp|Q92973.2|TNPO1_HUMANRecName: Full=Transportin-1; AltName: Full=Importin beta-2; AltName: Full=Karyopherin beta-2; AltName: Full=M9 region interaction protein; Short=MIP	Q92973	0	89	1457.97	893	798
isotig16576	ckap5_human ame: full=cytoskeleton-associated protein 5 ame: full=colonic and hepatic tumor overexpressed gene protein short=ch-tog	4799	gi|212276513|sp|Q14008.3|CKAP5_HUMANRecName: Full=Cytoskeleton-associated protein 5; AltName: Full=Colonic and hepatic tumor overexpressed gene protein; Short=Ch-TOG	Q14008	0	69	1266.91	1444	998
isotig16580	trd7b_danre ame: full=tudor domain-containing protein 7b	4790	gi|334351210|sp|E7FDW8.2|TRD7B_DANRERecName: Full=Tudor domain-containing protein 7B	E7FDW8	3.01719e-20	52	101.679	197	103
isotig16589	papd5_mouse ame: full=pap-associated domain-containing protein 5 ame: full=topoisomerase-related function protein 4-2 short=trf4-2	4774	gi|60392891|sp|Q68ED3.2|PAPD5_MOUSERecName: Full=PAP-associated domain-containing protein 5; AltName: Full=Topoisomerase-related function protein 4-2; Short=TRF4-2	Q68ED3	9.21589e-152	77	484.952	370	285
isotig16592	pax5_mouse ame: full=paired box protein pax-5 ame: full=b-cell-specific transcription factor short=bsap	4756	gi|400733|sp|Q02650.1|PAX5_MOUSERecName: Full=Paired box protein Pax-5; AltName: Full=B-cell-specific transcription factor; Short=BSAP	Q02650	1.44704e-41	80	164.081	115	92
isotig16596	pa24a_chick ame: full=cytosolic phospholipase a2 short=cpla2 ame: full=phospholipase a2 group iva includes: ame: full=phospholipase a2 ame: full=phosphatidylcholine 2-acylhydrolase includes: ame: full=lysophospholipase	4732	gi|1352706|sp|P49147.1|PA24A_CHICKRecName: Full=Cytosolic phospholipase A2; Short=cPLA2; AltName: Full=Phospholipase A2 group IVA; Includes: RecName: Full=Phospholipase A2; AltName: Full=Phosphatidylcholine 2-acylhydrolase; Includes: RecName: Full=Lysophospholipase	P49147	0	64	663.685	782	504
isotig16599	rbp2_mouse ame: full=e3 sumo-protein ligase 2 ame: full=ran-binding protein 2 short= 2 includes: ame: full= peptidyl-prolyl cis-trans isomerase short=ppiase ame: full=rotamase	4726	gi|341941873|sp|Q9ERU9.2|RBP2_MOUSERecName: Full=E3 SUMO-protein ligase RanBP2; AltName: Full=Ran-binding protein 2; Short=RanBP2; Includes: RecName: Full=Putative peptidyl-prolyl cis-trans isomerase; Short=PPIase; AltName: Full=Rotamase	Q9ERU9	2.66808e-54	58	214.157	272	160
isotig16601	piwl2_xentr ame: full=piwi-like protein 2	4710	gi|226701017|sp|A8KBF3.1|PIWL2_XENTRRecName: Full=Piwi-like protein 2	A8KBF3	0	68	781.556	764	526
isotig16607	gnas_lymst ame: full=guanine nucleotide-binding protein g subunit alpha ame: full=adenylate cyclase-stimulating g alpha protein	4686	gi|232141|sp|P30684.1|GNAS_LYMSTRecName: Full=Guanine nucleotide-binding protein G(s) subunit alpha; AltName: Full=Adenylate cyclase-stimulating G alpha protein	P30684	0	90	657.907	378	342
isotig16610	rent1_mouse ame: full=regulator of nonsense transcripts 1 ame: full=atp-dependent helicase rent1 ame: full=nonsense mrna reducing factor 1 short=norf1 ame: full=up-frameshift suppressor 1 homolog short=mupf1	4668	gi|150387852|sp|Q9EPU0.2|RENT1_MOUSERecName: Full=Regulator of nonsense transcripts 1; AltName: Full=ATP-dependent helicase RENT1; AltName: Full=Nonsense mRNA reducing factor 1; Short=NORF1; AltName: Full=Up-frameshift suppressor 1 homolog; Short=mUpf1	Q9EPU0	0	82	1658.27	1129	937
isotig16617	lmtk1_mouse ame: full=serine threonine-protein kinase lmtk1 ame: full=apoptosis-associated tyrosine kinase short=aatyk ame: full=brain apoptosis-associated tyrosine kinase ame: full=lemur tyrosine kinase 1	4641	gi|81912939|sp|Q80YE4.1|LMTK1_MOUSERecName: Full=Serine/threonine-protein kinase LMTK1; AltName: Full=Apoptosis-associated tyrosine kinase; Short=AATYK; AltName: Full=Brain apoptosis-associated tyrosine kinase; AltName: Full=Lemur tyrosine kinase 1	Q80YE4	1.85279e-54	51	213.386	375	194
isotig16624	tead1_mouse ame: full=transcriptional enhancer factor tef-1 ame: full=ntef-1 ame: full=protein gt-iic ame: full=tea domain family member 1 short=tead-1 ame: full=transcription factor 13 short=tcf-13	4629	gi|3041734|sp|P30051.2|TEAD1_MOUSERecName: Full=Transcriptional enhancer factor TEF-1; AltName: Full=NTEF-1; AltName: Full=Protein GT-IIC; AltName: Full=TEA domain family member 1; Short=TEAD-1; AltName: Full=Transcription factor 13; Short=TCF-13	P30051	0	80	591.652	441	357
isotig16627	pyr1_squac ame: full=cad protein includes: ame: full=glutamine-dependent carbamoyl-phosphate synthase includes: ame: full=aspartate carbamoyltransferase includes: ame: full=dihydroorotase	4613	gi|3024509|sp|Q91437.1|PYR1_SQUACRecName: Full=CAD protein; Includes: RecName: Full=Glutamine-dependent carbamoyl-phosphate synthase; Includes: RecName: Full=Aspartate carbamoyltransferase; Includes: RecName: Full=Dihydroorotase	Q91437	0	83	2087.38	1467	1223
isotig16631	brca2_felca ame: full=breast cancer type 2 susceptibility protein homolog ame: full=fanconi anemia group d1 protein homolog	4591	gi|75046422|sp|Q864S8.2|BRCA2_FELCARecName: Full=Breast cancer type 2 susceptibility protein homolog; AltName: Full=Fanconi anemia group D1 protein homolog	Q864S8	1.02749e-34	55	149.828	225	124
isotig16634	kcc2d_chick ame: full=calcium calmodulin-dependent protein kinase type ii delta chain short= kinase ii subunit delta short= -kinase ii delta chain short= -ii subunit delta	4598	gi|82233840|sp|Q5ZKI0.1|KCC2D_CHICKRecName: Full=Calcium/calmodulin-dependent protein kinase type II delta chain; Short=CaM kinase II subunit delta; Short=CaM-kinase II delta chain; Short=CaMK-II subunit delta	Q5ZKI0	0	89	803.127	476	428
isotig16651	ash1l_human ame: full=histone-lysine n-methyltransferase ash1l ame: full=ash1-like protein short=huash1 ame: full=absent small and homeotic disks protein 1 homolog ame: full=lysine n-methyltransferase 2h	4549	gi|117949323|sp|Q9NR48.2|ASH1L_HUMANRecName: Full=Histone-lysine N-methyltransferase ASH1L; AltName: Full=ASH1-like protein; Short=huASH1; AltName: Full=Absent small and homeotic disks protein 1 homolog; AltName: Full=Lysine N-methyltransferase 2H	Q9NR48	0	68	616.305	623	427
isotig16652	nu155_human ame: full=nuclear pore complex protein nup155 ame: full=155 kda nucleoporin ame: full=nucleoporin nup155	4542	gi|6093462|sp|O75694.1|NU155_HUMANRecName: Full=Nuclear pore complex protein Nup155; AltName: Full=155 kDa nucleoporin; AltName: Full=Nucleoporin Nup155	O75694	0	68	1300.03	1377	937
isotig16665	eloa1_mouse ame: full=transcription elongation factor b polypeptide 3 ame: full=elongin 110 kda subunit ame: full=elongin-a short= ame: full=rna polymerase ii transcription factor siii subunit a1 ame: full=siii p110	4500	gi|341941114|sp|Q8CB77.3|ELOA1_MOUSERecName: Full=Transcription elongation factor B polypeptide 3; AltName: Full=Elongin 110 kDa subunit; AltName: Full=Elongin-A; Short=EloA; AltName: Full=RNA polymerase II transcription factor SIII subunit A1; AltName: Full=SIII p110	Q8CB77	8.78709e-48	66	188.348	213	142
isotig16667	smc4_xenla ame: full=structural maintenance of chromosomes protein 4 short=smc protein 4 short=smc-4 ame: full=chromosome assembly protein xcap-c ame: full=chromosome-associated protein c	4502	gi|1722855|sp|P50532.1|SMC4_XENLARecName: Full=Structural maintenance of chromosomes protein 4; Short=SMC protein 4; Short=SMC-4; AltName: Full=Chromosome assembly protein XCAP-C; AltName: Full=Chromosome-associated protein C	P50532	0	74	1266.14	1208	895
isotig16670	ksyk_human ame: full=tyrosine-protein kinase syk ame: full=spleen tyrosine kinase ame: full=p72-syk	4481	gi|1174527|sp|P43405.1|KSYK_HUMANRecName: Full=Tyrosine-protein kinase SYK; AltName: Full=Spleen tyrosine kinase; AltName: Full=p72-Syk	P43405	8.82847e-138	57	445.277	646	373
isotig16675	axn2_danre ame: full=axin-2 ame: full=axis inhibition protein 2	4475	gi|10719905|sp|P57095.1|AXN2_DANRERecName: Full=Axin-2; AltName: Full=Axis inhibition protein 2	P57095	1.14135e-43	42	176.022	932	399
isotig16683	irs1_rat ame: full=insulin receptor substrate 1 short=irs-1 ame: full=pp185	4441	gi|547740|sp|P35570.1|IRS1_RATRecName: Full=Insulin receptor substrate 1; Short=IRS-1; AltName: Full=pp185	P35570	2.02902e-50	60	199.904	235	141
isotig16685	lin54_ponab ame: full=protein lin-54 homolog	4438	gi|75042058|sp|Q5RBN8.1|LIN54_PONABRecName: Full=Protein lin-54 homolog	Q5RBN8	6.9338e-108	60	358.607	479	292
isotig16689	cdyl2_human ame: full=chromodomain y-like protein 2 short=cdy-like 2	4429	gi|229462825|sp|Q8N8U2.2|CDYL2_HUMANRecName: Full=Chromodomain Y-like protein 2; Short=CDY-like 2	Q8N8U2	5.59788e-72	69	255.758	266	185
isotig16693	mll3_mouse ame: full=histone-lysine n-methyltransferase mll3 ame: full=myeloid lymphoid or mixed-lineage leukemia protein 3 homolog	4413	gi|37999865|sp|Q8BRH4.2|MLL3_MOUSERecName: Full=Histone-lysine N-methyltransferase MLL3; AltName: Full=Myeloid/lymphoid or mixed-lineage leukemia protein 3 homolog	Q8BRH4	0	74	698.353	571	424
isotig16694	lis1_brafl ame: full=lissencephaly-1 homolog	4415	gi|322518338|sp|C3XVT5.1|LIS1_BRAFLRecName: Full=Lissencephaly-1 homolog	C3XVT5	0	88	679.478	408	362
isotig16704	smad4_mouse ame: full=mothers against decapentaplegic homolog 4 short=mad homolog 4 short=mothers against dpp homolog 4 ame: full=deletion target in pancreatic carcinoma 4 homolog ame: full=smad family member 4 short=smad 4 short=smad4	4370	gi|341942043|sp|P97471.2|SMAD4_MOUSERecName: Full=Mothers against decapentaplegic homolog 4; Short=MAD homolog 4; Short=Mothers against DPP homolog 4; AltName: Full=Deletion target in pancreatic carcinoma 4 homolog; AltName: Full=SMAD family member 4; Short=SMAD 4; Short=Smad4	P97471	1.73613e-94	92	321.242	201	186
isotig16714	m3k2_human ame: full=mitogen-activated protein kinase kinase kinase 2 ame: full=mapk erk kinase kinase 2 short=mek kinase 2 short=mekk 2	4342	gi|97536681|sp|Q9Y2U5.2|M3K2_HUMANRecName: Full=Mitogen-activated protein kinase kinase kinase 2; AltName: Full=MAPK/ERK kinase kinase 2; Short=MEK kinase 2; Short=MEKK 2	Q9Y2U5	8.9416e-103	79	347.051	258	205
isotig16732	als_mouse ame: full=insulin-like growth factor-binding protein complex acid labile subunit short=als flags: precursor	4285	gi|2498124|sp|P70389.1|ALS_MOUSERecName: Full=Insulin-like growth factor-binding protein complex acid labile subunit; Short=ALS; Flags: Precursor	P70389	1.2529e-31	42	135.961	547	232
isotig16733	lrp4_human ame: full=low-density lipoprotein receptor-related protein 4 short=lrp-4 ame: full=multiple epidermal growth factor-like domains 7 flags: precursor	4282	gi|269849756|sp|O75096.4|LRP4_HUMANRecName: Full=Low-density lipoprotein receptor-related protein 4; Short=LRP-4; AltName: Full=Multiple epidermal growth factor-like domains 7; Flags: Precursor	O75096	0	68	811.216	794	546
isotig16745	nlk_mouse ame: full=serine threonine-protein kinase nlk ame: full=nemo-like kinase	4247	gi|262527552|sp|O54949.2|NLK_MOUSERecName: Full=Serine/threonine-protein kinase NLK; AltName: Full=Nemo-like kinase >gi|353678043|sp|D3ZSZ3.1|NLK_RAT RecName: Full=Serine/threonine-protein kinase NLK; AltName: Full=Nemo-like kinase	O54949	0	90	686.411	391	353
isotig16754	par12_human ame: full=poly	4221	gi|47117630|sp|Q9H0J9.1|PAR12_HUMANRecName: Full=Poly [ADP-ribose] polymerase 12; Short=PARP-12; AltName: Full=ADP-ribosyltransferase diphtheria toxin-like 12; Short=ARTD12; AltName: Full=Zinc finger CCCH domain-containing protein 1	Q9H0J9	1.54263e-85	49	299.671	738	368
isotig16759	pp11_tobac ame: full=serine threonine-protein phosphatase pp1 isozyme 1	4206	gi|11133831|sp|O04856.1|PP11_TOBACRecName: Full=Serine/threonine-protein phosphatase PP1 isozyme 1	O04856	1.77785e-45	57	172.94	253	146
isotig16767	ra54b_chick ame: full=dna repair and recombination protein rad54b ame: full=rad54 homolog b	4193	gi|51316526|sp|Q9DG67.1|RA54B_CHICKRecName: Full=DNA repair and recombination protein RAD54B; AltName: Full=RAD54 homolog B	Q9DG67	0	68	841.262	924	635
isotig16769	5ht1r_drome ame: full=5-hydroxytryptamine receptor 1 short=5-ht receptor ame: full=5ht-dro ame: full=serotonin receptor 1	4187	gi|112805|sp|P20905.1|5HT1R_DROMERecName: Full=5-hydroxytryptamine receptor 1; Short=5-HT receptor; AltName: Full=5HT-dro; AltName: Full=Serotonin receptor 1	P20905	1.70354e-75	59	267.314	399	239
isotig16773	mcm3_bovin ame: full=dna replication licensing factor mcm3	4185	gi|172044135|sp|A4FUD9.1|MCM3_BOVINRecName: Full=DNA replication licensing factor MCM3	A4FUD9	0	81	1047.73	832	678
isotig16777	prp16_bovin ame: full=pre-mrna-splicing factor atp-dependent rna helicase prp16 ame: full=atp-dependent rna helicase dhx38 ame: full=deah box protein 38	4180	gi|122145767|sp|Q17R09.1|PRP16_BOVINRecName: Full=Pre-mRNA-splicing factor ATP-dependent RNA helicase PRP16; AltName: Full=ATP-dependent RNA helicase DHX38; AltName: Full=DEAH box protein 38	Q17R09	0	82	1431	1036	858
isotig16781	ks6b1_mouse ame: full=ribosomal protein s6 kinase beta-1 short=s6k-beta-1 short=s6k1 ame: full=70 kda ribosomal protein s6 kinase 1 short=p70s6k1 short=p70-s6k 1 ame: full=ribosomal protein s6 kinase i short=s6k ame: full=p70 ribosomal s6 kinase alpha short=p70 s6 kinase alpha short=p70 s6k-alpha short=p70 s6ka	4169	gi|341940884|sp|Q8BSK8.2|KS6B1_MOUSERecName: Full=Ribosomal protein S6 kinase beta-1; Short=S6K-beta-1; Short=S6K1; AltName: Full=70 kDa ribosomal protein S6 kinase 1; Short=P70S6K1; Short=p70-S6K 1; AltName: Full=Ribosomal protein S6 kinase I; Short=S6K; AltName: Full=p70 ribosomal S6 kinase alpha; Short=p70 S6 kinase alpha; Short=p70 S6K-alpha; Short=p70 S6KA	Q8BSK8	0	73	590.497	523	382
isotig16796	nuak1_human ame: full=nuak family snf1-like kinase 1 ame: full=ampk-related protein kinase 5 short=ark5 ame: full=omphalocele kinase 1	4138	gi|14424095|sp|O60285.1|NUAK1_HUMANRecName: Full=NUAK family SNF1-like kinase 1; AltName: Full=AMPK-related protein kinase 5; Short=ARK5; AltName: Full=Omphalocele kinase 1	O60285	6.46188e-113	81	376.326	269	219
isotig16804	phc3_mouse ame: full=polyhomeotic-like protein 3	4111	gi|341941266|sp|Q8CHP6.2|PHC3_MOUSERecName: Full=Polyhomeotic-like protein 3	Q8CHP6	1.23566e-24	83	115.546	68	57
isotig16807	shr2_strpu ame: full=orphan steroid hormone receptor 2 ame: full= 2	4103	gi|68566021|sp|Q26622.1|SHR2_STRPURecName: Full=Orphan steroid hormone receptor 2; AltName: Full=SpSHR2	Q26622	1.54719e-95	69	324.709	338	235
isotig16808	hs74l_human ame: full=heat shock 70 kda protein 4l ame: full=heat shock 70-related protein apg-1 ame: full=osmotic stress protein 94	4102	gi|311033441|sp|O95757.3|HS74L_HUMANRecName: Full=Heat shock 70 kDa protein 4L; AltName: Full=Heat shock 70-related protein APG-1; AltName: Full=Osmotic stress protein 94	O95757	0	67	740.725	785	528
isotig16810	smg1_human ame: full=serine threonine-protein kinase smg1 short=smg-1 short=hsmg-1 ame: full= ame: full=lambda iota protein kinase c-interacting protein short=lambda-interacting protein	4096	gi|322510104|sp|Q96Q15.3|SMG1_HUMANRecName: Full=Serine/threonine-protein kinase SMG1; Short=SMG-1; Short=hSMG-1; AltName: Full=61E3.4; AltName: Full=Lambda/iota protein kinase C-interacting protein; Short=Lambda-interacting protein	Q96Q15	0	56	701.434	1143	646
isotig16812	dnmt1_chick ame: full=dna (cytosine-5)-methyltransferase 1 short=dnmt1 ame: full=dna methyltransferase short=dna mtase short= ame: full=mcmt	4091	gi|12230343|sp|Q92072.1|DNMT1_CHICKRecName: Full=DNA (cytosine-5)-methyltransferase 1; Short=Dnmt1; AltName: Full=DNA methyltransferase GgaI; Short=DNA MTase GgaI; Short=M.GgaI; AltName: Full=MCMT	Q92072	0	68	974.926	989	677
isotig16815	taf1_human ame: full=transcription initiation factor tfiid subunit 1 ame: full=cell cycle gene 1 protein ame: full=tbp-associated factor 250 kda short=p250 ame: full=transcription initiation factor tfiid 250 kda subunit short=taf 250 short=tafii-250 short=tafii250	4073	gi|115942|sp|P21675.2|TAF1_HUMANRecName: Full=Transcription initiation factor TFIID subunit 1; AltName: Full=Cell cycle gene 1 protein; AltName: Full=TBP-associated factor 250 kDa; Short=p250; AltName: Full=Transcription initiation factor TFIID 250 kDa subunit; Short=TAF(II)250; Short=TAFII-250; Short=TAFII250	P21675	0	73	904.434	895	661
isotig16817	cata_ranru ame: full=catalase	4079	gi|9972788|sp|Q9PWF7.3|CATA_RANRURecName: Full=Catalase	Q9PWF7	0	80	758.829	520	419
isotig16826	yd541_yeast ame: full= uncharacterized oxidoreductase ydr541c	4056	gi|342187345|sp|Q03049.2|YD541_YEASTRecName: Full=Putative uncharacterized oxidoreductase YDR541C	Q03049	8.46884e-46	58	174.866	284	166
isotig16830	nox5_human ame: full=nadph oxidase 5	4041	gi|74717091|sp|Q96PH1.1|NOX5_HUMANRecName: Full=NADPH oxidase 5	Q96PH1	0	65	689.878	796	518
isotig16833	dyrk2_human ame: full=dual specificity tyrosine-phosphorylation-regulated kinase 2	4045	gi|148887370|sp|Q92630.3|DYRK2_HUMANRecName: Full=Dual specificity tyrosine-phosphorylation-regulated kinase 2	Q92630	0	80	727.243	516	417
isotig16851	plk4_rat ame: full=serine threonine-protein kinase plk4 ame: full=polo-like kinase 4 short=plk-4 ame: full=serine threonine-protein kinase sak	4012	gi|259531841|sp|B2GUY1.1|PLK4_RATRecName: Full=Serine/threonine-protein kinase PLK4; AltName: Full=Polo-like kinase 4; Short=PLK-4; AltName: Full=Serine/threonine-protein kinase Sak	B2GUY1	2.37059e-112	81	367.081	255	209
isotig16852	cul4b_human ame: full=cullin-4b short=cul-4b	4008	gi|296439468|sp|Q13620.4|CUL4B_HUMANRecName: Full=Cullin-4B; Short=CUL-4B	Q13620	0	86	1100.89	746	644
isotig16853	u520_human ame: full=u5 small nuclear ribonucleoprotein 200 kda helicase ame: full=activating signal cointegrator 1 complex subunit 3-like 1 ame: full=brr2 homolog ame: full=u5 snrnp-specific 200 kda protein short=u5-200kd	3996	gi|56405304|sp|O75643.2|U520_HUMANRecName: Full=U5 small nuclear ribonucleoprotein 200 kDa helicase; AltName: Full=Activating signal cointegrator 1 complex subunit 3-like 1; AltName: Full=BRR2 homolog; AltName: Full=U5 snRNP-specific 200 kDa protein; Short=U5-200KD	O75643	0	85	1388.63	971	834
isotig16855	hif1a_oncmy ame: full=hypoxia-inducible factor 1-alpha short=hif-1-alpha short=hif1-alpha	4005	gi|32469773|sp|Q98SW2.1|HIF1A_ONCMYRecName: Full=Hypoxia-inducible factor 1-alpha; Short=HIF-1-alpha; Short=HIF1-alpha	Q98SW2	7.96306e-111	59	373.244	552	328
isotig16864	cnot7_mouse ame: full=ccr4-not transcription complex subunit 7 ame: full=ccr4-associated factor 1 short=caf-1	3983	gi|3219782|sp|Q60809.1|CNOT7_MOUSERecName: Full=CCR4-NOT transcription complex subunit 7; AltName: Full=CCR4-associated factor 1; Short=CAF-1 >gi|122140861|sp|Q3ZC01.1|CNOT7_BOVIN RecName: Full=CCR4-NOT transcription complex subunit 7; AltName: Full=CCR4-associated factor 1; Short=CAF-1	Q60809	4.53517e-144	87	445.662	274	240
isotig16875	tdrd5_mouse ame: full=tudor domain-containing protein 5	3958	gi|332278238|sp|Q5VCS6.3|TDRD5_MOUSERecName: Full=Tudor domain-containing protein 5	Q5VCS6	8.60118e-30	44	132.494	436	195
isotig16885	ctcf_chick ame: full=transcriptional repressor ctcf ame: full=11-zinc finger protein ame: full=ccctc-binding factor ame: full=ctcfl paralog	3936	gi|1706178|sp|Q08705.1|CTCF_CHICKRecName: Full=Transcriptional repressor CTCF; AltName: Full=11-zinc finger protein; AltName: Full=CCCTC-binding factor; AltName: Full=CTCFL paralog	Q08705	4.46156e-105	69	355.91	305	211
isotig16886	acaca_mouse ame: full=acetyl- carboxylase 1 short=acc1 ame: full=acc-alpha ame: full=acetyl- carboxylase 265 includes: ame: full=biotin carboxylase	3921	gi|81862571|sp|Q5SWU9.1|ACACA_MOUSERecName: Full=Acetyl-CoA carboxylase 1; Short=ACC1; AltName: Full=ACC-alpha; AltName: Full=Acetyl-CoA carboxylase 265; Includes: RecName: Full=Biotin carboxylase	Q5SWU9	0	84	895.19	603	511
isotig16887	unc9_caeel ame: full=innexin unc-9 ame: full=uncoordinated protein 9	3930	gi|10720325|sp|O01393.1|UNC9_CAEELRecName: Full=Innexin unc-9; AltName: Full=Uncoordinated protein 9	O01393	9.36048e-84	60	284.263	383	232
isotig16899	plk2_human ame: full=serine threonine-protein kinase plk2 ame: full=polo-like kinase 2 short=plk-2 short=hplk2 ame: full=serine threonine-protein kinase snk short=hsnk ame: full=serum-inducible kinase	3916	gi|22096374|sp|Q9NYY3.3|PLK2_HUMANRecName: Full=Serine/threonine-protein kinase PLK2; AltName: Full=Polo-like kinase 2; Short=PLK-2; Short=hPlk2; AltName: Full=Serine/threonine-protein kinase SNK; Short=hSNK; AltName: Full=Serum-inducible kinase	Q9NYY3	2.13786e-161	61	506.523	613	375
isotig16901	avr2b_human ame: full=activin receptor type-2b ame: full=activin receptor type iib short=actr-iib flags: precursor	3913	gi|97535735|sp|Q13705.3|AVR2B_HUMANRecName: Full=Activin receptor type-2B; AltName: Full=Activin receptor type IIB; Short=ACTR-IIB; Flags: Precursor	Q13705	9.81704e-143	66	450.669	497	332
isotig16909	fur11_drome ame: full=furin-like protease isoforms 1 1-x 2 short=furin-1 ame: full=kex2-like endoprotease 1 ame: full=dklip-1 flags: precursor	3866	gi|14286128|sp|P26016.2|FUR11_DROMERecName: Full=Furin-like protease 1, isoforms 1/1-X/2; Short=Furin-1; AltName: Full=Kex2-like endoprotease 1; AltName: Full=dKLIP-1; Flags: Precursor	P26016	1.47588e-96	60	147.902	214	130
isotig16922	bcat1_rat ame: full=branched-chain-amino-acid cytosolic short=bcat	3852	gi|1705438|sp|P54690.1|BCAT1_RATRecName: Full=Branched-chain-amino-acid aminotransferase, cytosolic; Short=BCAT(c)	P54690	3.4958e-118	68	243.047	215	147
isotig16925	met_otoga ame: full=hepatocyte growth factor receptor short=hgf receptor ame: full=hgf sf receptor ame: full=proto-oncogene c-met ame: full=scatter factor receptor short=sf receptor ame: full=tyrosine-protein kinase met flags: precursor	3849	gi|90102023|sp|Q2QLH6.1|MET_OTOGARecName: Full=Hepatocyte growth factor receptor; Short=HGF receptor; AltName: Full=HGF/SF receptor; AltName: Full=Proto-oncogene c-Met; AltName: Full=Scatter factor receptor; Short=SF receptor; AltName: Full=Tyrosine-protein kinase Met; Flags: Precursor	Q2QLH6	4.24558e-74	44	274.633	870	391
isotig16928	acvr1_chick ame: full=activin receptor type-1 ame: full=activin receptor type i ame: full=type i tgf b receptor flags: precursor	3843	gi|82245566|sp|Q90ZK6.1|ACVR1_CHICKRecName: Full=Activin receptor type-1; AltName: Full=Activin receptor type I; AltName: Full=Type I TGF B receptor; Flags: Precursor	Q90ZK6	1.34383e-165	69	510.375	496	343
isotig16929	ccnf_xenla ame: full=cyclin-f	3846	gi|82208109|sp|Q7T0L6.1|CCNF_XENLARecName: Full=Cyclin-F	Q7T0L6	4.30353e-138	60	446.432	600	364
isotig16940	insr_xenla ame: full=insulin receptor short=ir ame: full=xtk-1b ame: full=xe- contains: ame: full=insulin receptor subunit alpha contains: ame: full=insulin receptor subunit beta flags: precursor	3829	gi|82175202|sp|Q9PVZ4.1|INSR_XENLARecName: Full=Insulin receptor; Short=IR; AltName: Full=XTK-1b; AltName: Full=Xe-InsR; Contains: RecName: Full=Insulin receptor subunit alpha; Contains: RecName: Full=Insulin receptor subunit beta; Flags: Precursor	Q9PVZ4	1.53696e-69	63	260.381	288	184
isotig16957	bc2l2_mouse ame: full=bcl-2-like protein 2 short=bcl2-l-2 ame: full=apoptosis regulator bcl-w ame: full=c98	3802	gi|2493279|sp|P70345.1|BC2L2_MOUSERecName: Full=Bcl-2-like protein 2; Short=Bcl2-L-2; AltName: Full=Apoptosis regulator Bcl-W; AltName: Full=c98	P70345	7.77332e-30	56	123.635	144	82
isotig16958	agfg1_bovin ame: full=arf-gap domain and fg repeat-containing protein 1 ame: full=hiv-1 rev-binding protein homolog ame: full=nucleoporin-like protein rip	3799	gi|90101423|sp|Q2TA45.1|AGFG1_BOVINRecName: Full=Arf-GAP domain and FG repeat-containing protein 1; AltName: Full=HIV-1 Rev-binding protein homolog; AltName: Full=Nucleoporin-like protein RIP	Q2TA45	2.59833e-61	58	225.713	256	150
isotig16964	alkb5_xenla ame: full=rna demethylase alkbh5 ame: full=alkylated dna repair protein alkb homolog 5 ame: full=alpha-ketoglutarate-dependent dioxygenase alkb homolog 5	3787	gi|82201093|sp|Q6GPB5.1|ALKB5_XENLARecName: Full=RNA demethylase ALKBH5; AltName: Full=Alkylated DNA repair protein alkB homolog 5; AltName: Full=Alpha-ketoglutarate-dependent dioxygenase alkB homolog 5	Q6GPB5	2.41131e-105	86	343.584	210	182
isotig16970	pat3_caeel ame: full=integrin beta pat-3 ame: full=paralyzed arrest at two-fold protein 3 flags: precursor	3784	gi|13431773|sp|Q27874.1|PAT3_CAEELRecName: Full=Integrin beta pat-3; AltName: Full=Paralyzed arrest at two-fold protein 3; Flags: Precursor	Q27874	6.98534e-122	54	403.675	775	421
isotig16981	n2f1a_danre ame: full=nuclear receptor subfamily 2 group f member 1-a ame: full=coup transcription factor 1-a short=coup-tfalpha-a short=zcoup-tfi ame: full=seven-up related 44 short=svp	3768	gi|6094377|sp|Q06725.1|N2F1A_DANRERecName: Full=Nuclear receptor subfamily 2 group F member 1-A; AltName: Full=COUP transcription factor 1-A; Short=COUP-TFalpha-A; Short=zCOUP-TFI; AltName: Full=Seven-up related 44; Short=Svp[44]; Short=zSvp[44]; AltName: Full=Steroid receptor homolog SVP 44	Q06725	7.11989e-176	91	432.565	244	223
isotig16994	imb1_human ame: full=importin subunit beta-1 ame: full=importin-90 ame: full=karyopherin subunit beta-1 ame: full=nuclear factor p97 ame: full=pore targeting complex 97 kda subunit short=ptac97	3758	gi|20981701|sp|Q14974.2|IMB1_HUMANRecName: Full=Importin subunit beta-1; AltName: Full=Importin-90; AltName: Full=Karyopherin subunit beta-1; AltName: Full=Nuclear factor p97; AltName: Full=Pore targeting complex 97 kDa subunit; Short=PTAC97	Q14974	0	85	1289.25	877	748
isotig16997	hexb_human ame: full=beta-hexosaminidase subunit beta ame: full=beta-n-acetylhexosaminidase subunit beta short=hexosaminidase subunit b ame: full=cervical cancer proto-oncogene 7 protein short=hcc-7 ame: full=n-acetyl-beta-glucosaminidase subunit beta contains: ame: full=beta-hexosaminidase subunit beta chain b contains: ame: full=beta-hexosaminidase subunit beta chain a flags: precursor	3757	gi|123081|sp|P07686.3|HEXB_HUMANRecName: Full=Beta-hexosaminidase subunit beta; AltName: Full=Beta-N-acetylhexosaminidase subunit beta; Short=Hexosaminidase subunit B; AltName: Full=Cervical cancer proto-oncogene 7 protein; Short=HCC-7; AltName: Full=N-acetyl-beta-glucosaminidase subunit beta; Contains: RecName: Full=Beta-hexosaminidase subunit beta chain B; Contains: RecName: Full=Beta-hexosamin…	P07686	1.22146e-130	55	419.083	553	309
isotig17003	ror1_mouse ame: full=tyrosine-protein kinase transmembrane receptor ror1 short=mror1 ame: full=neurotrophic tyrosine receptor-related 1 flags: precursor	3744	gi|341941987|sp|Q9Z139.2|ROR1_MOUSERecName: Full=Tyrosine-protein kinase transmembrane receptor ROR1; Short=mROR1; AltName: Full=Neurotrophic tyrosine kinase, receptor-related 1; Flags: Precursor	Q9Z139	0	63	630.943	741	467
isotig17004	usp9x_human ame: full=probable ubiquitin carboxyl-terminal hydrolase faf-x ame: full=deubiquitinating enzyme faf-x ame: full=fat facets in mammals short=hfam ame: full=fat facets x-linked ame: full=ubiquitin thioesterase faf-x ame: full=ubiquitin-specific protease x chromosome ame: full=ubiquitin-specific-processing protease faf-x	3744	gi|317373496|sp|Q93008.3|USP9X_HUMANRecName: Full=Probable ubiquitin carboxyl-terminal hydrolase FAF-X; AltName: Full=Deubiquitinating enzyme FAF-X; AltName: Full=Fat facets in mammals; Short=hFAM; AltName: Full=Fat facets protein-related, X-linked; AltName: Full=Ubiquitin thioesterase FAF-X; AltName: Full=Ubiquitin-specific protease 9, X chromosome; AltName: Full=Ubiquitin-specific-processing pr…	Q93008	0	78	1576.99	1218	960
isotig17008	pknx2_human ame: full=homeobox protein pknox2 ame: full=homeobox protein prep-2 ame: full=pbx knotted homeobox 2	3731	gi|115311621|sp|Q96KN3.2|PKNX2_HUMANRecName: Full=Homeobox protein PKNOX2; AltName: Full=Homeobox protein PREP-2; AltName: Full=PBX/knotted homeobox 2	Q96KN3	4.62322e-77	65	229.565	284	185
isotig17012	ccnd2_mouse ame: full=g1 s-specific cyclin-d2	3740	gi|231742|sp|P30280.1|CCND2_MOUSERecName: Full=G1/S-specific cyclin-D2	P30280	7.06272e-94	72	308.531	295	213
isotig17013	ita4_mouse ame: full=integrin alpha-4 ame: full=cd49 antigen-like family member d ame: full=integrin alpha-iv ame: full=lymphocyte peyer patch adhesion molecules subunit alpha short=lpam subunit alpha ame: full=vla-4 subunit alpha ame: cd_antigen=cd49d flags: precursor	3733	gi|266394|sp|Q00651.1|ITA4_MOUSERecName: Full=Integrin alpha-4; AltName: Full=CD49 antigen-like family member D; AltName: Full=Integrin alpha-IV; AltName: Full=Lymphocyte Peyer patch adhesion molecules subunit alpha; Short=LPAM subunit alpha; AltName: Full=VLA-4 subunit alpha; AltName: CD_antigen=CD49d; Flags: Precursor	Q00651	5.59947e-58	45	222.246	703	319
isotig17021	sp4_human ame: full=transcription factor sp4 ame: full=spr-1	3717	gi|218511800|sp|Q02446.2|SP4_HUMANRecName: Full=Transcription factor Sp4; AltName: Full=SPR-1	Q02446	3.79502e-63	90	235.343	120	108
isotig17027	cand_drome ame: full=calpain-d ame: full=calcium-activated neutral proteinase d short=canp d ame: full=small optic lobes protein	3692	gi|55584090|sp|P27398.2|CAND_DROMERecName: Full=Calpain-D; AltName: Full=Calcium-activated neutral proteinase D; Short=CANP D; AltName: Full=Small optic lobes protein	P27398	1.46312e-37	63	155.221	173	109
isotig17030	mk01_xenla ame: full=mitogen-activated protein kinase 1 short=map kinase 1 short=mapk 1 ame: full=m phase map kinase ame: full=myelin basic protein kinase short=mbp kinase ame: full=myelin xp42 protein kinase	3706	gi|117949815|sp|P26696.3|MK01_XENLARecName: Full=Mitogen-activated protein kinase 1; Short=MAP kinase 1; Short=MAPK 1; AltName: Full=M phase MAP kinase; AltName: Full=Myelin basic protein kinase; Short=MBP kinase; AltName: Full=Myelin xP42 protein kinase	P26696	0	88	619.002	356	315
isotig17031	dpoe1_human ame: full=dna polymerase epsilon catalytic subunit a ame: full=dna polymerase ii subunit a	3701	gi|116241339|sp|Q07864.5|DPOE1_HUMANRecName: Full=DNA polymerase epsilon catalytic subunit A; AltName: Full=DNA polymerase II subunit A	Q07864	0	86	1926.75	1227	1057
isotig17033	helz_danre ame: full=probable helicase with zinc finger domain	3695	gi|82185991|sp|Q6NYU2.1|HELZ_DANRERecName: Full=Probable helicase with zinc finger domain	Q6NYU2	1.67284e-152	79	509.22	392	311
isotig17038	limk1_xenla ame: full=lim domain kinase 1 short=limk-1 short=xlimk1	3686	gi|82069618|sp|O42565.1|LIMK1_XENLARecName: Full=LIM domain kinase 1; Short=LIMK-1; Short=xLIMK1	O42565	4.68568e-158	62	493.426	583	363
isotig17040	cul5_human ame: full=cullin-5 short=cul-5 ame: full=vasopressin-activated calcium-mobilizing receptor 1 short=vacm-1	3686	gi|14917099|sp|Q93034.4|CUL5_HUMANRecName: Full=Cullin-5; Short=CUL-5; AltName: Full=Vasopressin-activated calcium-mobilizing receptor 1; Short=VACM-1	Q93034	0	87	1242.64	778	682
isotig17042	uba1_rat ame: full=ubiquitin-like modifier-activating enzyme 1 ame: full=ubiquitin-activating enzyme e1	3685	gi|81889667|sp|Q5U300.1|UBA1_RATRecName: Full=Ubiquitin-like modifier-activating enzyme 1; AltName: Full=Ubiquitin-activating enzyme E1	Q5U300	0	79	1403.27	1060	845
isotig17043	ddb1_chick ame: full=dna damage-binding protein 1 ame: full=ddb p127 subunit ame: full=damage-specific dna-binding protein 1 ame: full=uv-damaged dna-binding factor	3679	gi|82098863|sp|Q805F9.1|DDB1_CHICKRecName: Full=DNA damage-binding protein 1; AltName: Full=DDB p127 subunit; AltName: Full=Damage-specific DNA-binding protein 1; AltName: Full=UV-damaged DNA-binding factor	Q805F9	0	86	1602.42	1025	891
isotig17048	klf13_human ame: full=krueppel-like factor 13 ame: full=basic transcription element-binding protein 3 short=bte-binding protein 3 ame: full=novel sp1-like zinc finger transcription factor 1 ame: full=rantes factor of late activated t-lymphocytes 1 short=rflat-1 ame: full=transcription factor bteb3 ame: full=transcription factor nslp1	3678	gi|17369913|sp|Q9Y2Y9.1|KLF13_HUMANRecName: Full=Krueppel-like factor 13; AltName: Full=Basic transcription element-binding protein 3; Short=BTE-binding protein 3; AltName: Full=Novel Sp1-like zinc finger transcription factor 1; AltName: Full=RANTES factor of late activated T-lymphocytes 1; Short=RFLAT-1; AltName: Full=Transcription factor BTEB3; AltName: Full=Transcription factor NSLP1	Q9Y2Y9	3.56995e-42	85	162.155	98	84
isotig17058	sox6_xentr ame: full=transcription factor sox-6 ame: full=sry (sex determining region y)-box 6	3653	gi|239977609|sp|B1H349.1|SOX6_XENTRRecName: Full=Transcription factor Sox-6; AltName: Full=SRY (sex determining region Y)-box 6	B1H349	2.79213e-52	88	201.83	127	112
isotig17060	stra6_ponab ame: full=stimulated by retinoic acid gene 6 protein homolog	3655	gi|75041389|sp|Q5R7B4.1|STRA6_PONABRecName: Full=Stimulated by retinoic acid gene 6 protein homolog	Q5R7B4	4.04671e-17	47	90.5077	385	181
isotig17062	morc2_human ame: full=morc family cw-type zinc finger protein 2 ame: full=zinc finger cw-type coiled-coil domain protein 1	3654	gi|114152840|sp|Q9Y6X9.2|MORC2_HUMANRecName: Full=MORC family CW-type zinc finger protein 2; AltName: Full=Zinc finger CW-type coiled-coil domain protein 1	Q9Y6X9	0	79	707.597	556	444
isotig17063	chia_mouse ame: full=acidic mammalian chitinase short=amcase ame: full=ynl flags: precursor	3651	gi|37999744|sp|Q91XA9.2|CHIA_MOUSERecName: Full=Acidic mammalian chitinase; Short=AMCase; AltName: Full=YNL; Flags: Precursor	Q91XA9	1.13741e-30	58	131.724	140	82
isotig17071	spt5h_chick ame: full=transcription elongation factor spt5 ame: full=drb sensitivity-inducing factor large subunit short=dsif large subunit	3638	gi|82080942|sp|Q5ZI08.1|SPT5H_CHICKRecName: Full=Transcription elongation factor SPT5; AltName: Full=DRB sensitivity-inducing factor large subunit; Short=DSIF large subunit	Q5ZI08	0	74	1097.03	1030	764
isotig17081	btg3_pig ame: full=protein btg3 ame: full=btg family member 3	3628	gi|158514116|sp|A4UTQ2.1|BTG3_PIGRecName: Full=Protein BTG3; AltName: Full=BTG family member 3	A4UTQ2	4.96108e-34	67	137.502	112	76
isotig17082	ima3_mouse ame: full=importin subunit alpha-3 ame: full=importin alpha q2 short=qip2 ame: full=karyopherin subunit alpha-3	3628	gi|3122277|sp|O35344.1|IMA3_MOUSERecName: Full=Importin subunit alpha-3; AltName: Full=Importin alpha Q2; Short=Qip2; AltName: Full=Karyopherin subunit alpha-3	O35344	0	85	769.615	511	439
isotig17084	htk16_hydat ame: full=tyrosine-protein kinase htk16	3621	gi|1708331|sp|P53356.1|HTK16_HYDATRecName: Full=Tyrosine-protein kinase HTK16	P53356	1.79904e-178	55	551.206	780	436
isotig17085	spt16_drome ame: full=fact complex subunit spt16 ame: full=facilitates chromatin transcription complex subunit spt16 ame: full=dspt16	3623	gi|74930313|sp|Q8IRG6.2|SPT16_DROMERecName: Full=FACT complex subunit spt16; AltName: Full=Facilitates chromatin transcription complex subunit SPT16; AltName: Full=dSPT16	Q8IRG6	0	84	854.744	583	495
isotig17086	smca5_human ame: full=swi snf-related matrix-associated actin-dependent regulator of chromatin subfamily a member 5 short=swi snf-related matrix-associated actin-dependent regulator of chromatin a5 ame: full=sucrose nonfermenting protein 2 homolog short=hsnf2h	3621	gi|57014128|sp|O60264.1|SMCA5_HUMANRecName: Full=SWI/SNF-related matrix-associated actin-dependent regulator of chromatin subfamily A member 5; Short=SWI/SNF-related matrix-associated actin-dependent regulator of chromatin A5; AltName: Full=Sucrose nonfermenting protein 2 homolog; Short=hSNF2H	O60264	0	86	1431.39	997	865
isotig17088	fzd7_human ame: full=frizzled-7 short=fz-7 short=hfz7 ame: full= 3 flags: precursor	3620	gi|52788226|sp|O75084.2|FZD7_HUMANRecName: Full=Frizzled-7; Short=Fz-7; Short=hFz7; AltName: Full=FzE3; Flags: Precursor	O75084	0	72	659.062	551	401
isotig17097	tgfr1_mouse ame: full=tgf-beta receptor type-1 short=tgfr-1 ame: full=esk2 ame: full=transforming growth factor-beta receptor type i short=tgf-beta receptor type i short= -i flags: precursor	3607	gi|6094468|sp|Q64729.1|TGFR1_MOUSERecName: Full=TGF-beta receptor type-1; Short=TGFR-1; AltName: Full=ESK2; AltName: Full=Transforming growth factor-beta receptor type I; Short=TGF-beta receptor type I; Short=TbetaR-I; Flags: Precursor	Q64729	0	68	565.844	518	357
isotig17109	suv92_macfa ame: full=histone-lysine n-methyltransferase suv39h2 ame: full=suppressor of variegation 3-9 homolog 2 short=su 3-9 homolog 2	3598	gi|143586855|sp|Q4R3E0.2|SUV92_MACFARecName: Full=Histone-lysine N-methyltransferase SUV39H2; AltName: Full=Suppressor of variegation 3-9 homolog 2; Short=Su(var)3-9 homolog 2	Q4R3E0	4.27541e-109	55	354.755	483	266
isotig17122	fzd5_mouse ame: full=frizzled-5 short=fz-5 short=mfz5 flags: precursor	3576	gi|408360278|sp|Q9EQD0.3|FZD5_MOUSERecName: Full=Frizzled-5; Short=Fz-5; Short=mFz5; Flags: Precursor	Q9EQD0	0	74	683.33	536	401
isotig17137	wwp1_mouse ame: full=nedd4-like e3 ubiquitin-protein ligase wwp1 ame: full=ww domain-containing protein 1	3553	gi|32171814|sp|Q8BZZ3.2|WWP1_MOUSERecName: Full=NEDD4-like E3 ubiquitin-protein ligase WWP1; AltName: Full=WW domain-containing protein 1	Q8BZZ3	0	85	893.264	550	472
isotig17140	psme4_xenla ame: full=proteasome activator complex subunit 4 ame: full=proteasome activator pa200	3550	gi|82185264|sp|Q6NRP2.1|PSME4_XENLARecName: Full=Proteasome activator complex subunit 4; AltName: Full=Proteasome activator PA200	Q6NRP2	3.73986e-147	65	492.271	520	338
isotig17144	zmiz1_human ame: full=zinc finger miz domain-containing protein 1 ame: full=pias-like protein zimp10 ame: full=retinoic acid-induced protein 17	3545	gi|56404979|sp|Q9ULJ6.3|ZMIZ1_HUMANRecName: Full=Zinc finger MIZ domain-containing protein 1; AltName: Full=PIAS-like protein Zimp10; AltName: Full=Retinoic acid-induced protein 17	Q9ULJ6	2.0373e-151	86	488.804	293	252
isotig17158	tdrd9_mouse ame: full= atp-dependent rna helicase tdrd9 ame: full=tudor domain-containing protein 9	3514	gi|290457665|sp|Q14BI7.3|TDRD9_MOUSERecName: Full=Putative ATP-dependent RNA helicase TDRD9; AltName: Full=Tudor domain-containing protein 9	Q14BI7	0	60	830.091	1145	688
isotig17167	hells_human ame: full=lymphoid-specific helicase ame: full=proliferation-associated snf2-like protein ame: full=swi snf2-related matrix-associated actin-dependent regulator of chromatin subfamily a member 6	3507	gi|74761670|sp|Q9NRZ9.1|HELLS_HUMANRecName: Full=Lymphoid-specific helicase; AltName: Full=Proliferation-associated SNF2-like protein; AltName: Full=SWI/SNF2-related matrix-associated actin-dependent regulator of chromatin subfamily A member 6	Q9NRZ9	0	73	709.523	615	454
isotig17179	lam0_drome ame: full=lamin dm0 flags: precursor	3499	gi|78099783|sp|P08928.4|LAM0_DROMERecName: Full=Lamin Dm0; Flags: Precursor	P08928	5.75092e-97	61	328.176	540	334
isotig17186	celf4_danre ame: full=cugbp elav-like family member 4 short=celf-4 ame: full=bruno-like protein 4 ame: full=cug-bp- and etr-3-like factor 4 ame: full=rna-binding protein brunol-4	3483	gi|82235921|sp|Q6DGV1.1|CELF4_DANRERecName: Full=CUGBP Elav-like family member 4; Short=CELF-4; AltName: Full=Bruno-like protein 4; AltName: Full=CUG-BP- and ETR-3-like factor 4; AltName: Full=RNA-binding protein BRUNOL-4	Q6DGV1	1.85083e-107	63	353.599	408	258
isotig17193	piwl1_mouse ame: full=piwi-like protein 1	3468	gi|81868808|sp|Q9JMB7.1|PIWL1_MOUSERecName: Full=Piwi-like protein 1	Q9JMB7	0	73	879.782	762	560
isotig17208	dhx16_pantr ame: full= pre-mrna-splicing factor atp-dependent rna helicase dhx16 ame: full=atp-dependent rna helicase #3 ame: full=deah-box protein 16	3449	gi|38502930|sp|Q7YR39.1|DHX16_PANTRRecName: Full=Putative pre-mRNA-splicing factor ATP-dependent RNA helicase DHX16; AltName: Full=ATP-dependent RNA helicase #3; AltName: Full=DEAH-box protein 16	Q7YR39	0	85	1244.57	876	749
isotig17211	brpf1_human ame: full=peregrin ame: full=bromodomain and phd finger-containing protein 1 ame: full=protein br140	3456	gi|116241271|sp|P55201.2|BRPF1_HUMANRecName: Full=Peregrin; AltName: Full=Bromodomain and PHD finger-containing protein 1; AltName: Full=Protein Br140	P55201	0	73	832.787	835	616
isotig17214	maox_colli ame: full=nadp-dependent malic enzyme short=nadp-me	3446	gi|729986|sp|P40927.1|MAOX_COLLIRecName: Full=NADP-dependent malic enzyme; Short=NADP-ME	P40927	3.2838e-164	76	505.368	382	294
isotig17223	dsrad_human ame: full=double-stranded rna-specific adenosine deaminase short=drada ame: full=136 kda double-stranded rna-binding protein short=p136 ame: full=interferon-inducible protein 4 short=ifi-4 ame: full=k88dsrbp	3437	gi|313104303|sp|P55265.4|DSRAD_HUMANRecName: Full=Double-stranded RNA-specific adenosine deaminase; Short=DRADA; AltName: Full=136 kDa double-stranded RNA-binding protein; Short=p136; AltName: Full=Interferon-inducible protein 4; Short=IFI-4; AltName: Full=K88DSRBP	P55265	3.01158e-142	61	467.233	542	334
isotig17229	mov10_chick ame: full= helicase mov-10	3425	gi|82082081|sp|Q5ZKD7.1|MOV10_CHICKRecName: Full=Putative helicase MOV-10	Q5ZKD7	8.27056e-146	64	295.819	331	213
isotig17249	syac_mouse ame: full=alanine--trna cytoplasmic ame: full=alanyl-trna synthetase short=	3400	gi|47117019|sp|Q8BGQ7.1|SYAC_MOUSERecName: Full=Alanine--tRNA ligase, cytoplasmic; AltName: Full=Alanyl-tRNA synthetase; Short=AlaRS	Q8BGQ7	0	77	1243.8	967	745
isotig17258	epn2_mouse ame: full=epsin-2 ame: full=eps-15-interacting protein 2 ame: full=intersectin-eh-binding protein 2 short=ibp2	3393	gi|41017043|sp|Q8CHU3.1|EPN2_MOUSERecName: Full=Epsin-2; AltName: Full=EPS-15-interacting protein 2; AltName: Full=Intersectin-EH-binding protein 2; Short=Ibp2	Q8CHU3	2.31717e-97	77	328.176	271	211
isotig17260	gabpa_human ame: full=ga-binding protein alpha chain short=gabp subunit alpha ame: full=nuclear respiratory factor 2 subunit alpha ame: full=transcription factor e4tf1-60	3384	gi|729553|sp|Q06546.1|GABPA_HUMANRecName: Full=GA-binding protein alpha chain; Short=GABP subunit alpha; AltName: Full=Nuclear respiratory factor 2 subunit alpha; AltName: Full=Transcription factor E4TF1-60	Q06546	3.06368e-121	64	387.882	422	274
isotig17264	rasf2_rat ame: full=ras association domain-containing protein 2	3383	gi|93140677|sp|Q3B7D5.1|RASF2_RATRecName: Full=Ras association domain-containing protein 2	Q3B7D5	2.56972e-30	47	128.257	337	161
isotig17268	esr1_horse ame: full=estrogen receptor short=er ame: full=er-alpha ame: full=estradiol receptor ame: full=nuclear receptor subfamily 3 group a member 1	3376	gi|12230056|sp|Q9TV98.1|ESR1_HORSERecName: Full=Estrogen receptor; Short=ER; AltName: Full=ER-alpha; AltName: Full=Estradiol receptor; AltName: Full=Nuclear receptor subfamily 3 group A member 1	Q9TV98	2.74924e-78	58	274.248	359	211
isotig17285	rhou_mouse ame: full=rho-related gtp-binding protein ame: full=rho gtpase-like protein arhu ame: full=wnt-1 responsive cdc42 homolog 1 short=wrch-1	3351	gi|81872485|sp|Q9EQT3.1|RHOU_MOUSERecName: Full=Rho-related GTP-binding protein RhoU; AltName: Full=Rho GTPase-like protein ARHU; AltName: Full=Wnt-1 responsive Cdc42 homolog 1; Short=WRCH-1	Q9EQT3	2.0287e-85	75	283.108	222	168
isotig17286	inp5e_mouse ame: full=72 kda inositol polyphosphate 5-phosphatase ame: full=phosphatidylinositol -bisphosphate 5-phosphatase ame: full=phosphatidylinositol polyphosphate 5-phosphatase type iv	3344	gi|48474966|sp|Q9JII1.1|INP5E_MOUSERecName: Full=72 kDa inositol polyphosphate 5-phosphatase; AltName: Full=Phosphatidylinositol 4,5-bisphosphate 5-phosphatase; AltName: Full=Phosphatidylinositol polyphosphate 5-phosphatase type IV	Q9JII1	2.2903e-50	61	194.126	228	140
isotig17291	sk2l2_human ame: full=superkiller viralicidic activity 2-like 2 ame: full=atp-dependent helicase skiv2l2	3339	gi|71153172|sp|P42285.3|SK2L2_HUMANRecName: Full=Superkiller viralicidic activity 2-like 2; AltName: Full=ATP-dependent helicase SKIV2L2	P42285	0	82	1515.75	1060	876
isotig17301	tdrd1_human ame: full=tudor domain-containing protein 1 ame: full=cancer testis antigen short=	3335	gi|206729901|sp|Q9BXT4.2|TDRD1_HUMANRecName: Full=Tudor domain-containing protein 1; AltName: Full=Cancer/testis antigen 41.1; Short=CT41.1	Q9BXT4	2.92644e-30	38	133.65	754	288
isotig17307	src42_drome ame: full=tyrosine-protein kinase src42a ame: full=tyrosine-protein kinase src41 short=dsrc41	3328	gi|33112450|sp|Q9V9J3.1|SRC42_DROMERecName: Full=Tyrosine-protein kinase Src42A; AltName: Full=Tyrosine-protein kinase Src41; Short=Dsrc41	Q9V9J3	0	89	789.26	472	421
isotig17320	nr5a2_human ame: full=nuclear receptor subfamily 5 group a member 2 ame: full=alpha-1-fetoprotein transcription factor ame: full=b1-binding factor short=hb1f ame: full=cyp7a promoter-binding factor ame: full=hepatocytic transcription factor ame: full=liver receptor homolog 1 short=lrh-1	3312	gi|7676156|sp|O00482.2|NR5A2_HUMANRecName: Full=Nuclear receptor subfamily 5 group A member 2; AltName: Full=Alpha-1-fetoprotein transcription factor; AltName: Full=B1-binding factor; Short=hB1F; AltName: Full=CYP7A promoter-binding factor; AltName: Full=Hepatocytic transcription factor; AltName: Full=Liver receptor homolog 1; Short=LRH-1	O00482	1.45462e-56	68	210.305	223	152
isotig17331	ube4b_mouse ame: full=ubiquitin conjugation factor e4 b ame: full=ubiquitin fusion degradation protein 2 ame: full=ufd2a	3303	gi|342187120|sp|Q9ES00.3|UBE4B_MOUSERecName: Full=Ubiquitin conjugation factor E4 B; AltName: Full=Ubiquitin fusion degradation protein 2; AltName: Full=Ufd2a	Q9ES00	0	79	669.463	524	415
isotig17333	hecd1_human ame: full=e3 ubiquitin-protein ligase hectd1 ame: full=e3 ligase for inhibin receptor ame: full=eulir ame: full=hect domain-containing protein 1	3304	gi|313104227|sp|Q9ULT8.3|HECD1_HUMANRecName: Full=E3 ubiquitin-protein ligase HECTD1; AltName: Full=E3 ligase for inhibin receptor; AltName: Full=EULIR; AltName: Full=HECT domain-containing protein 1	Q9ULT8	0	69	728.398	727	505
isotig17337	uba6_mouse ame: full=ubiquitin-like modifier-activating enzyme 6 short=ubiquitin-activating enzyme 6 ame: full=ubiquitin-activating enzyme e1-like protein 2 short=e1-l2	3299	gi|81899232|sp|Q8C7R4.1|UBA6_MOUSERecName: Full=Ubiquitin-like modifier-activating enzyme 6; Short=Ubiquitin-activating enzyme 6; AltName: Full=Ubiquitin-activating enzyme E1-like protein 2; Short=E1-L2	Q8C7R4	0	71	909.057	778	555
isotig17353	dyhb_chlre ame: full=dynein beta flagellar outer arm	3279	gi|2494208|sp|Q39565.1|DYHB_CHLRERecName: Full=Dynein beta chain, flagellar outer arm	Q39565	5.43333e-65	53	188.348	424	228
isotig17354	gtr10_xentr ame: full=solute carrier family facilitated glucose transporter member 10 ame: full=glucose transporter type 10 short=glut-10	3282	gi|122064229|sp|Q0P4G6.1|GTR10_XENTRRecName: Full=Solute carrier family 2, facilitated glucose transporter member 10; AltName: Full=Glucose transporter type 10; Short=GLUT-10	Q0P4G6	6.33093e-63	58	228.794	334	194
isotig17362	foxk2_xenla ame: full=forkhead box protein k2 short= 2 ame: full=interleukin enhancer-binding factor 1 short=ilf1 short=x 1	3276	gi|118572326|sp|Q7ZX03.2|FOXK2_XENLARecName: Full=Forkhead box protein K2; Short=FoxK2; AltName: Full=Interleukin enhancer-binding factor 1; Short=ILF1; Short=xFoxK1	Q7ZX03	3.25167e-141	60	446.432	511	310
isotig17366	prd16_human ame: full=pr domain zinc finger protein 16 ame: full=pr domain-containing protein 16 ame: full=transcription factor mel1 short=mds1 evi1-like gene 1	3273	gi|259016328|sp|Q9HAZ2.3|PRD16_HUMANRecName: Full=PR domain zinc finger protein 16; AltName: Full=PR domain-containing protein 16; AltName: Full=Transcription factor MEL1; Short=MDS1/EVI1-like gene 1	Q9HAZ2	9.60734e-110	57	377.481	522	298
isotig17376	bbs2_danre ame: full=bardet-biedl syndrome 2 protein homolog	3257	gi|20454826|sp|Q98SP7.1|BBS2_DANRERecName: Full=Bardet-Biedl syndrome 2 protein homolog	Q98SP7	0	77	915.22	740	573
isotig17379	par6g_mouse ame: full=partitioning defective 6 homolog gamma short=par-6 gamma short=par6a	3257	gi|30913213|sp|Q9JK84.1|PAR6G_MOUSERecName: Full=Partitioning defective 6 homolog gamma; Short=PAR-6 gamma; Short=PAR6A	Q9JK84	1.44998e-95	77	315.079	244	189
isotig17388	ima7_mouse ame: full=importin subunit alpha-7 ame: full=importin alpha-s2 ame: full=karyopherin subunit alpha-6	3249	gi|148887383|sp|O35345.2|IMA7_MOUSERecName: Full=Importin subunit alpha-7; AltName: Full=Importin alpha-S2; AltName: Full=Karyopherin subunit alpha-6	O35345	0	84	758.059	528	447
isotig17389	vps54_drome ame: full=vacuolar protein sorting-associated protein 54 ame: full=protein scattered	3243	gi|66774222|sp|Q9VLC0.1|VPS54_DROMERecName: Full=Vacuolar protein sorting-associated protein 54; AltName: Full=Protein scattered	Q9VLC0	0	56	609.757	975	555
isotig17390	srrt_aedae ame: full=serrate rna effector molecule homolog ame: full=arsenite-resistance protein 2 homolog	3242	gi|122095165|sp|Q17FR9.1|SRRT_AEDAERecName: Full=Serrate RNA effector molecule homolog; AltName: Full=Arsenite-resistance protein 2 homolog	Q17FR9	4.78435e-140	72	452.21	424	307
isotig17392	scm_drome ame: full=polycomb protein scm ame: full=sex comb on midleg protein	3193	gi|60390732|sp|Q9VHA0.2|SCM_DROMERecName: Full=Polycomb protein Scm; AltName: Full=Sex comb on midleg protein	Q9VHA0	2.21851e-22	71	107.457	96	69
isotig17396	rxr_lymst ame: full=retinoic acid receptor rxr ame: full=retinoid x receptor short=	3230	gi|74902124|sp|Q5I7G2.1|RXR_LYMSTRecName: Full=Retinoic acid receptor RXR; AltName: Full=Retinoid X receptor; Short=LymRXR	Q5I7G2	5.79797e-67	50	236.884	401	202
isotig17403	dhx35_human ame: full=probable atp-dependent rna helicase dhx35 ame: full=deah box protein 35	2911	gi|20137971|sp|Q9H5Z1.2|DHX35_HUMANRecName: Full=Probable ATP-dependent RNA helicase DHX35; AltName: Full=DEAH box protein 35	Q9H5Z1	0	81	929.087	692	561
isotig17406	fbw1a_human ame: full=f-box wd repeat-containing protein 1a ame: full=e3rs ame: full=epididymis tissue protein li 2a ame: full=f-box and wd repeats protein beta- ame: full=p alpha-e3 receptor subunit	3219	gi|13124271|sp|Q9Y297.1|FBW1A_HUMANRecName: Full=F-box/WD repeat-containing protein 1A; AltName: Full=E3RSIkappaB; AltName: Full=Epididymis tissue protein Li 2a; AltName: Full=F-box and WD repeats protein beta-TrCP; AltName: Full=pIkappaBalpha-E3 receptor subunit	Q9Y297	0	89	812.372	478	427
isotig17408	djc14_mouse ame: full= homolog subfamily c member 14	3215	gi|110808201|sp|Q921R4.2|DJC14_MOUSERecName: Full=DnaJ homolog subfamily C member 14	Q921R4	7.30781e-48	56	186.808	244	139
isotig17415	mib2_chick ame: full=e3 ubiquitin-protein ligase mib2 ame: full=mind bomb homolog 2	3207	gi|68565462|sp|Q5ZIJ9.1|MIB2_CHICKRecName: Full=E3 ubiquitin-protein ligase MIB2; AltName: Full=Mind bomb homolog 2	Q5ZIJ9	5.08083e-169	55	529.25	812	453
isotig17435	aakg2_mouse ame: full=5 -amp-activated protein kinase subunit gamma-2 short=ampk gamma2 short=ampk subunit gamma-2	3192	gi|341940166|sp|Q91WG5.2|AAKG2_MOUSERecName: Full=5'-AMP-activated protein kinase subunit gamma-2; Short=AMPK gamma2; Short=AMPK subunit gamma-2	Q91WG5	3.35865e-73	81	258.455	217	177
isotig17447	cdk17_human ame: full=cyclin-dependent kinase 17 ame: full=cell division protein kinase 17 ame: full=pctaire-motif protein kinase 2 ame: full=serine threonine-protein kinase pctaire-2	3180	gi|59803097|sp|Q00537.2|CDK17_HUMANRecName: Full=Cyclin-dependent kinase 17; AltName: Full=Cell division protein kinase 17; AltName: Full=PCTAIRE-motif protein kinase 2; AltName: Full=Serine/threonine-protein kinase PCTAIRE-2	Q00537	0	74	567.385	525	391
isotig17450	rbm38_xenla ame: full=rna-binding protein 38 ame: full=rna-binding motif protein 38 ame: full=rna-binding protein xseb4r	3179	gi|215275623|sp|Q7T3I7.2|RBM38_XENLARecName: Full=RNA-binding protein 38; AltName: Full=RNA-binding motif protein 38; AltName: Full=RNA-binding protein XSeb4R	Q7T3I7	1.51248e-56	65	199.904	226	149
isotig17453	arfg1_human ame: full=adp-ribosylation factor gtpase-activating protein 1 short=arf gap 1 ame: full=adp-ribosylation factor 1 gtpase-activating protein short=arf1 gap ame: full=arf1-directed gtpase-activating protein	3151	gi|27923731|sp|Q8N6T3.2|ARFG1_HUMANRecName: Full=ADP-ribosylation factor GTPase-activating protein 1; Short=ARF GAP 1; AltName: Full=ADP-ribosylation factor 1 GTPase-activating protein; Short=ARF1 GAP; AltName: Full=ARF1-directed GTPase-activating protein	Q8N6T3	2.92541e-67	64	236.498	342	219
isotig17456	stat6_mouse ame: full=signal transducer and transcription activator 6	3166	gi|341942077|sp|P52633.2|STAT6_MOUSERecName: Full=Signal transducer and transcription activator 6	P52633	4.83172e-20	41	99.7525	430	177
isotig17460	tera_xenla ame: full=transitional endoplasmic reticulum atpase short=ter atpase ame: full=15s mg(2+)-atpase p97 subunit short=p97 ame: full=valosin-containing protein short=vcp	3162	gi|257051069|sp|P23787.3|TERA_XENLARecName: Full=Transitional endoplasmic reticulum ATPase; Short=TER ATPase; AltName: Full=15S Mg(2+)-ATPase p97 subunit; Short=p97; AltName: Full=Valosin-containing protein; Short=VCP	P23787	0	96	1338.94	775	745
isotig17468	cul2_mouse ame: full=cullin-2 short=cul-2	3153	gi|38257755|sp|Q9D4H8.2|CUL2_MOUSERecName: Full=Cullin-2; Short=CUL-2	Q9D4H8	0	78	926.776	747	588
isotig17470	fbxw7_human ame: full=f-box wd repeat-containing protein 7 ame: full=archipelago homolog short=hago ame: full=f-box and wd-40 domain-containing protein 7 ame: full=f-box protein fbx30 ame: full=sel-10 ame: full=hcdc4	3151	gi|44887885|sp|Q969H0.1|FBXW7_HUMANRecName: Full=F-box/WD repeat-containing protein 7; AltName: Full=Archipelago homolog; Short=hAgo; AltName: Full=F-box and WD-40 domain-containing protein 7; AltName: Full=F-box protein FBX30; AltName: Full=SEL-10; AltName: Full=hCdc4	Q969H0	0	84	837.795	559	470
isotig17474	hnf4a_xenla ame: full=hepatocyte nuclear factor 4-alpha short=hnf-4-alpha ame: full=nuclear receptor subfamily 2 group a member 1	3151	gi|148886627|sp|Q91766.2|HNF4A_XENLARecName: Full=Hepatocyte nuclear factor 4-alpha; Short=HNF-4-alpha; AltName: Full=Nuclear receptor subfamily 2 group A member 1	Q91766	2.29527e-176	87	530.406	336	294
isotig17479	wnt5b_ponab ame: full=protein wnt-5b flags: precursor	3141	gi|75061496|sp|Q5NVK2.1|WNT5B_PONABRecName: Full=Protein Wnt-5b; Flags: Precursor	Q5NVK2	3.30975e-151	77	461.07	340	263
isotig17490	jade3_danre ame: full=protein jade-3 ame: full=phd finger protein 16	3129	gi|82188675|sp|Q7ZVP1.1|JADE3_DANRERecName: Full=Protein Jade-3; AltName: Full=PHD finger protein 16	Q7ZVP1	1.11585e-143	72	305.834	295	214
isotig17518	rab5b_chick ame: full=ras-related protein rab-5b	2644	gi|75571188|sp|Q5ZHW4.1|RAB5B_CHICKRecName: Full=Ras-related protein Rab-5B	Q5ZHW4	2.07978e-42	86	159.073	119	103
isotig17521	fem1c_xenla ame: full=protein fem-1 homolog c short=fem1c ame: full=fem1-gamma	3093	gi|123916200|sp|Q2T9K6.1|FEM1C_XENLARecName: Full=Protein fem-1 homolog C; Short=FEM1c; AltName: Full=FEM1-gamma	Q2T9K6	7.42297e-93	56	282.337	504	285
isotig17525	u520_rat ame: full=u5 small nuclear ribonucleoprotein 200 kda helicase ame: full=brr2 homolog ame: full=u5 snrnp-specific 200 kda protein short=u5-200kd	3097	gi|476007227|sp|F1LNJ2.1|U520_RATRecName: Full=U5 small nuclear ribonucleoprotein 200 kDa helicase; AltName: Full=BRR2 homolog; AltName: Full=U5 snRNP-specific 200 kDa protein; Short=U5-200KD	F1LNJ2	0	88	426.017	253	225
isotig17526	err3_ponab ame: full=estrogen-related receptor gamma ame: full=estrogen receptor-related protein 3 ame: full=nuclear receptor subfamily 3 group b member 3	3102	gi|62286747|sp|Q5RAM2.1|ERR3_PONABRecName: Full=Estrogen-related receptor gamma; AltName: Full=Estrogen receptor-related protein 3; AltName: Full=Nuclear receptor subfamily 3 group B member 3	Q5RAM2	1.07005e-45	50	175.637	353	178
isotig17538	msh2_cerae ame: full=dna mismatch repair protein msh2 ame: full= protein homolog 2	3086	gi|75062324|sp|Q5XXB5.1|MSH2_CERAERecName: Full=DNA mismatch repair protein Msh2; AltName: Full=MutS protein homolog 2	Q5XXB5	0	80	782.711	608	489
isotig17546	bmp3_xenla ame: full=bone morphogenetic protein 3 short=bmp-3 short=xbmp-3 flags: precursor	3073	gi|68052183|sp|Q7T2X7.1|BMP3_XENLARecName: Full=Bone morphogenetic protein 3; Short=BMP-3; Short=xBMP-3; Flags: Precursor	Q7T2X7	4.21011e-42	51	165.622	316	162
isotig17548	uckl1_human ame: full=uridine-cytidine kinase-like 1	3066	gi|84029407|sp|Q9NWZ5.2|UCKL1_HUMANRecName: Full=Uridine-cytidine kinase-like 1	Q9NWZ5	0	82	610.912	458	380
isotig17556	cul3b_xenla ame: full=cullin-3-b short=cul-3-b	3065	gi|82184424|sp|Q6GPF3.1|CUL3B_XENLARecName: Full=Cullin-3-B; Short=CUL-3-B	Q6GPF3	0	89	1225.69	759	678
isotig17558	tbx3_rat ame: full=t-box transcription factor tbx3 short=t-box protein 3	3062	gi|62511138|sp|Q7TST9.1|TBX3_RATRecName: Full=T-box transcription factor TBX3; Short=T-box protein 3	Q7TST9	1.3347e-124	76	404.06	305	232
isotig17571	jard2_chick ame: full=protein jumonji ame: full=jumonji arid domain-containing protein 2	3047	gi|82074968|sp|Q5F363.1|JARD2_CHICKRecName: Full=Protein Jumonji; AltName: Full=Jumonji/ARID domain-containing protein 2	Q5F363	5.80347e-64	57	239.965	383	221
isotig17574	abcg2_human ame: full=atp-binding cassette sub-family g member 2 ame: full=breast cancer resistance protein ame: full=cdw338 ame: full=mitoxantrone resistance-associated protein ame: full=placenta-specific atp-binding cassette transporter ame: cd_antigen=cd338	3043	gi|67462103|sp|Q9UNQ0.3|ABCG2_HUMANRecName: Full=ATP-binding cassette sub-family G member 2; AltName: Full=Breast cancer resistance protein; AltName: Full=CDw338; AltName: Full=Mitoxantrone resistance-associated protein; AltName: Full=Placenta-specific ATP-binding cassette transporter; AltName: CD_antigen=CD338	Q9UNQ0	0	66	599.356	633	419
isotig17575	kctd5_bovin ame: full=btb poz domain-containing protein kctd5	3050	gi|281312151|sp|A5PKG7.1|KCTD5_BOVINRecName: Full=BTB/POZ domain-containing protein KCTD5	A5PKG7	6.94882e-95	89	306.605	192	171
isotig17576	mogs_mouse ame: full=mannosyl-oligosaccharide glucosidase ame: full=glucosidase 1 ame: full=glycoprotein-processing glucosidase i	3047	gi|48428044|sp|Q80UM7.1|MOGS_MOUSERecName: Full=Mannosyl-oligosaccharide glucosidase; AltName: Full=Glucosidase 1; AltName: Full=Glycoprotein-processing glucosidase I	Q80UM7	0	62	655.21	777	486
isotig17580	miro1_chick ame: full=mitochondrial rho gtpase 1 short=miro-1 ame: full=ras homolog gene family member t1	3044	gi|82233942|sp|Q5ZM73.1|MIRO1_CHICKRecName: Full=Mitochondrial Rho GTPase 1; Short=MIRO-1; AltName: Full=Ras homolog gene family member T1	Q5ZM73	0	78	728.398	558	437
isotig17595	sgpl1_rat ame: full=sphingosine-1-phosphate lyase 1 short=s1pl short=sp-lyase 1 short=spl short=spl 1 ame: full=sphingosine-1-phosphate aldolase	3030	gi|37999349|sp|Q8CHN6.1|SGPL1_RATRecName: Full=Sphingosine-1-phosphate lyase 1; Short=S1PL; Short=SP-lyase 1; Short=SPL; Short=SPL 1; AltName: Full=Sphingosine-1-phosphate aldolase	Q8CHN6	0	70	571.237	553	390
isotig17596	fshr_horse ame: full=follicle-stimulating hormone receptor short=fsh-r ame: full=follitropin receptor flags: precursor	3026	gi|1346042|sp|P47799.1|FSHR_HORSERecName: Full=Follicle-stimulating hormone receptor; Short=FSH-R; AltName: Full=Follitropin receptor; Flags: Precursor	P47799	1.44334e-103	55	345.895	602	337
isotig17615	ita9_human ame: full=integrin alpha-9 ame: full=integrin alpha-rlc flags: precursor	3013	gi|229462922|sp|Q13797.2|ITA9_HUMANRecName: Full=Integrin alpha-9; AltName: Full=Integrin alpha-RLC; Flags: Precursor	Q13797	1.21475e-39	45	163.31	680	312
isotig17617	pmyt1_xenla ame: full=membrane-associated tyrosine- and threonine-specific cdc2-inhibitory kinase ame: full=myt1 kinase	3011	gi|55976560|sp|Q91618.1|PMYT1_XENLARecName: Full=Membrane-associated tyrosine- and threonine-specific cdc2-inhibitory kinase; AltName: Full=Myt1 kinase	Q91618	1.84128e-96	65	322.013	377	248
isotig17626	apc1_human ame: full=anaphase-promoting complex subunit 1 short=apc1 ame: full=cyclosome subunit 1 ame: full=mitotic checkpoint regulator ame: full=testis-specific gene 24 protein	3009	gi|37537845|sp|Q9H1A4.1|APC1_HUMANRecName: Full=Anaphase-promoting complex subunit 1; Short=APC1; AltName: Full=Cyclosome subunit 1; AltName: Full=Mitotic checkpoint regulator; AltName: Full=Testis-specific gene 24 protein	Q9H1A4	0	68	915.99	1014	691
isotig17629	lrc15_rat ame: full=leucine-rich repeat-containing protein 15 ame: full=leucine-rich repeat protein induced by beta-amyloid short=rlib flags: precursor	3000	gi|30580389|sp|Q8R5M3.1|LRC15_RATRecName: Full=Leucine-rich repeat-containing protein 15; AltName: Full=Leucine-rich repeat protein induced by beta-amyloid; Short=rLib; Flags: Precursor	Q8R5M3	1.10748e-42	43	169.088	519	228
isotig17633	itb3_mouse ame: full=integrin beta-3 ame: full=platelet membrane glycoprotein iiia short=gpiiia ame: cd_antigen=cd61 flags: precursor	2994	gi|341940848|sp|O54890.2|ITB3_MOUSERecName: Full=Integrin beta-3; AltName: Full=Platelet membrane glycoprotein IIIa; Short=GPIIIa; AltName: CD_antigen=CD61; Flags: Precursor	O54890	1.86341e-118	54	388.267	762	412
isotig17643	fem1a_danre ame: full=protein fem-1 homolog a short=fem1a ame: full=fem1-alpha	2988	gi|82202503|sp|Q6P9Z4.1|FEM1A_DANRERecName: Full=Protein fem-1 homolog A; Short=FEM1a; AltName: Full=FEM1-alpha	Q6P9Z4	3.43335e-119	73	385.185	415	303
isotig17647	ficd_xentr ame: full=adenosine monophosphate-protein transferase ficd ame: full=ampylator ficd ame: full=fic domain-containing protein	2979	gi|257096372|sp|B4F6I5.1|FICD_XENTRRecName: Full=Adenosine monophosphate-protein transferase FICD; AltName: Full=AMPylator FICD; AltName: Full=FIC domain-containing protein	B4F6I5	4.37494e-140	76	434.106	342	262
isotig17649	unc9_caeel ame: full=innexin unc-9 ame: full=uncoordinated protein 9	2979	gi|10720325|sp|O01393.1|UNC9_CAEELRecName: Full=Innexin unc-9; AltName: Full=Uncoordinated protein 9	O01393	1.40821e-42	62	165.236	196	122
isotig17654	gsk3b_human ame: full=glycogen synthase kinase-3 beta short=gsk-3 beta ame: full=serine threonine-protein kinase gsk3b	2973	gi|20455502|sp|P49841.2|GSK3B_HUMANRecName: Full=Glycogen synthase kinase-3 beta; Short=GSK-3 beta; AltName: Full=Serine/threonine-protein kinase GSK3B	P49841	0	90	660.218	383	345
isotig17669	jnk_drome ame: full=stress-activated protein kinase jnk short=djnk ame: full=protein basket	2956	gi|30315963|sp|P92208.1|JNK_DROMERecName: Full=Stress-activated protein kinase JNK; Short=dJNK; AltName: Full=Protein basket	P92208	0	90	647.506	366	330
isotig17689	pde6_drome ame: full=cgmp-specific 3 -cyclic phosphodiesterase ame: full= 5 6 short= 6 flags: precursor	2944	gi|353526352|sp|Q9VFI9.4|PDE6_DROMERecName: Full=cGMP-specific 3',5'-cyclic phosphodiesterase; AltName: Full=DmPDE5/6; Short=DmPDE6; Flags: Precursor	Q9VFI9	2.22931e-156	76	498.049	400	307
isotig17703	stra6_ponab ame: full=stimulated by retinoic acid gene 6 protein homolog	2930	gi|75041389|sp|Q5R7B4.1|STRA6_PONABRecName: Full=Stimulated by retinoic acid gene 6 protein homolog	Q5R7B4	3.21864e-13	44	77.411	245	110
isotig17706	nup50_human ame: full=nuclear pore complex protein nup50 ame: full=50 kda nucleoporin ame: full=nuclear pore-associated protein 60 kda-like ame: full=nucleoporin nup50	2927	gi|20455193|sp|Q9UKX7.2|NUP50_HUMANRecName: Full=Nuclear pore complex protein Nup50; AltName: Full=50 kDa nucleoporin; AltName: Full=Nuclear pore-associated protein 60 kDa-like; AltName: Full=Nucleoporin Nup50	Q9UKX7	2.90908e-19	72	95.5153	110	80
isotig17710	wdr33_mouse ame: full=pre-mrna 3 end processing protein wdr33 ame: full=wd repeat-containing protein 33 ame: full=wd repeat-containing protein wdc146	2928	gi|81914749|sp|Q8K4P0.1|WDR33_MOUSERecName: Full=pre-mRNA 3' end processing protein WDR33; AltName: Full=WD repeat-containing protein 33; AltName: Full=WD repeat-containing protein WDC146	Q8K4P0	0	84	697.967	479	404
isotig17714	ovo_drome ame: full=protein ovo ame: full=protein shaven baby	2923	gi|73920242|sp|P51521.2|OVO_DROMERecName: Full=Protein ovo; AltName: Full=Protein shaven baby	P51521	4.8577e-63	83	237.269	149	124
isotig17718	arl4c_human ame: full=adp-ribosylation factor-like protein 4c ame: full=adp-ribosylation factor-like protein 7 ame: full=adp-ribosylation factor-like protein lak	2918	gi|3913085|sp|P56559.1|ARL4C_HUMANRecName: Full=ADP-ribosylation factor-like protein 4C; AltName: Full=ADP-ribosylation factor-like protein 7; AltName: Full=ADP-ribosylation factor-like protein LAK >gi|47115605|sp|P61208.1|ARL4C_MOUSE RecName: Full=ADP-ribosylation factor-like protein 4C; AltName: Full=ADP-ribosylation factor-like 7	P56559	1.62608e-59	71	206.453	182	130
isotig17731	pcsk7_human ame: full=proprotein convertase subtilisin kexin type 7 ame: full=lymphoma proprotein convertase ame: full=prohormone convertase 7 ame: full=proprotein convertase 7 short=pc7 ame: full=proprotein convertase 8 short=pc8 short=hpc8 ame: full=subtilisin kexin-like protease pc7 flags: precursor	2909	gi|205830663|sp|Q16549.2|PCSK7_HUMANRecName: Full=Proprotein convertase subtilisin/kexin type 7; AltName: Full=Lymphoma proprotein convertase; AltName: Full=Prohormone convertase 7; AltName: Full=Proprotein convertase 7; Short=PC7; AltName: Full=Proprotein convertase 8; Short=PC8; Short=hPC8; AltName: Full=Subtilisin/kexin-like protease PC7; Flags: Precursor	Q16549	2.52759e-166	73	513.457	490	360
isotig17747	mprab_danre ame: full=membrane progestin receptor alpha-b short=mpr alpha ame: full=progestin and adipoq receptor family member b	2889	gi|51316388|sp|Q801G2.1|MPRAB_DANRERecName: Full=Membrane progestin receptor alpha-B; Short=mPR alpha; AltName: Full=Progestin and adipoQ receptor family member VII, b	Q801G2	1.18651e-41	55	116.701	158	87
isotig17748	cdc27_human ame: full=cell division cycle protein 27 homolog ame: full=anaphase-promoting complex subunit 3 short=apc3 ame: full=cdc27 homolog short=cdc27hs ame: full=h-nuc	2893	gi|12644198|sp|P30260.2|CDC27_HUMANRecName: Full=Cell division cycle protein 27 homolog; AltName: Full=Anaphase-promoting complex subunit 3; Short=APC3; AltName: Full=CDC27 homolog; Short=CDC27Hs; AltName: Full=H-NUC	P30260	0	64	762.296	851	553
isotig17757	psme4_xenla ame: full=proteasome activator complex subunit 4 ame: full=proteasome activator pa200	2884	gi|82185264|sp|Q6NRP2.1|PSME4_XENLARecName: Full=Proteasome activator complex subunit 4; AltName: Full=Proteasome activator PA200	Q6NRP2	0	68	894.804	945	646
isotig17762	rir1_mouse ame: full=ribonucleoside-diphosphate reductase large subunit ame: full=ribonucleoside-diphosphate reductase subunit m1 ame: full=ribonucleotide reductase large subunit	2880	gi|341941976|sp|P07742.2|RIR1_MOUSERecName: Full=Ribonucleoside-diphosphate reductase large subunit; AltName: Full=Ribonucleoside-diphosphate reductase subunit M1; AltName: Full=Ribonucleotide reductase large subunit	P07742	0	89	1335.47	795	710
isotig17771	tox2_rat ame: full=tox high mobility group box family member 2 ame: full=granulosa cell hmg box protein 1 short=gcx-1	2878	gi|67460596|sp|Q76IQ7.1|TOX2_RATRecName: Full=TOX high mobility group box family member 2; AltName: Full=Granulosa cell HMG box protein 1; Short=GCX-1	Q76IQ7	2.10457e-28	83	123.635	78	65
isotig17776	wee1_rat ame: full=wee1-like protein kinase ame: full=wee1a kinase	2874	gi|17865613|sp|Q63802.1|WEE1_RATRecName: Full=Wee1-like protein kinase; AltName: Full=Wee1A kinase	Q63802	8.1342e-127	61	405.216	487	301
isotig17778	cp24a_rat ame: full= -dihydroxyvitamin d 24- mitochondrial short=24-ohase short=vitamin d 24-hydroxylase ame: full=cytochrome p450 24a1 ame: full=cytochrome p450-cc24 flags: precursor	2872	gi|1706084|sp|Q09128.1|CP24A_RATRecName: Full=1,25-dihydroxyvitamin D(3) 24-hydroxylase, mitochondrial; Short=24-OHase; Short=Vitamin D(3) 24-hydroxylase; AltName: Full=Cytochrome P450 24A1; AltName: Full=Cytochrome P450-CC24; Flags: Precursor	Q09128	1.18801e-94	56	315.079	468	263
isotig17787	abce1_human ame: full=atp-binding cassette sub-family e member 1 ame: full=2 -5 -oligoadenylate-binding protein ame: full= 68 ame: full=rnase l inhibitor ame: full=ribonuclease 4 inhibitor short=rns4i	2866	gi|47117664|sp|P61221.1|ABCE1_HUMANRecName: Full=ATP-binding cassette sub-family E member 1; AltName: Full=2'-5'-oligoadenylate-binding protein; AltName: Full=HuHP68; AltName: Full=RNase L inhibitor; AltName: Full=Ribonuclease 4 inhibitor; Short=RNS4I >gi|47117665|sp|P61222.1|ABCE1_MOUSE RecName: Full=ATP-binding cassette sub-family E member 1; AltName: Full=RNase L inhibitor; AltName: Full=Ribon…	P61221	0	92	1059.67	598	552
isotig17789	kdm1a_mouse ame: full=lysine-specific histone demethylase 1a ame: full=braf35-hdac complex protein bhc110 ame: full=flavin-containing amine oxidase domain-containing protein 2	2864	gi|51315882|sp|Q6ZQ88.2|KDM1A_MOUSERecName: Full=Lysine-specific histone demethylase 1A; AltName: Full=BRAF35-HDAC complex protein BHC110; AltName: Full=Flavin-containing amine oxidase domain-containing protein 2	Q6ZQ88	0	86	1027.31	677	584
isotig17807	smg1_mouse ame: full=serine threonine-protein kinase smg1 short=smg-1	2851	gi|341942119|sp|Q8BKX6.3|SMG1_MOUSERecName: Full=Serine/threonine-protein kinase SMG1; Short=SMG-1	Q8BKX6	0	60	757.673	986	600
isotig17809	fzd4_human ame: full=frizzled-4 short=fz-4 short=hfz4 ame: full= 4 ame: cd_antigen=cd344 flags: precursor	2857	gi|62298045|sp|Q9ULV1.2|FZD4_HUMANRecName: Full=Frizzled-4; Short=Fz-4; Short=hFz4; AltName: Full=FzE4; AltName: CD_antigen=CD344; Flags: Precursor	Q9ULV1	0	75	629.402	499	376
isotig17811	extl3_human ame: full=exostosin-like 3 ame: full=ext-related protein 1 ame: full=glucuronyl-galactosyl-proteoglycan 4-alpha-n-acetylglucosaminyltransferase ame: full=hereditary multiple exostoses gene isolog ame: full=multiple exostosis-like protein 3 ame: full= tumor suppressor protein extl3	2850	gi|6166159|sp|O43909.1|EXTL3_HUMANRecName: Full=Exostosin-like 3; AltName: Full=EXT-related protein 1; AltName: Full=Glucuronyl-galactosyl-proteoglycan 4-alpha-N-acetylglucosaminyltransferase; AltName: Full=Hereditary multiple exostoses gene isolog; AltName: Full=Multiple exostosis-like protein 3; AltName: Full=Putative tumor suppressor protein EXTL3	O43909	0	67	849.736	879	595
isotig17821	fgfr3_xenla ame: full=fibroblast growth factor receptor 3 short=fgfr-3 flags: precursor	2842	gi|82069308|sp|O42127.1|FGFR3_XENLARecName: Full=Fibroblast growth factor receptor 3; Short=FGFR-3; Flags: Precursor	O42127	1.53118e-38	53	158.688	295	157
isotig17825	if5_drome ame: full=eukaryotic translation initiation factor 5 short=eif-5	2840	gi|28380062|sp|Q9VXK6.1|IF5_DROMERecName: Full=Eukaryotic translation initiation factor 5; Short=eIF-5	Q9VXK6	2.69688e-124	71	392.119	407	290
isotig17845	hs90a_chick ame: full=heat shock protein hsp 90-alpha	2827	gi|123668|sp|P11501.3|HS90A_CHICKRecName: Full=Heat shock protein HSP 90-alpha	P11501	0	93	737.258	444	414
isotig17853	sfrp5_human ame: full=secreted frizzled-related protein 5 short=sfrp-5 ame: full=frizzled-related protein 1b short=frp-1b ame: full=secreted apoptosis-related protein 3 short=sarp-3 flags: precursor	2820	gi|150421670|sp|Q5T4F7.3|SFRP5_HUMANRecName: Full=Secreted frizzled-related protein 5; Short=sFRP-5; AltName: Full=Frizzled-related protein 1b; Short=FRP-1b; AltName: Full=Secreted apoptosis-related protein 3; Short=SARP-3; Flags: Precursor	Q5T4F7	5.70471e-53	64	192.586	250	160
isotig17884	rnf17_mouse ame: full=ring finger protein 17 ame: full=mad member-interacting protein 2 short=mmip-2	2798	gi|187608858|sp|Q99MV7.2|RNF17_MOUSERecName: Full=RING finger protein 17; AltName: Full=Mad member-interacting protein 2; Short=Mmip-2	Q99MV7	2.92328e-32	38	139.813	678	262
isotig17892	khdr2_human ame: full=kh domain- rna- signal transduction-associated protein 2 ame: full=sam68-like mammalian protein 1 short=slm-1 short=hslm-1	2795	gi|74762274|sp|Q5VWX1.1|KHDR2_HUMANRecName: Full=KH domain-containing, RNA-binding, signal transduction-associated protein 2; AltName: Full=Sam68-like mammalian protein 1; Short=SLM-1; Short=hSLM-1	Q5VWX1	2.46099e-50	73	186.037	183	134
isotig17905	imdh1_xentr ame: full=inosine-5 -monophosphate dehydrogenase 1 short=imp dehydrogenase 1 short=impd 1 short=impdh 1	2784	gi|378548383|sp|F6S675.1|IMDH1_XENTRRecName: Full=Inosine-5'-monophosphate dehydrogenase 1; Short=IMP dehydrogenase 1; Short=IMPD 1; Short=IMPDH 1	F6S675	1.82553e-148	92	456.447	255	235
isotig17918	ermp1_human ame: full=endoplasmic reticulum metallopeptidase 1 ame: full=felix-ina	2769	gi|117949602|sp|Q7Z2K6.2|ERMP1_HUMANRecName: Full=Endoplasmic reticulum metallopeptidase 1; AltName: Full=Felix-ina	Q7Z2K6	0	59	591.267	829	491
isotig17922	chit1_human ame: full=chitotriosidase-1 ame: full=chitinase-1 flags: precursor	2770	gi|37999493|sp|Q13231.1|CHIT1_HUMANRecName: Full=Chitotriosidase-1; AltName: Full=Chitinase-1; Flags: Precursor	Q13231	5.6187e-121	66	382.874	410	272
isotig17930	ptn1_chick ame: full=tyrosine-protein phosphatase non-receptor type 1 ame: full=cptp1 ame: full=protein-tyrosine phosphatase 1b short=ptp-1b	2766	gi|3914485|sp|O13016.1|PTN1_CHICKRecName: Full=Tyrosine-protein phosphatase non-receptor type 1; AltName: Full=CPTP1; AltName: Full=Protein-tyrosine phosphatase 1B; Short=PTP-1B	O13016	9.07116e-101	73	328.176	295	216
isotig17931	vp37a_mouse ame: full=vacuolar protein sorting-associated protein 37a short=vps37a ame: full=escrt-i complex subunit vps37a	2765	gi|81878132|sp|Q8CHS8.1|VP37A_MOUSERecName: Full=Vacuolar protein sorting-associated protein 37A; Short=Vps37A; AltName: Full=ESCRT-I complex subunit VPS37A	Q8CHS8	6.67381e-48	52	180.644	388	205
isotig17941	taf1_mouse ame: full=transcription initiation factor tfiid subunit 1 ame: full=cell cycle gene 1 protein ame: full=tbp-associated factor 250 kda short=p250 ame: full=transcription initiation factor tfiid 250 kda subunit short=taf 250 short=tafii-250 short=tafii250	2760	gi|134039180|sp|Q80UV9.2|TAF1_MOUSERecName: Full=Transcription initiation factor TFIID subunit 1; AltName: Full=Cell cycle gene 1 protein; AltName: Full=TBP-associated factor 250 kDa; Short=p250; AltName: Full=Transcription initiation factor TFIID 250 kDa subunit; Short=TAF(II)250; Short=TAFII-250; Short=TAFII250	Q80UV9	2.30519e-157	62	345.895	408	253
isotig17963	fkbp6_bovin ame: full=peptidyl-prolyl cis-trans isomerase fkbp6 short=ppiase fkbp6 ame: full=fk506-binding protein 6 short=fkbp-6 ame: full=rotamase	2725	gi|189083668|sp|A6QQ71.1|FKBP6_BOVINRecName: Full=Peptidyl-prolyl cis-trans isomerase FKBP6; Short=PPIase FKBP6; AltName: Full=FK506-binding protein 6; Short=FKBP-6; AltName: Full=Rotamase	A6QQ71	8.7328e-37	58	146.362	233	137
isotig18005	zc3h3_human ame: full=zinc finger ccch domain-containing protein 3	2710	gi|308153538|sp|Q8IXZ2.3|ZC3H3_HUMANRecName: Full=Zinc finger CCCH domain-containing protein 3	Q8IXZ2	5.19071e-60	76	224.557	163	124
isotig18026	atk4_arath ame: full=kinesin-4 ame: full=kinesin-like protein d	2691	gi|34921410|sp|O81635.2|ATK4_ARATHRecName: Full=Kinesin-4; AltName: Full=Kinesin-like protein D	O81635	2.44989e-21	67	103.99	94	63
isotig18027	papss_ureca ame: full=bifunctional 3 -phosphoadenosine 5 -phosphosulfate synthase short=paps synthase short=papss ame: full=sulfurylase kinase short=sk includes: ame: full=sulfate adenylyltransferase ame: full=atp-sulfurylase ame: full=sulfate adenylate transferase short=sat includes: ame: full=adenylyl-sulfate kinase ame: full=3 -phosphoadenosine-5 -phosphosulfate synthase ame: full=aps kinase a…	2690	gi|25090938|sp|Q27128.1|PAPSS_URECARecName: Full=Bifunctional 3'-phosphoadenosine 5'-phosphosulfate synthase; Short=PAPS synthase; Short=PAPSS; AltName: Full=Sulfurylase kinase; Short=SK; Includes: RecName: Full=Sulfate adenylyltransferase; AltName: Full=ATP-sulfurylase; AltName: Full=Sulfate adenylate transferase; Short=SAT; Includes: RecName: Full=Adenylyl-sulfate kinase; AltName: Full=3'-phosp…	Q27128	0	86	986.097	598	516
isotig18037	crkl_human ame: full=crk-like protein	2690	gi|1169094|sp|P46109.1|CRKL_HUMANRecName: Full=Crk-like protein	P46109	1.06192e-15	73	82.4185	61	45
isotig18051	vp33_aplca ame: full=vesicle-associated membrane protein synaptobrevin-binding protein ame: full=vap-33	2682	gi|2499127|sp|Q16943.1|VP33_APLCARecName: Full=Vesicle-associated membrane protein/synaptobrevin-binding protein; AltName: Full=VAP-33	Q16943	4.06439e-73	68	246.514	251	171
isotig18060	nf70_lolpe ame: full=70 kda neurofilament protein short=nf70	2675	gi|266617|sp|Q01241.1|NF70_LOLPERecName: Full=70 kDa neurofilament protein; Short=NF70	Q01241	0	71	644.425	630	451
isotig18094	ubp5_mouse ame: full=ubiquitin carboxyl-terminal hydrolase 5 ame: full=deubiquitinating enzyme 5 ame: full=isopeptidase t ame: full=ubiquitin thioesterase 5 ame: full=ubiquitin-specific-processing protease 5	2649	gi|3024764|sp|P56399.1|UBP5_MOUSERecName: Full=Ubiquitin carboxyl-terminal hydrolase 5; AltName: Full=Deubiquitinating enzyme 5; AltName: Full=Isopeptidase T; AltName: Full=Ubiquitin thioesterase 5; AltName: Full=Ubiquitin-specific-processing protease 5	P56399	0	72	937.562	856	618
isotig18101	katl2_xentr ame: full=katanin p60 atpase-containing subunit a-like 2 short=katanin p60 subunit a-like 2 ame: full=p60 katanin-like 2	2645	gi|189028371|sp|A0JMA9.1|KATL2_XENTRRecName: Full=Katanin p60 ATPase-containing subunit A-like 2; Short=Katanin p60 subunit A-like 2; AltName: Full=p60 katanin-like 2	A0JMA9	1.81022e-149	82	458.759	357	293
isotig18104	irf8_chick ame: full=interferon regulatory factor 8 short=irf-8 ame: full=interferon consensus sequence-binding protein short=icsbp	2641	gi|2497450|sp|Q90871.1|IRF8_CHICKRecName: Full=Interferon regulatory factor 8; Short=IRF-8; AltName: Full=Interferon consensus sequence-binding protein; Short=ICSBP	Q90871	1.26263e-46	48	177.178	453	221
isotig18109	cpsf2_mouse ame: full=cleavage and polyadenylation specificity factor subunit 2 ame: full=cleavage and polyadenylation specificity factor 100 kda subunit short=cpsf 100 kda subunit	2638	gi|18202027|sp|O35218.1|CPSF2_MOUSERecName: Full=Cleavage and polyadenylation specificity factor subunit 2; AltName: Full=Cleavage and polyadenylation specificity factor 100 kDa subunit; Short=CPSF 100 kDa subunit	O35218	0	77	980.704	788	611
isotig18124	ptn23_mouse ame: full=tyrosine-protein phosphatase non-receptor type 23	2634	gi|68053302|sp|Q6PB44.2|PTN23_MOUSERecName: Full=Tyrosine-protein phosphatase non-receptor type 23	Q6PB44	0	70	711.835	717	502
isotig18126	ctk2_xenla ame: full=carboxy-terminal kinesin 2 ame: full=xctk2	2633	gi|3023586|sp|P79955.1|CTK2_XENLARecName: Full=Carboxy-terminal kinesin 2; AltName: Full=XCTK2	P79955	3.40134e-117	72	352.058	300	217
isotig18131	dca11_mouse ame: full=ddb1- and cul4-associated factor 11 ame: full=wd repeat-containing protein 23	2621	gi|37538035|sp|Q91VU6.1|DCA11_MOUSERecName: Full=DDB1- and CUL4-associated factor 11; AltName: Full=WD repeat-containing protein 23	Q91VU6	1.27248e-171	69	516.153	474	331
isotig18145	rbl2a_ponab ame: full=rab-like protein 2a	2617	gi|75054733|sp|Q5R573.1|RBL2A_PONABRecName: Full=Rab-like protein 2A	Q5R573	1.45571e-87	81	284.263	183	149
isotig18169	unc9_caeel ame: full=innexin unc-9 ame: full=uncoordinated protein 9	2603	gi|10720325|sp|O01393.1|UNC9_CAEELRecName: Full=Innexin unc-9; AltName: Full=Uncoordinated protein 9	O01393	4.71423e-80	61	269.626	364	225
isotig18173	tbx2b_xenla ame: full=t-box transcription factor tbx2-b short=t-box protein 2-b	2600	gi|294862485|sp|Q6PCL0.2|TBX2B_XENLARecName: Full=T-box transcription factor TBX2-B; Short=T-box protein 2-B	Q6PCL0	2.62905e-130	73	413.305	336	247
isotig18175	rab35_human ame: full=ras-related protein rab-35 ame: full=gtp-binding protein ray ame: full=ras-related protein rab-1c	2602	gi|3024525|sp|Q15286.1|RAB35_HUMANRecName: Full=Ras-related protein Rab-35; AltName: Full=GTP-binding protein RAY; AltName: Full=Ras-related protein Rab-1C >gi|62900797|sp|Q5U316.1|RAB35_RAT RecName: Full=Ras-related protein Rab-35 >gi|62901088|sp|Q6PHN9.1|RAB35_MOUSE RecName: Full=Ras-related protein Rab-35	Q15286	3.43158e-98	91	311.612	178	163
isotig18190	fng_drome ame: full=fringe glycosyltransferase ame: full=o-fucosylpeptide 3-beta-n-acetylglucosaminyltransferase	2593	gi|2497667|sp|Q24342.1|FNG_DROMERecName: Full=Fringe glycosyltransferase; AltName: Full=O-fucosylpeptide 3-beta-N-acetylglucosaminyltransferase	Q24342	6.77925e-91	70	299.671	267	188
isotig18203	lats1_human ame: full=serine threonine-protein kinase lats1 ame: full=large tumor suppressor homolog 1 ame: full=warts protein kinase short=h-warts	2585	gi|52783106|sp|O95835.1|LATS1_HUMANRecName: Full=Serine/threonine-protein kinase LATS1; AltName: Full=Large tumor suppressor homolog 1; AltName: Full=WARTS protein kinase; Short=h-warts	O95835	0	77	660.218	490	380
isotig18209	fyv1_human ame: full=1-phosphatidylinositol 3-phosphate 5-kinase short=phosphatidylinositol 3-phosphate 5-kinase ame: full=fyve finger-containing phosphoinositide kinase ame: full=pikfyve ame: full=phosphatidylinositol 3-phosphate 5-kinase type iii short=pipkin-iii short=type iii pip kinase	2573	gi|300669693|sp|Q9Y2I7.3|FYV1_HUMANRecName: Full=1-phosphatidylinositol 3-phosphate 5-kinase; Short=Phosphatidylinositol 3-phosphate 5-kinase; AltName: Full=FYVE finger-containing phosphoinositide kinase; AltName: Full=PIKfyve; AltName: Full=Phosphatidylinositol 3-phosphate 5-kinase type III; Short=PIPkin-III; Short=Type III PIP kinase	Q9Y2I7	1.25485e-73	71	269.626	242	173
isotig18212	2abd_chick ame: full=serine threonine-protein phosphatase 2a 55 kda regulatory subunit b delta isoform ame: full=pp2a subunit b isoform b55-delta ame: full=pp2a subunit b isoform pr55-delta ame: full=pp2a subunit b isoform r2-delta ame: full=pp2a subunit b isoform delta	2584	gi|82081369|sp|Q5ZIY5.1|2ABD_CHICKRecName: Full=Serine/threonine-protein phosphatase 2A 55 kDa regulatory subunit B delta isoform; AltName: Full=PP2A subunit B isoform B55-delta; AltName: Full=PP2A subunit B isoform PR55-delta; AltName: Full=PP2A subunit B isoform R2-delta; AltName: Full=PP2A subunit B isoform delta	Q5ZIY5	0	90	749.584	438	398
isotig18220	taf5_human ame: full=transcription initiation factor tfiid subunit 5 ame: full=transcription initiation factor tfiid 100 kda subunit short=taf 100 short=tafii-100 short=tafii100	2579	gi|78103206|sp|Q15542.3|TAF5_HUMANRecName: Full=Transcription initiation factor TFIID subunit 5; AltName: Full=Transcription initiation factor TFIID 100 kDa subunit; Short=TAF(II)100; Short=TAFII-100; Short=TAFII100	Q15542	0	81	512.301	381	312
isotig18254	dach1_human ame: full=dachshund homolog 1 short=dach1	2563	gi|519668677|sp|Q9UI36.3|DACH1_HUMANRecName: Full=Dachshund homolog 1; Short=Dach1	Q9UI36	2.13804e-57	87	214.542	129	113
isotig18266	mp2k1_serca ame: full=dual specificity mitogen-activated protein kinase kinase 1 short=map kinase kinase 1 short=mapkk 1 ame: full=erk activator kinase 1 ame: full=mapk erk kinase 1 short=mek1	2557	gi|2499628|sp|Q91447.1|MP2K1_SERCARecName: Full=Dual specificity mitogen-activated protein kinase kinase 1; Short=MAP kinase kinase 1; Short=MAPKK 1; AltName: Full=ERK activator kinase 1; AltName: Full=MAPK/ERK kinase 1; Short=MEK1	Q91447	3.67064e-175	82	518.079	367	302
isotig18270	tbx2_human ame: full=t-box transcription factor tbx2 short=t-box protein 2	2556	gi|294862490|sp|Q13207.3|TBX2_HUMANRecName: Full=T-box transcription factor TBX2; Short=T-box protein 2	Q13207	4.39624e-90	77	306.22	227	175
isotig18273	rab26_rat ame: full=ras-related protein rab-26	2554	gi|76363526|sp|P51156.2|RAB26_RATRecName: Full=Ras-related protein Rab-26	P51156	1.63105e-101	84	322.013	212	180
isotig18298	evi1_human ame: full=mds1 and evi1 complex locus protein evi1 ame: full=ecotropic virus integration site 1 protein homolog short=evi-1	2543	gi|145559472|sp|Q03112.2|EVI1_HUMANRecName: Full=MDS1 and EVI1 complex locus protein EVI1; AltName: Full=Ecotropic virus integration site 1 protein homolog; Short=EVI-1	Q03112	7.98421e-60	72	224.172	187	136
isotig18309	xrcc5_mouse ame: full=x-ray repair cross-complementing protein 5 ame: full=atp-dependent dna helicase 2 subunit 2 ame: full=atp-dependent dna helicase ii 80 kda subunit ame: full=ctc box-binding factor 85 kda subunit short=ctc85 short=ctcbf ame: full=dna repair protein xrcc5 ame: full=ku autoantigen protein p86 homolog ame: full=ku80 ame: full=nuclear factor iv	2538	gi|166900095|sp|P27641.4|XRCC5_MOUSERecName: Full=X-ray repair cross-complementing protein 5; AltName: Full=ATP-dependent DNA helicase 2 subunit 2; AltName: Full=ATP-dependent DNA helicase II 80 kDa subunit; AltName: Full=CTC box-binding factor 85 kDa subunit; Short=CTC85; Short=CTCBF; AltName: Full=DNA repair protein XRCC5; AltName: Full=Ku autoantigen protein p86 homolog; AltName: Full=Ku80; Al…	P27641	2.72431e-146	59	455.677	750	446
isotig18313	tmps5_human ame: full=transmembrane protease serine 5 ame: full=spinesin	2534	gi|296452845|sp|Q9H3S3.2|TMPS5_HUMANRecName: Full=Transmembrane protease serine 5; AltName: Full=Spinesin	Q9H3S3	8.8185e-17	57	87.4261	111	64
isotig18321	inhba_horse ame: full=inhibin beta a chain ame: full=activin beta-a chain flags: precursor	2524	gi|1708436|sp|P55102.1|INHBA_HORSERecName: Full=Inhibin beta A chain; AltName: Full=Activin beta-A chain; Flags: Precursor	P55102	4.95348e-16	41	85.1149	231	97
isotig18345	ccnb_patvu ame: full=g2 mitotic-specific cyclin-b	2524	gi|116179|sp|P24862.1|CCNB_PATVURecName: Full=G2/mitotic-specific cyclin-B	P24862	1.03652e-170	76	507.294	422	321
isotig18357	lrsm1_mouse ame: full=e3 ubiquitin-protein ligase lrsam1 ame: full=leucine-rich repeat and sterile alpha motif-containing protein 1 ame: full=tsg101-associated ligase	2514	gi|62511891|sp|Q80ZI6.1|LRSM1_MOUSERecName: Full=E3 ubiquitin-protein ligase LRSAM1; AltName: Full=Leucine-rich repeat and sterile alpha motif-containing protein 1; AltName: Full=Tsg101-associated ligase	Q80ZI6	4.06989e-118	58	381.333	745	435
isotig18361	ccna_spiso ame: full=g2 mitotic-specific cyclin-a	2518	gi|116171|sp|P04962.1|CCNA_SPISORecName: Full=G2/mitotic-specific cyclin-A	P04962	8.13789e-161	71	482.256	424	302
isotig18369	lipa1_human ame: full=liprin-alpha-1 ame: full=lar-interacting protein 1 short=lip-1 ame: full=protein tyrosine phosphatase receptor type f polypeptide-interacting protein alpha-1 short=ptprf-interacting protein alpha-1	2515	gi|42558969|sp|Q13136.1|LIPA1_HUMANRecName: Full=Liprin-alpha-1; AltName: Full=LAR-interacting protein 1; Short=LIP-1; AltName: Full=Protein tyrosine phosphatase receptor type f polypeptide-interacting protein alpha-1; Short=PTPRF-interacting protein alpha-1	Q13136	0	67	595.119	780	524
isotig18374	rop1l_xenla ame: full=ropporin-1-like protein	2511	gi|82225861|sp|Q4V7T8.1|ROP1L_XENLARecName: Full=Ropporin-1-like protein	Q4V7T8	4.02559e-81	75	266.159	217	164
isotig18380	vatc1_xenla ame: full=v-type proton atpase subunit c 1 short=v-atpase subunit c 1 ame: full=vacuolar proton pump subunit c 1	2505	gi|82180389|sp|Q5XH14.1|VATC1_XENLARecName: Full=V-type proton ATPase subunit C 1; Short=V-ATPase subunit C 1; AltName: Full=Vacuolar proton pump subunit C 1	Q5XH14	1.44139e-178	81	526.168	382	311
isotig18402	hcfc1_human ame: full=host cell factor 1 short=hcf short=hcf-1 ame: full=c1 factor ame: full=cff ame: full=vcaf ame: full=vp16 accessory protein contains: ame: full=hcf n-terminal chain 1 contains: ame: full=hcf n-terminal chain 2 contains: ame: full=hcf n-terminal chain 3 contains: ame: full=hcf n-terminal chain 4 contains: ame: full=hcf n-terminal chain 5 contains: ame: full=hcf n-terminal chai…	2495	gi|160332311|sp|P51610.2|HCFC1_HUMANRecName: Full=Host cell factor 1; Short=HCF; Short=HCF-1; AltName: Full=C1 factor; AltName: Full=CFF; AltName: Full=VCAF; AltName: Full=VP16 accessory protein; Contains: RecName: Full=HCF N-terminal chain 1; Contains: RecName: Full=HCF N-terminal chain 2; Contains: RecName: Full=HCF N-terminal chain 3; Contains: RecName: Full=HCF N-terminal chain 4; Contains: R…	P51610	0	89	706.442	385	346
isotig18411	kat2b_human ame: full=histone acetyltransferase kat2b ame: full=histone acetyltransferase pcaf short=histone acetylase pcaf ame: full=lysine acetyltransferase 2b ame: full=p300 cbp-associated factor short=p caf	2497	gi|83287776|sp|Q92831.3|KAT2B_HUMANRecName: Full=Histone acetyltransferase KAT2B; AltName: Full=Histone acetyltransferase PCAF; Short=Histone acetylase PCAF; AltName: Full=Lysine acetyltransferase 2B; AltName: Full=P300/CBP-associated factor; Short=P/CAF	Q92831	0	78	996.497	780	609
isotig18412	ercc2_crigr ame: full=tfiih basal transcription factor complex helicase xpd subunit ame: full=cxpd ame: full=dna excision repair protein ercc-2 ame: full=dna repair protein complementing xp-d cells ame: full=xeroderma pigmentosum group d-complementing protein	2489	gi|2495145|sp|Q60452.1|ERCC2_CRIGRRecName: Full=TFIIH basal transcription factor complex helicase XPD subunit; AltName: Full=CXPD; AltName: Full=DNA excision repair protein ERCC-2; AltName: Full=DNA repair protein complementing XP-D cells; AltName: Full=Xeroderma pigmentosum group D-complementing protein	Q60452	0	86	712.605	469	406
isotig18420	rad54_chick ame: full=dna repair and recombination protein rad54-like ame: full= recombination factor ad54 ame: full=rad54 homolog	2494	gi|51316190|sp|O12944.1|RAD54_CHICKRecName: Full=DNA repair and recombination protein RAD54-like; AltName: Full=Putative recombination factor GdRad54; AltName: Full=RAD54 homolog	O12944	0	82	1026.93	719	592
isotig18425	t2fa_drome ame: full=general transcription factor iif subunit 1 ame: full=transcription factor 5 large chain short=tf5a ame: full=transcription initiation factor iif subunit alpha short=tfiif-alpha	2487	gi|12644388|sp|Q05913.3|T2FA_DROMERecName: Full=General transcription factor IIF subunit 1; AltName: Full=Transcription factor 5 large chain; Short=TF5A; AltName: Full=Transcription initiation factor IIF subunit alpha; Short=TFIIF-alpha	Q05913	3.00817e-49	63	187.193	314	198
isotig18431	pcy2_human ame: full=ethanolamine-phosphate cytidylyltransferase ame: full=ctp:phosphoethanolamine cytidylyltransferase ame: full=phosphorylethanolamine transferase	2488	gi|12585314|sp|Q99447.1|PCY2_HUMANRecName: Full=Ethanolamine-phosphate cytidylyltransferase; AltName: Full=CTP:phosphoethanolamine cytidylyltransferase; AltName: Full=Phosphorylethanolamine transferase	Q99447	3.1994e-167	80	497.278	362	291
isotig18434	dmd_mouse ame: full=dystrophin	2485	gi|341940506|sp|P11531.3|DMD_MOUSERecName: Full=Dystrophin	P11531	0	68	813.913	859	589
isotig18441	cog2_human ame: full=conserved oligomeric golgi complex subunit 2 short=cog complex subunit 2 ame: full=component of oligomeric golgi complex 2 ame: full=low density lipoprotein receptor defect c-complementing protein	2479	gi|2498512|sp|Q14746.1|COG2_HUMANRecName: Full=Conserved oligomeric Golgi complex subunit 2; Short=COG complex subunit 2; AltName: Full=Component of oligomeric Golgi complex 2; AltName: Full=Low density lipoprotein receptor defect C-complementing protein	Q14746	0	65	614.379	702	460
isotig18445	atad1_bovin ame: full=atpase family aaa domain-containing protein 1 ame: full=thorase	2474	gi|385178699|sp|F6QV99.2|ATAD1_BOVINRecName: Full=ATPase family AAA domain-containing protein 1; AltName: Full=Thorase	F6QV99	4.25013e-92	77	300.442	316	245
isotig18456	lhx5_human ame: full=lim homeobox protein lhx5 short=lim homeobox protein 5	2477	gi|18202938|sp|Q9H2C1.1|LHX5_HUMANRecName: Full=LIM/homeobox protein Lhx5; Short=LIM homeobox protein 5	Q9H2C1	1.66119e-66	79	232.646	168	133
isotig18457	rab3_drome ame: full=ras-related protein rab-3	2475	gi|131800|sp|P25228.1|RAB3_DROMERecName: Full=Ras-related protein Rab-3	P25228	2.04784e-127	90	387.497	222	201
isotig18463	ocrl_mouse ame: full=inositol polyphosphate 5-phosphatase ocrl-1	2466	gi|81892056|sp|Q6NVF0.1|OCRL_MOUSERecName: Full=Inositol polyphosphate 5-phosphatase OCRL-1	Q6NVF0	1.15452e-139	69	340.502	316	219
isotig18467	if4e_xenla ame: full=eukaryotic translation initiation factor 4e short=eif-4e short=eif4e ame: full=eif-4f 25 kda subunit ame: full=mrna cap-binding protein	2472	gi|1352437|sp|P48597.1|IF4E_XENLARecName: Full=Eukaryotic translation initiation factor 4E; Short=eIF-4E; Short=eIF4E; AltName: Full=eIF-4F 25 kDa subunit; AltName: Full=mRNA cap-binding protein	P48597	1.56809e-93	84	298.516	190	160
isotig18484	m3k4_human ame: full=mitogen-activated protein kinase kinase kinase 4 ame: full=map three kinase 1 ame: full=mapk erk kinase kinase 4 short=mek kinase 4 short=mekk 4	2461	gi|296434576|sp|Q9Y6R4.2|M3K4_HUMANRecName: Full=Mitogen-activated protein kinase kinase kinase 4; AltName: Full=MAP three kinase 1; AltName: Full=MAPK/ERK kinase kinase 4; Short=MEK kinase 4; Short=MEKK 4	Q9Y6R4	1.49741e-129	80	429.869	313	253
isotig18499	thilb_xenla ame: full=acetyl- acetyltransferase mitochondrial ame: full=acetoacetyl- thiolase b flags: precursor	2452	gi|82184110|sp|Q6GN02.1|THILB_XENLARecName: Full=Acetyl-CoA acetyltransferase B, mitochondrial; AltName: Full=Acetoacetyl-CoA thiolase B; Flags: Precursor	Q6GN02	0	81	539.265	404	329
isotig18511	plrg1_mouse ame: full=pleiotropic regulator 1	2444	gi|38258211|sp|Q922V4.1|PLRG1_MOUSERecName: Full=Pleiotropic regulator 1	Q922V4	0	76	681.404	511	392
isotig18528	mdr1_human ame: full=multidrug resistance protein 1 ame: full=atp-binding cassette sub-family b member 1 ame: full=p-glycoprotein 1 ame: cd_antigen=cd243	2436	gi|238054374|sp|P08183.3|MDR1_HUMANRecName: Full=Multidrug resistance protein 1; AltName: Full=ATP-binding cassette sub-family B member 1; AltName: Full=P-glycoprotein 1; AltName: CD_antigen=CD243	P08183	0	67	574.318	665	452
isotig18536	bmp5_human ame: full=bone morphogenetic protein 5 short=bmp-5 flags: precursor	2434	gi|115075|sp|P22003.1|BMP5_HUMANRecName: Full=Bone morphogenetic protein 5; Short=BMP-5; Flags: Precursor	P22003	5.7037e-42	73	163.696	120	88
isotig18546	cac1a_apime ame: full=voltage-dependent calcium channel type a subunit alpha-1 ame: full=cacophony protein	2427	gi|322518442|sp|C9D7C2.1|CAC1A_APIMERecName: Full=Voltage-dependent calcium channel type A subunit alpha-1; AltName: Full=Cacophony protein	C9D7C2	4.45179e-140	60	358.221	570	343
isotig18555	pur1_chick ame: full=amidophosphoribosyltransferase short=atase ame: full=glutamine phosphoribosylpyrophosphate amidotransferase short=gpat flags: precursor	2424	gi|131608|sp|P28173.1|PUR1_CHICKRecName: Full=Amidophosphoribosyltransferase; Short=ATase; AltName: Full=Glutamine phosphoribosylpyrophosphate amidotransferase; Short=GPAT; Flags: Precursor	P28173	0	78	657.136	507	398
isotig18562	abdb_drome ame: full=homeobox protein abdominal-b ame: full=infraabdominal 7 short=iab-7 ame: full=p3 ame: full=ph189	2420	gi|1708231|sp|P09087.3|ABDB_DROMERecName: Full=Homeobox protein abdominal-B; AltName: Full=Infraabdominal 7; Short=IAB-7; AltName: Full=P3; AltName: Full=PH189	P09087	3.67235e-18	89	92.0485	57	51
isotig18574	cp2d4_rat ame: full=cytochrome p450 2d4 ame: full=cypiid4 ame: full=cytochrome p450-cmf3 ame: full=cytochrome p450-db4 ame: full=debrisoquine 4-hydroxylase	2412	gi|117244|sp|P13108.2|CP2D4_RATRecName: Full=Cytochrome P450 2D4; AltName: Full=CYPIID4; AltName: Full=Cytochrome P450-CMF3; AltName: Full=Cytochrome P450-DB4; AltName: Full=Debrisoquine 4-hydroxylase	P13108	5.24069e-101	55	328.176	501	279
isotig18584	nas13_caeel ame: full=zinc metalloproteinase nas-13 ame: full=nematode astacin 13 flags: precursor	2402	gi|221222538|sp|Q20191.5|NAS13_CAEELRecName: Full=Zinc metalloproteinase nas-13; AltName: Full=Nematode astacin 13; Flags: Precursor	Q20191	3.73641e-46	46	175.637	456	211
isotig18593	anr17_mouse ame: full=ankyrin repeat domain-containing protein 17 ame: full=ankyrin repeat domain-containing protein foe ame: full=gene trap ankyrin repeat protein	2398	gi|160017861|sp|Q99NH0.2|ANR17_MOUSERecName: Full=Ankyrin repeat domain-containing protein 17; AltName: Full=Ankyrin repeat domain-containing protein FOE; AltName: Full=Gene trap ankyrin repeat protein	Q99NH0	0	86	889.797	631	545
isotig18614	wnt4_chick ame: full=protein wnt-4 flags: precursor	2385	gi|1351428|sp|P49337.1|WNT4_CHICKRecName: Full=Protein Wnt-4; Flags: Precursor	P49337	3.03988e-150	77	450.669	339	262
isotig18627	p_pig ame: full=p protein ame: full=melanocyte-specific transporter protein ame: full=pink-eyed dilution protein homolog	2376	gi|85541052|sp|Q8MIQ9.3|P_PIGRecName: Full=P protein; AltName: Full=Melanocyte-specific transporter protein; AltName: Full=Pink-eyed dilution protein homolog	Q8MIQ9	1.38783e-79	78	279.256	226	178
isotig18645	nogg2_danre ame: full=noggin-2 flags: precursor	2364	gi|15214132|sp|Q9W740.1|NOGG2_DANRERecName: Full=Noggin-2; Flags: Precursor	Q9W740	7.74396e-42	61	156.762	199	122
isotig18649	tob2_mouse ame: full=protein tob2 ame: full=transducer of erbb-2 2	2369	gi|12585373|sp|Q9JM55.1|TOB2_MOUSERecName: Full=Protein Tob2; AltName: Full=Transducer of erbB-2 2	Q9JM55	1.12043e-53	62	194.126	227	143
isotig18650	ned4l_mouse ame: full=e3 ubiquitin-protein ligase nedd4-like ame: full= ame: full=nedd4-2	2366	gi|73921205|sp|Q8CFI0.2|NED4L_MOUSERecName: Full=E3 ubiquitin-protein ligase NEDD4-like; AltName: Full=NEDD4.2; AltName: Full=Nedd4-2	Q8CFI0	0	85	674.855	430	369
isotig18653	dhx33_mouse ame: full= atp-dependent rna helicase dhx33 ame: full=deah box protein 33	2367	gi|81912817|sp|Q80VY9.1|DHX33_MOUSERecName: Full=Putative ATP-dependent RNA helicase DHX33; AltName: Full=DEAH box protein 33	Q80VY9	0	78	822.002	646	510
isotig18670	fzr_mouse ame: full=fizzy-related protein homolog short=fzr ame: full=cdh1 hct1 homolog	2358	gi|37537752|sp|Q9R1K5.1|FZR_MOUSERecName: Full=Fizzy-related protein homolog; Short=Fzr; AltName: Full=Cdh1/Hct1 homolog	Q9R1K5	0	81	700.664	494	405
isotig18700	hecd2_ponab ame: full=probable e3 ubiquitin-protein ligase hectd2 ame: full=hect domain-containing protein 2	2344	gi|75042288|sp|Q5RD78.1|HECD2_PONABRecName: Full=Probable E3 ubiquitin-protein ligase HECTD2; AltName: Full=HECT domain-containing protein 2	Q5RD78	0	80	780.015	583	470
isotig18744	inx11_caeel ame: full=innexin-11 ame: full=protein opu-11	2328	gi|10720052|sp|Q23157.1|INX11_CAEELRecName: Full=Innexin-11; AltName: Full=Protein opu-11	Q23157	1.23028e-58	57	211.846	314	182
isotig18755	myb_mouse ame: full=transcriptional activator myb ame: full=proto-oncogene c-myb	2316	gi|341940978|sp|P06876.2|MYB_MOUSERecName: Full=Transcriptional activator Myb; AltName: Full=Proto-oncogene c-Myb	P06876	5.61801e-76	82	264.233	176	145
isotig18773	gmds_mouse ame: full=gdp-mannose dehydratase ame: full=gdp-d-mannose dehydratase short=gmd	2312	gi|67460958|sp|Q8K0C9.1|GMDS_MOUSERecName: Full=GDP-mannose 4,6 dehydratase; AltName: Full=GDP-D-mannose dehydratase; Short=GMD	Q8K0C9	0	87	568.54	350	306
isotig18776	tf2h1_mouse ame: full=general transcription factor iih subunit 1 ame: full=basic transcription factor 2 62 kda subunit short=btf2 p62 ame: full=general transcription factor iih polypeptide 1 ame: full=tfiih basal transcription factor complex p62 subunit	2306	gi|18202854|sp|Q9DBA9.2|TF2H1_MOUSERecName: Full=General transcription factor IIH subunit 1; AltName: Full=Basic transcription factor 2 62 kDa subunit; Short=BTF2 p62; AltName: Full=General transcription factor IIH polypeptide 1; AltName: Full=TFIIH basal transcription factor complex p62 subunit	Q9DBA9	0	68	599.356	566	385
isotig18777	als2_human ame: full=alsin ame: full=amyotrophic lateral sclerosis 2 chromosomal region candidate gene 6 protein ame: full=amyotrophic lateral sclerosis 2 protein	2305	gi|296434394|sp|Q96Q42.2|ALS2_HUMANRecName: Full=Alsin; AltName: Full=Amyotrophic lateral sclerosis 2 chromosomal region candidate gene 6 protein; AltName: Full=Amyotrophic lateral sclerosis 2 protein	Q96Q42	9.40329e-114	65	383.259	461	300
isotig18779	nadap_human ame: full=kanadaptin ame: full=human lung cancer oncogene 3 protein short=hlc-3 ame: full=kidney anion exchanger adapter protein ame: full=solute carrier family 4 anion exchanger member 1 adapter protein	2299	gi|74724887|sp|Q9BWU0.1|NADAP_HUMANRecName: Full=Kanadaptin; AltName: Full=Human lung cancer oncogene 3 protein; Short=HLC-3; AltName: Full=Kidney anion exchanger adapter protein; AltName: Full=Solute carrier family 4 anion exchanger member 1 adapter protein	Q9BWU0	4.10007e-104	67	344.354	454	308
isotig18803	ttc1_bovin ame: full=tetratricopeptide repeat protein 1 short=tpr repeat protein 1	2299	gi|115502874|sp|Q3ZBR5.1|TTC1_BOVINRecName: Full=Tetratricopeptide repeat protein 1; Short=TPR repeat protein 1	Q3ZBR5	1.9094e-57	81	202.986	183	149
isotig18819	raf2b_arath ame: full=ras-related protein rabf2b short= 2b ame: full=ras-related protein ara-7 ame: full=ras-related protein rab5b short= ab5b	2291	gi|75337446|sp|Q9SN68.1|RAF2B_ARATHRecName: Full=Ras-related protein RABF2b; Short=AtRABF2b; AltName: Full=Ras-related protein Ara-7; AltName: Full=Ras-related protein Rab5B; Short=AtRab5B	Q9SN68	4.93447e-42	59	156.377	189	112
isotig18823	kpci_human ame: full=protein kinase c iota type ame: full=atypical protein kinase c-lambda iota short=prkc-lambda iota short=apkc-lambda iota ame: full=npkc-iota	2290	gi|239938658|sp|P41743.2|KPCI_HUMANRecName: Full=Protein kinase C iota type; AltName: Full=Atypical protein kinase C-lambda/iota; Short=PRKC-lambda/iota; Short=aPKC-lambda/iota; AltName: Full=nPKC-iota	P41743	0	81	843.188	572	465
isotig18825	wnt4_human ame: full=protein wnt-4 flags: precursor	2290	gi|20532425|sp|P56705.4|WNT4_HUMANRecName: Full=Protein Wnt-4; Flags: Precursor	P56705	4.97419e-101	61	322.013	354	218
isotig18829	txnd5_mouse ame: full=thioredoxin domain-containing protein 5 ame: full=endoplasmic reticulum resident protein 46 short=er protein 46 short=erp46 ame: full=plasma cell-specific thioredoxin-related protein short=pc-trp ame: full=thioredoxin-like protein p46 flags: precursor	2286	gi|29839593|sp|Q91W90.2|TXND5_MOUSERecName: Full=Thioredoxin domain-containing protein 5; AltName: Full=Endoplasmic reticulum resident protein 46; Short=ER protein 46; Short=ERp46; AltName: Full=Plasma cell-specific thioredoxin-related protein; Short=PC-TRP; AltName: Full=Thioredoxin-like protein p46; Flags: Precursor	Q91W90	1.44123e-113	63	357.451	376	240
isotig18830	hgs_bovin ame: full=hepatocyte growth factor-regulated tyrosine kinase substrate	2284	gi|122143449|sp|Q0V8S0.1|HGS_BOVINRecName: Full=Hepatocyte growth factor-regulated tyrosine kinase substrate	Q0V8S0	3.79718e-96	78	322.013	233	184
isotig18835	tfap4_human ame: full=transcription factor ap-4 ame: full=activating enhancer-binding protein 4 ame: full=class c basic helix-loop-helix protein 41 short=bhlhc41	2286	gi|1729833|sp|Q01664.2|TFAP4_HUMANRecName: Full=Transcription factor AP-4; AltName: Full=Activating enhancer-binding protein 4; AltName: Full=Class C basic helix-loop-helix protein 41; Short=bHLHc41	Q01664	2.7876e-38	71	150.214	153	110
isotig18837	rng2a_xenla ame: full=e3 ubiquitin-protein ligase ring2-a ame: full=ring finger protein 1b-a short=ring1b-a ame: full=ring finger protein 2-a	2286	gi|62900962|sp|Q66J69.1|RNG2A_XENLARecName: Full=E3 ubiquitin-protein ligase RING2-A; AltName: Full=RING finger protein 1B-A; Short=RING1b-A; AltName: Full=RING finger protein 2-A	Q66J69	4.00538e-130	72	397.512	334	242
isotig18838	atd3b_human ame: full=atpase family aaa domain-containing protein 3b ame: full=aaa-tob3	2281	gi|74745646|sp|Q5T9A4.1|ATD3B_HUMANRecName: Full=ATPase family AAA domain-containing protein 3B; AltName: Full=AAA-TOB3	Q5T9A4	0	85	489.96	339	289
isotig18854	surf4_fugru ame: full=surfeit locus protein 4	2274	gi|6094372|sp|O57590.1|SURF4_FUGRURecName: Full=Surfeit locus protein 4	O57590	2.84908e-112	88	348.206	267	235
isotig18857	if4h_ponab ame: full=eukaryotic translation initiation factor 4h short=eif-4h	2272	gi|75070803|sp|Q5RBR8.1|IF4H_PONABRecName: Full=Eukaryotic translation initiation factor 4H; Short=eIF-4H	Q5RBR8	4.45516e-37	86	143.665	93	80
isotig18865	1433e_drome ame: full=14-3-3 protein epsilon ame: full=suppressor of ras1 3-9	2271	gi|34978339|sp|P92177.2|1433E_DROMERecName: Full=14-3-3 protein epsilon; AltName: Full=Suppressor of Ras1 3-9	P92177	7.41873e-133	87	401.364	260	228
isotig18866	rbl2_human ame: full=retinoblastoma-like protein 2 ame: full=130 kda retinoblastoma-associated protein short=p130 ame: full=retinoblastoma-related protein 2 short=rbr-2 ame: full=prb2	2271	gi|116242746|sp|Q08999.3|RBL2_HUMANRecName: Full=Retinoblastoma-like protein 2; AltName: Full=130 kDa retinoblastoma-associated protein; Short=p130; AltName: Full=Retinoblastoma-related protein 2; Short=RBR-2; AltName: Full=pRb2	Q08999	9.73522e-71	66	255.758	335	224
isotig18870	hsp74_anoal ame: full=heat shock protein 70 b2	2269	gi|1170377|sp|P41827.1|HSP74_ANOALRecName: Full=Heat shock protein 70 B2	P41827	0	87	993.801	637	560
isotig18880	e2ak2_rat ame: full=interferon- double-stranded rna-activated protein kinase ame: full=eukaryotic translation initiation factor 2-alpha kinase 2 short=eif-2a protein kinase 2 ame: full=interferon-inducible rna-dependent protein kinase ame: full=protein kinase rna-activated short=pkr ame: full=tyrosine-protein kinase eif2ak2	2254	gi|81910551|sp|Q63184.1|E2AK2_RATRecName: Full=Interferon-induced, double-stranded RNA-activated protein kinase; AltName: Full=Eukaryotic translation initiation factor 2-alpha kinase 2; Short=eIF-2A protein kinase 2; AltName: Full=Interferon-inducible RNA-dependent protein kinase; AltName: Full=Protein kinase RNA-activated; Short=PKR; AltName: Full=Tyrosine-protein kinase EIF2AK2	Q63184	2.6936e-34	48	141.354	317	153
isotig18895	mll1_human ame: full=histone-lysine n-methyltransferase mll ame: full=all-1 ame: full=cxxc-type zinc finger protein 7 ame: full=lysine n-methyltransferase 2a short=kmt2a ame: full=trithorax-like protein ame: full=zinc finger protein hrx contains: ame: full=mll cleavage product n320 ame: full=n-terminal cleavage product of 320 kda short=p320 contains: ame: full=mll cleavage product c180 ame: full=…	2256	gi|146345435|sp|Q03164.5|MLL1_HUMANRecName: Full=Histone-lysine N-methyltransferase MLL; AltName: Full=ALL-1; AltName: Full=CXXC-type zinc finger protein 7; AltName: Full=Lysine N-methyltransferase 2A; Short=KMT2A; AltName: Full=Trithorax-like protein; AltName: Full=Zinc finger protein HRX; Contains: RecName: Full=MLL cleavage product N320; AltName: Full=N-terminal cleavage product of 320 kDa; Sh…	Q03164	2.58848e-59	72	224.557	191	139
isotig18908	mta70_human ame: full=n6-adenosine-methyltransferase 70 kda subunit short=mt-a70 ame: full=methyltransferase-like protein 3	2249	gi|33301371|sp|Q86U44.2|MTA70_HUMANRecName: Full=N6-adenosine-methyltransferase 70 kDa subunit; Short=MT-A70; AltName: Full=Methyltransferase-like protein 3	Q86U44	0	64	564.688	596	385
isotig18947	ace_chick ame: full=angiotensin-converting enzyme short=ace ame: full=dipeptidyl carboxypeptidase i ame: full=kininase ii	2235	gi|1703072|sp|Q10751.1|ACE_CHICKRecName: Full=Angiotensin-converting enzyme; Short=ACE; AltName: Full=Dipeptidyl carboxypeptidase I; AltName: Full=Kininase II	Q10751	0	65	676.011	712	463
isotig18961	wbp2_human ame: full=ww domain-binding protein 2 short=wbp-2	2232	gi|25091539|sp|Q969T9.1|WBP2_HUMANRecName: Full=WW domain-binding protein 2; Short=WBP-2	Q969T9	5.09203e-36	70	141.354	136	96
isotig18962	cdo1_danre ame: full=cysteine dioxygenase type 1 ame: full=cysteine dioxygenase type i short=cdo short=cdo-i	2213	gi|76364109|sp|Q6NWZ9.1|CDO1_DANRERecName: Full=Cysteine dioxygenase type 1; AltName: Full=Cysteine dioxygenase type I; Short=CDO; Short=CDO-I	Q6NWZ9	2.07766e-74	80	245.743	187	150
isotig18972	e2ak4_human ame: full=eukaryotic translation initiation factor 2-alpha kinase 4 ame: full=gcn2-like protein	2225	gi|296439368|sp|Q9P2K8.3|E2AK4_HUMANRecName: Full=Eukaryotic translation initiation factor 2-alpha kinase 4; AltName: Full=GCN2-like protein	Q9P2K8	1.02101e-69	56	150.984	281	160
isotig18987	sim_drome ame: full=protein single-minded	2219	gi|31077159|sp|P05709.3|SIM_DROMERecName: Full=Protein single-minded	P05709	6.1088e-56	51	208.379	382	198
isotig18990	sox8_xenla ame: full=transcription factor sox-8	2219	gi|82127861|sp|Q6VVD7.1|SOX8_XENLARecName: Full=Transcription factor Sox-8	Q6VVD7	1.73159e-69	67	241.121	257	173
isotig19006	unc9_caeel ame: full=innexin unc-9 ame: full=uncoordinated protein 9	2212	gi|10720325|sp|O01393.1|UNC9_CAEELRecName: Full=Innexin unc-9; AltName: Full=Uncoordinated protein 9	O01393	7.9185e-80	61	266.544	360	222
isotig19008	pax2_mouse ame: full=paired box protein pax-2	2211	gi|205371810|sp|P32114.2|PAX2_MOUSERecName: Full=Paired box protein Pax-2	P32114	4.31114e-43	75	165.236	122	92
isotig19011	gnl3_caeel ame: full=guanine nucleotide-binding 3 homolog ame: full=nucleostemin-1	2209	gi|62510571|sp|Q21086.1|GNL3_CAEELRecName: Full=Guanine nucleotide-binding protein-like 3 homolog; AltName: Full=Nucleostemin-1	Q21086	3.12593e-129	68	402.134	458	312
isotig19014	gld2a_drome ame: full=poly rna polymerase gld-2 homolog a short= 2	2207	gi|74868425|sp|Q9VD44.3|GLD2A_DROMERecName: Full=Poly(A) RNA polymerase gld-2 homolog A; Short=DmGLD2	Q9VD44	4.48164e-74	62	266.544	326	204
isotig19016	nas7_caeel ame: full=zinc metalloproteinase nas-7 ame: full=nematode astacin 7 flags: precursor	2206	gi|41019493|sp|P55113.2|NAS7_CAEELRecName: Full=Zinc metalloproteinase nas-7; AltName: Full=Nematode astacin 7; Flags: Precursor	P55113	4.58472e-32	54	132.88	214	117
isotig19017	ino1b_xenla ame: full=inositol-3-phosphate synthase 1-b short=ips 1-b ame: full=myo-inositol 1-phosphate synthase b short=mi-1-p synthase b short=mip synthase b	2209	gi|172045904|sp|Q6DDT1.2|INO1B_XENLARecName: Full=Inositol-3-phosphate synthase 1-B; Short=IPS 1-B; AltName: Full=Myo-inositol 1-phosphate synthase B; Short=MI-1-P synthase B; Short=MIP synthase B	Q6DDT1	0	83	750.355	505	420
isotig19030	nelfd_ponab ame: full=negative elongation factor d short=nelf-d ame: full=th1-like protein	2203	gi|75042619|sp|Q5RFA0.1|NELFD_PONABRecName: Full=Negative elongation factor D; Short=NELF-D; AltName: Full=TH1-like protein	Q5RFA0	0	83	702.975	494	412
isotig19056	stb1b_danre ame: full=histone-lysine n-methyltransferase setdb1-b ame: full=set domain bifurcated 1b	2186	gi|143585955|sp|Q08BR4.2|STB1B_DANRERecName: Full=Histone-lysine N-methyltransferase SETDB1-B; AltName: Full=SET domain bifurcated 1B	Q08BR4	3.48978e-54	61	206.453	245	151
isotig19061	i5p2_human ame: full=type ii inositol -trisphosphate 5-phosphatase ame: full=75 kda inositol polyphosphate-5-phosphatase ame: full=phosphoinositide 5-phosphatase short=5ptase flags: precursor	2196	gi|281185510|sp|P32019.4|I5P2_HUMANRecName: Full=Type II inositol 1,4,5-trisphosphate 5-phosphatase; AltName: Full=75 kDa inositol polyphosphate-5-phosphatase; AltName: Full=Phosphoinositide 5-phosphatase; Short=5PTase; Flags: Precursor	P32019	4.0097e-34	63	144.05	144	92
isotig19089	dpoe1_mouse ame: full=dna polymerase epsilon catalytic subunit a ame: full=dna polymerase ii subunit a	2184	gi|341940503|sp|Q9WVF7.3|DPOE1_MOUSERecName: Full=DNA polymerase epsilon catalytic subunit A; AltName: Full=DNA polymerase II subunit A	Q9WVF7	0	77	888.641	728	562
isotig19105	s35b2_mouse ame: full=adenosine 3 -phospho 5 -phosphosulfate transporter 1 ame: full=paps transporter 1 ame: full=solute carrier family 35 member b2	2178	gi|67461578|sp|Q91ZN5.1|S35B2_MOUSERecName: Full=Adenosine 3'-phospho 5'-phosphosulfate transporter 1; AltName: Full=PAPS transporter 1; AltName: Full=Solute carrier family 35 member B2	Q91ZN5	1.48148e-135	68	413.69	416	287
isotig19106	acha7_bovin ame: full=neuronal acetylcholine receptor subunit alpha-7 flags: precursor	2180	gi|1703074|sp|P54131.1|ACHA7_BOVINRecName: Full=Neuronal acetylcholine receptor subunit alpha-7; Flags: Precursor	P54131	5.2768e-34	49	140.198	305	152
isotig19109	cad96_drome ame: full=tyrosine kinase receptor cad96ca ame: full=cadherin-96ca ame: full=tyrosine kinase receptor hd-14 flags: precursor	2152	gi|27923742|sp|Q9VBW3.2|CAD96_DROMERecName: Full=Tyrosine kinase receptor Cad96Ca; AltName: Full=Cadherin-96Ca; AltName: Full=Tyrosine kinase receptor HD-14; Flags: Precursor	Q9VBW3	4.0458e-89	67	301.982	294	199
isotig19110	wnt16_mouse ame: full=protein wnt-16 flags: precursor	2172	gi|342187321|sp|Q9QYS1.2|WNT16_MOUSERecName: Full=Protein Wnt-16; Flags: Precursor	Q9QYS1	1.60316e-121	69	374.785	360	250
isotig19111	fz10a_xenla ame: full=frizzled-10-a short=fz-10a short=xfz10-a flags: precursor	2176	gi|17433043|sp|Q9DEB5.1|FZ10A_XENLARecName: Full=Frizzled-10-A; Short=Fz-10A; Short=Xfz10-A; Flags: Precursor	Q9DEB5	0	68	595.504	546	374
isotig19115	ube3b_human ame: full=ubiquitin-protein ligase e3b	2169	gi|296453010|sp|Q7Z3V4.3|UBE3B_HUMANRecName: Full=Ubiquitin-protein ligase E3B	Q7Z3V4	0	66	484.952	536	356
isotig19135	nampt_pig ame: full=nicotinamide phosphoribosyltransferase short=n ase short=nampt ame: full=pre-b-cell colony-enhancing factor 1 homolog short=pbef ame: full=visfatin	2167	gi|85700368|sp|Q52I78.2|NAMPT_PIGRecName: Full=Nicotinamide phosphoribosyltransferase; Short=NAmPRTase; Short=Nampt; AltName: Full=Pre-B-cell colony-enhancing factor 1 homolog; Short=PBEF; AltName: Full=Visfatin	Q52I78	0	76	572.007	475	364
isotig19139	mycb_xenla ame: full=transcriptional regulator myc-b ame: full=c-myc ii	2164	gi|127598|sp|P15171.1|MYCB_XENLARecName: Full=Transcriptional regulator Myc-B; AltName: Full=c-Myc II	P15171	8.17796e-29	42	123.635	444	190
isotig19149	klf11_human ame: full=krueppel-like factor 11 ame: full=transforming growth factor-beta-inducible early growth response protein 2 short=tgfb-inducible early growth response protein 2 short=tieg-2	2159	gi|11387048|sp|O14901.2|KLF11_HUMANRecName: Full=Krueppel-like factor 11; AltName: Full=Transforming growth factor-beta-inducible early growth response protein 2; Short=TGFB-inducible early growth response protein 2; Short=TIEG-2	O14901	3.28155e-40	86	158.688	90	78
isotig19152	cd81_bovin ame: full=cd81 antigen ame: cd_antigen=cd81	2158	gi|122140914|sp|Q3ZCD0.1|CD81_BOVINRecName: Full=CD81 antigen; AltName: CD_antigen=CD81	Q3ZCD0	7.72324e-21	54	97.0561	238	130
isotig19153	hdac3_xentr ame: full=histone deacetylase 3 short=hd3	2159	gi|123907332|sp|Q28DV3.1|HDAC3_XENTRRecName: Full=Histone deacetylase 3; Short=HD3	Q28DV3	0	87	680.248	427	375
isotig19158	ift81_mouse ame: full=intraflagellar transport protein 81 homolog ame: full=carnitine deficiency-associated protein expressed in ventricle 1 short=cdv-1	2156	gi|60391890|sp|O35594.4|IFT81_MOUSERecName: Full=Intraflagellar transport protein 81 homolog; AltName: Full=Carnitine deficiency-associated protein expressed in ventricle 1; Short=CDV-1	O35594	0	75	729.939	653	490
isotig19159	mlh1_mouse ame: full=dna mismatch repair protein mlh1 ame: full= protein homolog 1	2156	gi|341940957|sp|Q9JK91.2|MLH1_MOUSERecName: Full=DNA mismatch repair protein Mlh1; AltName: Full=MutL protein homolog 1	Q9JK91	0	73	894.804	750	551
isotig19164	lrc48_mouse ame: full=leucine-rich repeat-containing protein 48	2154	gi|81917034|sp|Q9D5E4.1|LRC48_MOUSERecName: Full=Leucine-rich repeat-containing protein 48	Q9D5E4	0	77	548.51	519	402
isotig19185	sf3b2_human ame: full=splicing factor 3b subunit 2 ame: full=pre-mrna-splicing factor sf3b 145 kda subunit short=sf3b145 ame: full=sf3b150 ame: full=spliceosome-associated protein 145 short=sap 145	2148	gi|296452908|sp|Q13435.2|SF3B2_HUMANRecName: Full=Splicing factor 3B subunit 2; AltName: Full=Pre-mRNA-splicing factor SF3b 145 kDa subunit; Short=SF3b145; AltName: Full=SF3b150; AltName: Full=Spliceosome-associated protein 145; Short=SAP 145	Q13435	0	86	621.698	412	355
isotig19186	u119b_mouse ame: full=protein unc-119 homolog b	2147	gi|81876472|sp|Q8C4B4.1|U119B_MOUSERecName: Full=Protein unc-119 homolog B	Q8C4B4	4.23971e-82	80	267.314	195	157
isotig19196	syam_mouse ame: full=alanine--trna mitochondrial ame: full=alanyl-trna synthetase short= flags: precursor	2139	gi|115502845|sp|Q14CH7.1|SYAM_MOUSERecName: Full=Alanine--tRNA ligase, mitochondrial; AltName: Full=Alanyl-tRNA synthetase; Short=AlaRS; Flags: Precursor	Q14CH7	8.95263e-134	63	426.017	498	316
isotig19203	phm_drome ame: full=peptidylglycine alpha-hydroxylating monooxygenase short=dphm flags: precursor	2142	gi|74891743|sp|O01404.2|PHM_DROMERecName: Full=Peptidylglycine alpha-hydroxylating monooxygenase; Short=dPHM; Flags: Precursor	O01404	4.33075e-94	61	303.138	307	189
isotig19216	thoc1_human ame: full=tho complex subunit 1 short=tho1 ame: full=nuclear matrix protein p84 short=p84n5 ame: full=htrex84	2127	gi|37999906|sp|Q96FV9.1|THOC1_HUMANRecName: Full=THO complex subunit 1; Short=Tho1; AltName: Full=Nuclear matrix protein p84; Short=p84N5; AltName: Full=hTREX84	Q96FV9	0	64	550.051	606	391
isotig19221	par12_mouse ame: full=poly	2129	gi|341942208|sp|Q8BZ20.3|PAR12_MOUSERecName: Full=Poly [ADP-ribose] polymerase 12; Short=PARP-12; AltName: Full=ADP-ribosyltransferase diphtheria toxin-like 12; Short=ARTD12; AltName: Full=Zinc finger CCCH domain-containing protein 1	Q8BZ20	1.00344e-33	62	141.739	185	115
isotig19225	dmde_drome ame: full= isoform e ame: full=protein detached	2131	gi|75012468|sp|Q7YU29.1|DMDE_DROMERecName: Full=Dystrophin, isoform E; AltName: Full=Protein detached	Q7YU29	1.09683e-79	51	280.411	491	255
isotig19226	clh_rat ame: full=clathrin heavy chain 1	2128	gi|116514|sp|P11442.3|CLH_RATRecName: Full=Clathrin heavy chain 1	P11442	2.86661e-29	58	129.028	198	115
isotig19230	gabt_human ame: full=4-aminobutyrate mitochondrial ame: full= -3-amino-2-methylpropionate transaminase ame: full=gaba aminotransferase short=gaba-at ame: full=gamma-amino-n-butyrate transaminase short=gaba transaminase short=gaba-t ame: full=l-aibat flags: precursor	2130	gi|48429239|sp|P80404.3|GABT_HUMANRecName: Full=4-aminobutyrate aminotransferase, mitochondrial; AltName: Full=(S)-3-amino-2-methylpropionate transaminase; AltName: Full=GABA aminotransferase; Short=GABA-AT; AltName: Full=Gamma-amino-N-butyrate transaminase; Short=GABA transaminase; Short=GABA-T; AltName: Full=L-AIBAT; Flags: Precursor	P80404	8.74375e-176	69	519.235	490	341
isotig19240	xpot_human ame: full=exportin-t ame: full=exportin ame: full=trna exportin	2127	gi|108862045|sp|O43592.2|XPOT_HUMANRecName: Full=Exportin-T; AltName: Full=Exportin(tRNA); AltName: Full=tRNA exportin	O43592	0	71	740.725	670	481
isotig19242	ubcd2_drome ame: full=ubiquitin-conjugating enzyme e2-24 kda ame: full=ubiquitin carrier protein ame: full=ubiquitin-protein ligase	2126	gi|1717854|sp|P52485.1|UBCD2_DROMERecName: Full=Ubiquitin-conjugating enzyme E2-24 kDa; AltName: Full=Ubiquitin carrier protein; AltName: Full=Ubiquitin-protein ligase	P52485	4.97509e-97	90	305.834	165	150
isotig19258	plcb4_bovin ame: full=1-phosphatidylinositol -bisphosphate phosphodiesterase beta-4 ame: full=pcl-c1 ame: full=phosphoinositide phospholipase c-beta-4 ame: full=phospholipase c-beta-4 short=plc-beta-4	2121	gi|12643711|sp|Q07722.1|PLCB4_BOVINRecName: Full=1-phosphatidylinositol 4,5-bisphosphate phosphodiesterase beta-4; AltName: Full=PCL-C1; AltName: Full=Phosphoinositide phospholipase C-beta-4; AltName: Full=Phospholipase C-beta-4; Short=PLC-beta-4	Q07722	0	69	566.614	558	390
isotig19261	gp133_human ame: full=probable g-protein coupled receptor 133 ame: full=g-protein coupled receptor pgr25 flags: precursor	2115	gi|59797935|sp|Q6QNK2.1|GP133_HUMANRecName: Full=Probable G-protein coupled receptor 133; AltName: Full=G-protein coupled receptor PGR25; Flags: Precursor	Q6QNK2	1.43207e-72	59	160.999	198	118
isotig19267	mib2_chick ame: full=e3 ubiquitin-protein ligase mib2 ame: full=mind bomb homolog 2	2119	gi|68565462|sp|Q5ZIJ9.1|MIB2_CHICKRecName: Full=E3 ubiquitin-protein ligase MIB2; AltName: Full=Mind bomb homolog 2	Q5ZIJ9	4.3996e-70	53	251.521	485	260
isotig19269	at1b3_caeel ame: full=probable sodium potassium-transporting atpase subunit beta-3 ame: full=sodium potassium-dependent atpase subunit beta-3	2119	gi|75028508|sp|Q9XUY5.1|AT1B3_CAEELRecName: Full=Probable sodium/potassium-transporting ATPase subunit beta-3; AltName: Full=Sodium/potassium-dependent ATPase subunit beta-3	Q9XUY5	1.32807e-65	60	225.713	290	175
isotig19301	huwe1_human ame: full=e3 ubiquitin-protein ligase huwe1 ame: full=arf-binding protein 1 short=arf-bp1 ame: full= uba and wwe domain-containing protein 1 ame: full=homologous to e6ap carboxyl terminus homologous protein 9 short= 9 ame: full=large structure of ureb1 short=lasu1 ame: full=mcl-1 ubiquitin ligase e3 short=mule ame: full=upstream regulatory element-binding protein 1 short=ure-b1 short=…	2109	gi|73915353|sp|Q7Z6Z7.3|HUWE1_HUMANRecName: Full=E3 ubiquitin-protein ligase HUWE1; AltName: Full=ARF-binding protein 1; Short=ARF-BP1; AltName: Full=HECT, UBA and WWE domain-containing protein 1; AltName: Full=Homologous to E6AP carboxyl terminus homologous protein 9; Short=HectH9; AltName: Full=Large structure of UREB1; Short=LASU1; AltName: Full=Mcl-1 ubiquitin ligase E3; Short=Mule; AltName: …	Q7Z6Z7	0	93	770.385	417	391
isotig19306	hxk2_drome ame: full=hexokinase type 2	2104	gi|49066053|sp|Q9NFT7.4|HXK2_DROMERecName: Full=Hexokinase type 2	Q9NFT7	9.20902e-133	64	407.527	448	291
isotig19310	nec1_rat ame: full=neuroendocrine convertase 1 short=nec 1 ame: full=prohormone convertase 1 ame: full=proprotein convertase 1 short=pc1 flags: precursor	2102	gi|128001|sp|P28840.1|NEC1_RATRecName: Full=Neuroendocrine convertase 1; Short=NEC 1; AltName: Full=Prohormone convertase 1; AltName: Full=Proprotein convertase 1; Short=PC1; Flags: Precursor	P28840	0	73	743.806	625	460
isotig19312	sae2_xentr ame: full=sumo-activating enzyme subunit 2 ame: full=ubiquitin-like 1-activating enzyme e1b	2103	gi|119367489|sp|Q28GH3.1|SAE2_XENTRRecName: Full=SUMO-activating enzyme subunit 2; AltName: Full=Ubiquitin-like 1-activating enzyme E1B	Q28GH3	0	74	724.931	638	478
isotig19318	plmn_sheep ame: full=plasminogen	2101	gi|3914364|sp|P81286.1|PLMN_SHEEPRecName: Full=Plasminogen	P81286	2.1889e-62	62	217.624	249	156
isotig19339	smox_mouse ame: full=spermine oxidase ame: full=polyamine oxidase 1 short=pao-1 short=paoh1	2089	gi|50401656|sp|Q99K82.1|SMOX_MOUSERecName: Full=Spermine oxidase; AltName: Full=Polyamine oxidase 1; Short=PAO-1; Short=PAOh1	Q99K82	4.71685e-67	50	236.113	496	249
isotig19340	nkx61_mesau ame: full=homeobox protein nkx- ame: full=homeobox protein nk-6 homolog a	2094	gi|6016212|sp|Q60554.1|NKX61_MESAURecName: Full=Homeobox protein Nkx-6.1; AltName: Full=Homeobox protein NK-6 homolog A	Q60554	2.24881e-47	87	176.022	106	93
isotig19353	six3_chick ame: full=homeobox protein six3 ame: full=csix3 ame: full=sine oculis homeobox homolog 3	2086	gi|6094292|sp|O42406.2|SIX3_CHICKRecName: Full=Homeobox protein SIX3; AltName: Full=CSIX3; AltName: Full=Sine oculis homeobox homolog 3	O42406	3.95243e-117	94	360.918	202	190
isotig19364	po2f3_human ame: full=pou class transcription factor 3 ame: full=octamer-binding protein 11 short=oct-11 ame: full=octamer-binding transcription factor 11 short=otf-11 ame: full=transcription factor pla-1 ame: full=transcription factor skn-1	2079	gi|311033416|sp|Q9UKI9.3|PO2F3_HUMANRecName: Full=POU domain, class 2, transcription factor 3; AltName: Full=Octamer-binding protein 11; Short=Oct-11; AltName: Full=Octamer-binding transcription factor 11; Short=OTF-11; AltName: Full=Transcription factor PLA-1; AltName: Full=Transcription factor Skn-1	Q9UKI9	1.51623e-77	69	261.151	245	171
isotig19369	sox4_mouse ame: full=transcription factor sox-4	2083	gi|341942057|sp|Q06831.2|SOX4_MOUSERecName: Full=Transcription factor SOX-4	Q06831	1.91927e-38	85	152.14	88	75
isotig19370	pa1b2_rat ame: full=platelet-activating factor acetylhydrolase ib subunit beta ame: full=paf acetylhydrolase 30 kda subunit short=paf-ah 30 kda subunit ame: full=paf-ah subunit beta short=pafah subunit beta ame: full=platelet-activating factor acetylhydrolase alpha 2 subunit short=paf-ah alpha 2	2081	gi|6093640|sp|O35264.1|PA1B2_RATRecName: Full=Platelet-activating factor acetylhydrolase IB subunit beta; AltName: Full=PAF acetylhydrolase 30 kDa subunit; Short=PAF-AH 30 kDa subunit; AltName: Full=PAF-AH subunit beta; Short=PAFAH subunit beta; AltName: Full=Platelet-activating factor acetylhydrolase alpha 2 subunit; Short=PAF-AH alpha 2 >gi|146345477|sp|Q61206.2|PA1B2_MOUSE RecName: Full=Platel…	O35264	1.58014e-75	71	248.825	213	153
isotig19380	gmcl1_mouse ame: full=germ cell-less 1 short=mgcl-1 ame: full=dp-interacting protein short=dip	2076	gi|47605729|sp|Q920G9.2|GMCL1_MOUSERecName: Full=Germ cell-less protein-like 1; Short=mGcl-1; AltName: Full=DP-interacting protein; Short=DIP	Q920G9	2.05848e-145	69	441.425	427	296
isotig19392	tip60_drome ame: full=histone acetyltransferase tip60	2075	gi|75020528|sp|Q960X4.1|TIP60_DROMERecName: Full=Histone acetyltransferase Tip60	Q960X4	3.87124e-112	86	355.91	214	185
isotig19409	tyy1_human ame: full=transcriptional repressor protein yy1 ame: full=delta transcription factor ame: full=ino80 complex subunit s ame: full=nf-e1 ame: full=yin and yang 1 short=yy-1	2070	gi|3915889|sp|P25490.2|TYY1_HUMANRecName: Full=Transcriptional repressor protein YY1; AltName: Full=Delta transcription factor; AltName: Full=INO80 complex subunit S; AltName: Full=NF-E1; AltName: Full=Yin and yang 1; Short=YY-1	P25490	4.2644e-103	65	327.791	346	228
isotig19416	yell_drogu ame: full=protein yellow flags: precursor	2067	gi|20140801|sp|Q9GP81.1|YELL_DROGURecName: Full=Protein yellow; Flags: Precursor	Q9GP81	5.48313e-25	47	113.62	312	148
isotig19425	lgr6_human ame: full=leucine-rich repeat-containing g-protein coupled receptor 6 flags: precursor	2064	gi|158519993|sp|Q9HBX8.3|LGR6_HUMANRecName: Full=Leucine-rich repeat-containing G-protein coupled receptor 6; Flags: Precursor	Q9HBX8	1.47449e-30	49	103.605	218	107
isotig19431	pitx_brabe ame: full=pituitary homeobox x ame: full=bicoid type transcription factor pitx short= tx ame: full=homeobox protein ptx ame: full=paired-like homeodomain transcription factor x	2059	gi|75025938|sp|Q9U637.1|PITX_BRABERecName: Full=Pituitary homeobox x; AltName: Full=Bicoid type transcription factor Pitx; Short=BbPtx; AltName: Full=Homeobox protein Ptx; AltName: Full=Paired-like homeodomain transcription factor x	Q9U637	6.30205e-70	70	237.269	227	160
isotig19441	djc13_human ame: full= homolog subfamily c member 13 ame: full=required for receptor-mediated endocytosis 8 short=rme-8	2055	gi|311033497|sp|O75165.5|DJC13_HUMANRecName: Full=DnaJ homolog subfamily C member 13; AltName: Full=Required for receptor-mediated endocytosis 8; Short=RME-8	O75165	0	86	1009.21	685	591
isotig19443	hsp7c_chick ame: full=heat shock cognate 71 kda protein ame: full=heat shock 70 kda protein 8	2057	gi|82190481|sp|O73885.1|HSP7C_CHICKRecName: Full=Heat shock cognate 71 kDa protein; AltName: Full=Heat shock 70 kDa protein 8	O73885	1.05952e-108	79	349.747	274	219
isotig19456	pdia3_chick ame: full=protein disulfide-isomerase a3 ame: full=endoplasmic reticulum resident protein 57 short=er protein 57 short=erp57 ame: full=glucose-regulated thiol oxidoreductase 58 kda protein flags: precursor	2052	gi|82243463|sp|Q8JG64.1|PDIA3_CHICKRecName: Full=Protein disulfide-isomerase A3; AltName: Full=Endoplasmic reticulum resident protein 57; Short=ER protein 57; Short=ERp57; AltName: Full=Glucose-regulated thiol oxidoreductase 58 kDa protein; Flags: Precursor	Q8JG64	0	72	535.798	464	337
isotig19457	tbpl1_xenla ame: full=tata box-binding protein 1 short=tbp-like protein 1 ame: full=tata box-binding factor 2 short=tbp-related factor 2 ame: full=tbp-like factor short=xltlf	2049	gi|25091422|sp|Q9W6Z2.1|TBPL1_XENLARecName: Full=TATA box-binding protein-like protein 1; Short=TBP-like protein 1; AltName: Full=TATA box-binding protein-related factor 2; Short=TBP-related factor 2; AltName: Full=TBP-like factor; Short=xlTLF	Q9W6Z2	1.1615e-66	77	223.402	167	129
isotig19460	t2ag_parol ame: full=transcription initiation factor iia subunit 2 ame: full=general transcription factor iia subunit 2 ame: full=transcription initiation factor iia gamma chain short=tfiia-gamma	2048	gi|20140818|sp|Q9IA78.1|T2AG_PAROLRecName: Full=Transcription initiation factor IIA subunit 2; AltName: Full=General transcription factor IIA subunit 2; AltName: Full=Transcription initiation factor IIA gamma chain; Short=TFIIA-gamma	Q9IA78	3.97687e-51	89	177.948	106	95
isotig19478	mpdz_rat ame: full=multiple pdz domain protein ame: full=multi-pdz domain protein 1	2020	gi|68052388|sp|O55164.1|MPDZ_RATRecName: Full=Multiple PDZ domain protein; AltName: Full=Multi-PDZ domain protein 1	O55164	1.56698e-80	58	271.552	412	241
isotig19483	dctn2_mouse ame: full=dynactin subunit 2 ame: full=50 kda dynein-associated polypeptide ame: full=dynactin complex 50 kda subunit short=dctn-50 ame: full=growth cone membrane protein 23-48k short=gmp23-48k ame: full=p50 dynamitin	2038	gi|22095581|sp|Q99KJ8.3|DCTN2_MOUSERecName: Full=Dynactin subunit 2; AltName: Full=50 kDa dynein-associated polypeptide; AltName: Full=Dynactin complex 50 kDa subunit; Short=DCTN-50; AltName: Full=Growth cone membrane protein 23-48K; Short=GMP23-48K; AltName: Full=p50 dynamitin	Q99KJ8	3.04344e-108	67	340.502	404	274
isotig19485	foxa2_oryla ame: full=hepatocyte nuclear factor 3-beta short=hnf-3-beta short=hnf-3b ame: full=forkhead box protein a2 ame: full=me-hnf3b	2042	gi|21263704|sp|O42097.1|FOXA2_ORYLARecName: Full=Hepatocyte nuclear factor 3-beta; Short=HNF-3-beta; Short=HNF-3B; AltName: Full=Forkhead box protein A2; AltName: Full=Me-HNF3B	O42097	1.78934e-77	61	259.996	286	176
isotig19489	rd23b_human ame: full=uv excision repair protein rad23 homolog b short=hr23b short=hhr23b ame: full=xp-c repair-complementing complex 58 kda protein short=p58	2037	gi|1709985|sp|P54727.1|RD23B_HUMANRecName: Full=UV excision repair protein RAD23 homolog B; Short=HR23B; Short=hHR23B; AltName: Full=XP-C repair-complementing complex 58 kDa protein; Short=p58	P54727	1.13646e-68	67	236.113	233	158
isotig19497	fscn1_human ame: full=fascin ame: full=55 kda actin-bundling protein ame: full=singed-like protein ame: full=p55	2039	gi|2498357|sp|Q16658.3|FSCN1_HUMANRecName: Full=Fascin; AltName: Full=55 kDa actin-bundling protein; AltName: Full=Singed-like protein; AltName: Full=p55	Q16658	1.83195e-130	62	401.364	493	308
isotig19521	1433g_bovin ame: full=14-3-3 protein gamma ame: full=protein kinase c inhibitor protein 1 short=kcip-1 contains: ame: full=14-3-3 protein n-terminally processed	2030	gi|71153781|sp|P68252.2|1433G_BOVINRecName: Full=14-3-3 protein gamma; AltName: Full=Protein kinase C inhibitor protein 1; Short=KCIP-1; Contains: RecName: Full=14-3-3 protein gamma, N-terminally processed	P68252	3.15093e-91	76	290.426	238	183
isotig19529	pepl1_mouse ame: full=probable aminopeptidase npepl1 ame: full=aminopeptidase-like 1	2027	gi|68565890|sp|Q6NSR8.1|PEPL1_MOUSERecName: Full=Probable aminopeptidase NPEPL1; AltName: Full=Aminopeptidase-like 1	Q6NSR8	0	73	598.201	520	383
isotig19540	znt2_rat ame: full=zinc transporter 2 short= -2 ame: full=solute carrier family 30 member 2	2022	gi|8134839|sp|Q62941.1|ZNT2_RATRecName: Full=Zinc transporter 2; Short=ZnT-2; AltName: Full=Solute carrier family 30 member 2	Q62941	2.52161e-26	67	115.161	126	85
isotig19550	metk1_bovin ame: full=s-adenosylmethionine synthase isoform type-1 short= et synthase 1 ame: full=methionine adenosyltransferase 1 short=mat 1	2023	gi|122136199|sp|Q2KJC6.1|METK1_BOVINRecName: Full=S-adenosylmethionine synthase isoform type-1; Short=AdoMet synthase 1; AltName: Full=Methionine adenosyltransferase 1; Short=MAT 1	Q2KJC6	0	90	616.305	393	356
isotig19553	rnf8a_xenla ame: full=e3 ubiquitin-protein ligase rnf8-a ame: full=ring finger protein 8-a	2022	gi|82209734|sp|Q7ZX20.1|RNF8A_XENLARecName: Full=E3 ubiquitin-protein ligase RNF8-A; AltName: Full=RING finger protein 8-A	Q7ZX20	1.26636e-27	64	121.324	162	105
isotig19558	irx6_human ame: full=iroquois-class homeodomain protein irx-6 ame: full=homeodomain protein irxb3 ame: full=iroquois homeobox protein 6	2022	gi|116242594|sp|P78412.3|IRX6_HUMANRecName: Full=Iroquois-class homeodomain protein IRX-6; AltName: Full=Homeodomain protein IRXB3; AltName: Full=Iroquois homeobox protein 6	P78412	4.68799e-30	82	127.487	80	66
isotig19576	pur8_chick ame: full=adenylosuccinate lyase short=asl ame: full=adenylosuccinase short=asase	2017	gi|205371816|sp|P21265.2|PUR8_CHICKRecName: Full=Adenylosuccinate lyase; Short=ASL; AltName: Full=Adenylosuccinase; Short=ASase	P21265	0	85	766.533	475	408
isotig19578	tie1_mouse ame: full=tyrosine-protein kinase receptor tie-1 flags: precursor	2016	gi|342187134|sp|Q06806.3|TIE1_MOUSERecName: Full=Tyrosine-protein kinase receptor Tie-1; Flags: Precursor	Q06806	6.78589e-78	67	274.633	297	200
isotig19581	e2ak1_macfa ame: full=eukaryotic translation initiation factor 2-alpha kinase 1 ame: full=heme-regulated eukaryotic initiation factor eif-2-alpha kinase ame: full=hemin-sensitive initiation factor 2-alpha kinase	2012	gi|75077022|sp|Q4R8E0.1|E2AK1_MACFARecName: Full=Eukaryotic translation initiation factor 2-alpha kinase 1; AltName: Full=Heme-regulated eukaryotic initiation factor eIF-2-alpha kinase; AltName: Full=Hemin-sensitive initiation factor 2-alpha kinase	Q4R8E0	1.02298e-46	58	179.104	285	166
isotig19601	r10b2_human ame: full=radial spoke head 10 homolog b2	2007	gi|205829464|sp|B2RC85.2|R10B2_HUMANRecName: Full=Radial spoke head 10 homolog B2	B2RC85	0	68	572.778	544	375
isotig19608	m10l1_mouse ame: full= helicase mov10l1 ame: full=cardiac helicase activated by mef2 protein ame: full=cardiac-specific rna helicase ame: full=moloney leukemia virus 10-like protein 1 short=mov10-like protein 1	1994	gi|22095851|sp|Q99MV5.1|M10L1_MOUSERecName: Full=Putative helicase Mov10l1; AltName: Full=Cardiac helicase activated by MEF2 protein; AltName: Full=Cardiac-specific RNA helicase; AltName: Full=Moloney leukemia virus 10-like protein 1; Short=MOV10-like protein 1	Q99MV5	2.20423e-59	62	142.51	181	114
isotig19621	bsh_mouse ame: full=brain-specific homeobox protein homolog	2003	gi|51701282|sp|Q810B3.1|BSH_MOUSERecName: Full=Brain-specific homeobox protein homolog	Q810B3	7.10744e-43	58	159.073	206	121
isotig19635	bmp4_chick ame: full=bone morphogenetic protein 4 short=bmp-4 flags: precursor	1998	gi|2501175|sp|Q90752.1|BMP4_CHICKRecName: Full=Bone morphogenetic protein 4; Short=BMP-4; Flags: Precursor	Q90752	3.36109e-78	54	162.54	287	157
isotig19636	tcpe_human ame: full=t-complex protein 1 subunit epsilon short=tcp-1-epsilon ame: full=cct-epsilon	2001	gi|1351211|sp|P48643.1|TCPE_HUMANRecName: Full=T-complex protein 1 subunit epsilon; Short=TCP-1-epsilon; AltName: Full=CCT-epsilon >gi|75076500|sp|Q4R6V2.1|TCPE_MACFA RecName: Full=T-complex protein 1 subunit epsilon; Short=TCP-1-epsilon; AltName: Full=CCT-epsilon	P48643	0	88	854.358	530	470
isotig19649	cdk7_human ame: full=cyclin-dependent kinase 7 ame: full=39 kda protein kinase short=p39 mo15 ame: full=cdk-activating kinase 1 ame: full=cell division protein kinase 7 ame: full=serine threonine-protein kinase 1 ame: full=tfiih basal transcription factor complex kinase subunit	1980	gi|1705722|sp|P50613.1|CDK7_HUMANRecName: Full=Cyclin-dependent kinase 7; AltName: Full=39 kDa protein kinase; Short=p39 Mo15; AltName: Full=CDK-activating kinase 1; AltName: Full=Cell division protein kinase 7; AltName: Full=Serine/threonine-protein kinase 1; AltName: Full=TFIIH basal transcription factor complex kinase subunit	P50613	5.02098e-161	81	473.781	331	271
isotig19654	if4a_ustma ame: full=atp-dependent rna helicase eif4a ame: full=eukaryotic initiation factor 4a short=eif-4a ame: full=translation initiation factor 1	1995	gi|74699660|sp|Q4P331.1|IF4A_USTMARecName: Full=ATP-dependent RNA helicase eIF4A; AltName: Full=Eukaryotic initiation factor 4A; Short=eIF-4A; AltName: Full=Translation initiation factor 1	Q4P331	4.66068e-159	80	471.47	369	297
isotig19659	bax_bovin ame: full=apoptosis regulator bax	1996	gi|5915766|sp|O02703.1|BAX_BOVINRecName: Full=Apoptosis regulator BAX	O02703	2.86626e-33	58	130.954	187	109
isotig19660	myoi_dicdi ame: full=myosin-i heavy chain ame: full=class vii unconventional myosin ame: full= short= 7	1995	gi|75025221|sp|Q9U1M8.1|MYOI_DICDIRecName: Full=Myosin-I heavy chain; AltName: Full=Class VII unconventional myosin; AltName: Full=DdMVII; Short=DdM7	Q9U1M8	4.36929e-177	65	563.148	610	400
isotig19673	upp_danre ame: full=uracil phosphoribosyltransferase homolog	1991	gi|82185993|sp|Q6NYU7.1|UPP_DANRERecName: Full=Uracil phosphoribosyltransferase homolog	Q6NYU7	3.17563e-99	80	311.227	223	180
isotig19678	tcph_chick ame: full=t-complex protein 1 subunit eta short=tcp-1-eta ame: full=cct-eta	1987	gi|82233791|sp|Q5ZJK8.1|TCPH_CHICKRecName: Full=T-complex protein 1 subunit eta; Short=TCP-1-eta; AltName: Full=CCT-eta	Q5ZJK8	0	90	858.596	529	480
isotig19708	acly_rat ame: full=atp-citrate synthase ame: full=atp-citrate (pro-s-)-lyase ame: full=citrate cleavage enzyme	1978	gi|113116|sp|P16638.1|ACLY_RATRecName: Full=ATP-citrate synthase; AltName: Full=ATP-citrate (pro-S-)-lyase; AltName: Full=Citrate cleavage enzyme	P16638	1.89438e-87	91	301.212	170	156
isotig19716	cdc42_drops ame: full=cdc42 homolog flags: precursor	1975	gi|121993808|sp|Q29HY3.1|CDC42_DROPSRecName: Full=Cdc42 homolog; Flags: Precursor	Q29HY3	1.18108e-116	97	353.599	191	186
isotig19721	nelfb_drome ame: full=negative elongation factor b	1970	gi|38372398|sp|Q9Y113.1|NELFB_DROMERecName: Full=Negative elongation factor B	Q9Y113	0	75	654.055	577	435
isotig19729	bzw1_chick ame: full=basic leucine zipper and w2 domain-containing protein 1	1969	gi|82082686|sp|Q5ZLT7.1|BZW1_CHICKRecName: Full=Basic leucine zipper and W2 domain-containing protein 1	Q5ZLT7	2.60542e-165	77	487.263	411	317
isotig19737	snw1_ponab ame: full=snw domain-containing protein 1 ame: full=nuclear protein ame: full=ski-interacting protein	1963	gi|75041455|sp|Q5R7R9.1|SNW1_PONABRecName: Full=SNW domain-containing protein 1; AltName: Full=Nuclear protein SkiP; AltName: Full=Ski-interacting protein	Q5R7R9	0	84	646.351	517	436
isotig19750	ilf2_human ame: full=interleukin enhancer-binding factor 2 ame: full=nuclear factor of activated t-cells 45 kda	1953	gi|62510764|sp|Q12905.2|ILF2_HUMANRecName: Full=Interleukin enhancer-binding factor 2; AltName: Full=Nuclear factor of activated T-cells 45 kDa >gi|62510775|sp|Q5RFJ1.1|ILF2_PONAB RecName: Full=Interleukin enhancer-binding factor 2 >gi|62510832|sp|Q9CXY6.1|ILF2_MOUSE RecName: Full=Interleukin enhancer-binding factor 2; AltName: Full=Nuclear factor of activated T-cells 45 kDa	Q12905	8.72802e-180	86	523.087	333	288
isotig19768	dcp2_mouse ame: full=m7 -mrna hydrolase ame: full=mrna-decapping enzyme 2	1954	gi|341940429|sp|Q9CYC6.2|DCP2_MOUSERecName: Full=m7GpppN-mRNA hydrolase; AltName: Full=mRNA-decapping enzyme 2	Q9CYC6	3.83407e-103	63	327.02	347	220
isotig19837	pyr5_ponab ame: full=uridine 5 -monophosphate synthase short=ump synthase includes: ame: full=orotate phosphoribosyltransferase short=oprtase includes: ame: full=orotidine 5 -phosphate decarboxylase ame: full=ompdecase	1935	gi|75041043|sp|Q5R514.1|PYR5_PONABRecName: Full=Uridine 5'-monophosphate synthase; Short=UMP synthase; Includes: RecName: Full=Orotate phosphoribosyltransferase; Short=OPRTase; Includes: RecName: Full=Orotidine 5'-phosphate decarboxylase; AltName: Full=OMPdecase	Q5R514	0	73	528.865	465	340
isotig19866	cata_human ame: full=catalase	1926	gi|115702|sp|P04040.3|CATA_HUMANRecName: Full=Catalase	P04040	0	80	733.406	496	398
isotig19867	pkd1_human ame: full=polycystin-1 ame: full=autosomal dominant polycystic kidney disease 1 protein flags: precursor	1925	gi|292495072|sp|P98161.3|PKD1_HUMANRecName: Full=Polycystin-1; AltName: Full=Autosomal dominant polycystic kidney disease 1 protein; Flags: Precursor	P98161	8.29013e-73	50	263.077	558	282
isotig19869	ampm1_danre ame: full=methionine aminopeptidase 1 short=map 1 short= 1 ame: full=peptidase m 1	1912	gi|172046804|sp|Q4QRK0.2|AMPM1_DANRERecName: Full=Methionine aminopeptidase 1; Short=MAP 1; Short=MetAP 1; AltName: Full=Peptidase M 1	Q4QRK0	0	80	565.074	383	308
isotig19870	herc4_rat ame: full=probable e3 ubiquitin-protein ligase herc4 ame: full=hect domain and rcc1-like domain-containing protein 4	1923	gi|81883244|sp|Q5PQN1.1|HERC4_RATRecName: Full=Probable E3 ubiquitin-protein ligase HERC4; AltName: Full=HECT domain and RCC1-like domain-containing protein 4	Q5PQN1	0	67	596.66	614	416
isotig19887	cp26a_human ame: full=cytochrome p450 26a1 ame: full=cytochrome p450 retinoic acid-inactivating 1 short=cytochrome p450rai short=hp450rai ame: full=retinoic acid 4-hydroxylase ame: full=retinoic acid-metabolizing cytochrome	1920	gi|218511987|sp|O43174.2|CP26A_HUMANRecName: Full=Cytochrome P450 26A1; AltName: Full=Cytochrome P450 retinoic acid-inactivating 1; Short=Cytochrome P450RAI; Short=hP450RAI; AltName: Full=Retinoic acid 4-hydroxylase; AltName: Full=Retinoic acid-metabolizing cytochrome	O43174	9.80856e-96	64	187.963	215	138
isotig19899	msto1_danre ame: full=protein misato homolog 1	1913	gi|123888190|sp|Q1L908.1|MSTO1_DANRERecName: Full=Protein misato homolog 1	Q1L908	1.89136e-69	57	242.276	326	186
isotig19900	pp1a_rat ame: full=serine threonine-protein phosphatase pp1-alpha catalytic subunit short=pp-1a	1917	gi|49065778|sp|P62138.1|PP1A_RATRecName: Full=Serine/threonine-protein phosphatase PP1-alpha catalytic subunit; Short=PP-1A >gi|49065811|sp|P62136.1|PP1A_HUMAN RecName: Full=Serine/threonine-protein phosphatase PP1-alpha catalytic subunit; Short=PP-1A >gi|49065813|sp|P62139.1|PP1A_RABIT RecName: Full=Serine/threonine-protein phosphatase PP1-alpha catalytic subunit; Short=PP-1A >gi|108860895|sp|Q3…	P62138	0	96	628.246	326	313
isotig19902	nop56_human ame: full=nucleolar protein 56 ame: full=nucleolar protein 5a	1916	gi|117949609|sp|O00567.4|NOP56_HUMANRecName: Full=Nucleolar protein 56; AltName: Full=Nucleolar protein 5A	O00567	0	83	625.165	434	362
isotig19914	lrp5_human ame: full=low-density lipoprotein receptor-related protein 5 short=lrp-5 flags: precursor	1913	gi|62512139|sp|O75197.2|LRP5_HUMANRecName: Full=Low-density lipoprotein receptor-related protein 5; Short=LRP-5; Flags: Precursor	O75197	2.41787e-38	58	156.377	217	128
isotig19927	smad6_chick ame: full=mothers against decapentaplegic homolog 6 short=mad homolog 6 short=mothers against dpp homolog 6 ame: full=smad family member 6 short=smad 6 short=smad6	1906	gi|13959573|sp|Q9W734.1|SMAD6_CHICKRecName: Full=Mothers against decapentaplegic homolog 6; Short=MAD homolog 6; Short=Mothers against DPP homolog 6; AltName: Full=SMAD family member 6; Short=SMAD 6; Short=Smad6	Q9W734	2.6839e-80	62	266.929	334	208
isotig19928	ube2f_chick ame: full=nedd8-conjugating enzyme ube2f ame: full=nedd8 carrier protein ube2f ame: full=nedd8 protein ligase ube2f ame: full=nedd8-conjugating enzyme 2 ame: full=ubiquitin-conjugating enzyme e2 f	1908	gi|82197829|sp|Q5ZKX6.1|UBE2F_CHICKRecName: Full=NEDD8-conjugating enzyme UBE2F; AltName: Full=NEDD8 carrier protein UBE2F; AltName: Full=NEDD8 protein ligase UBE2F; AltName: Full=NEDD8-conjugating enzyme 2; AltName: Full=Ubiquitin-conjugating enzyme E2 F	Q5ZKX6	3.82089e-80	79	258.07	184	147
isotig19956	t23o_droya ame: full=tryptophan -dioxygenase short=tdo ame: full=protein vermilion ame: full=tryptamin -dioxygenase ame: full=tryptophan oxygenase short=to short=trpo ame: full=tryptophan pyrrolase ame: full=tryptophanase	1900	gi|221222804|sp|B4PYW0.1|T23O_DROYARecName: Full=Tryptophan 2,3-dioxygenase; Short=TDO; AltName: Full=Protein vermilion; AltName: Full=Tryptamin 2,3-dioxygenase; AltName: Full=Tryptophan oxygenase; Short=TO; Short=TRPO; AltName: Full=Tryptophan pyrrolase; AltName: Full=Tryptophanase	B4PYW0	5.66906e-145	74	432.95	375	279
isotig19961	ppp5_rat ame: full=serine threonine-protein phosphatase 5 short=pp5 ame: full=protein phosphatase t short=ppt	1900	gi|1709745|sp|P53042.1|PPP5_RATRecName: Full=Serine/threonine-protein phosphatase 5; Short=PP5; AltName: Full=Protein phosphatase T; Short=PPT	P53042	0	82	683.715	459	380
isotig19991	b3gt6_mouse ame: full=beta- -galactosyltransferase 6 short=beta- - ase 6 short=beta3gal-t6 short=beta3 6 ame: full=gag ame: full=galactosyltransferase ii ame: full=galactosylxylosylprotein 3-beta-galactosyltransferase ame: full=udp-gal:betagal beta -galactosyltransferase polypeptide 6	1889	gi|61211862|sp|Q91Z92.1|B3GT6_MOUSERecName: Full=Beta-1,3-galactosyltransferase 6; Short=Beta-1,3-GalTase 6; Short=Beta3Gal-T6; Short=Beta3GalT6; AltName: Full=GAG GalTII; AltName: Full=Galactosyltransferase II; AltName: Full=Galactosylxylosylprotein 3-beta-galactosyltransferase; AltName: Full=UDP-Gal:betaGal beta 1,3-galactosyltransferase polypeptide 6	Q91Z92	7.5975e-88	58	283.108	340	199
isotig20021	if4a2_mouse ame: full=eukaryotic initiation factor 4a-ii short=eif-4a-ii short=eif4a-ii ame: full=atp-dependent rna helicase eif4a-2	1878	gi|2507330|sp|P10630.2|IF4A2_MOUSERecName: Full=Eukaryotic initiation factor 4A-II; Short=eIF-4A-II; Short=eIF4A-II; AltName: Full=ATP-dependent RNA helicase eIF4A-2 >gi|45645183|sp|Q14240.2|IF4A2_HUMAN RecName: Full=Eukaryotic initiation factor 4A-II; Short=eIF-4A-II; Short=eIF4A-II; AltName: Full=ATP-dependent RNA helicase eIF4A-2 >gi|73621053|sp|Q5R4X1.1|IF4A2_PONAB RecName: Full=Eukaryotic in…	P10630	0	90	653.284	406	367
isotig20031	capza_drome ame: full=f-actin-capping protein subunit alpha	1875	gi|11131875|sp|Q9W2N0.1|CAPZA_DROMERecName: Full=F-actin-capping protein subunit alpha	Q9W2N0	5.0198e-134	80	400.979	281	227
isotig20036	ap2a_rat ame: full=transcription factor ap-2-alpha short=ap2-alpha ame: full=ap-2 transcription factor ame: full=activating enhancer-binding protein 2-alpha ame: full=activator protein 2 short=ap-2	1874	gi|14547908|sp|P58197.1|AP2A_RATRecName: Full=Transcription factor AP-2-alpha; Short=AP2-alpha; AltName: Full=AP-2 transcription factor; AltName: Full=Activating enhancer-binding protein 2-alpha; AltName: Full=Activator protein 2; Short=AP-2	P58197	5.18923e-95	82	305.449	218	180
isotig20041	dus11_human ame: full=rna rnp complex-1-interacting phosphatase ame: full=dual specificity protein phosphatase 11 ame: full=phosphatase that interacts with rna rnp complex 1	1866	gi|20137705|sp|O75319.1|DUS11_HUMANRecName: Full=RNA/RNP complex-1-interacting phosphatase; AltName: Full=Dual specificity protein phosphatase 11; AltName: Full=Phosphatase that interacts with RNA/RNP complex 1	O75319	2.49053e-47	70	174.481	170	119
isotig20084	diap1_human ame: full=protein diaphanous homolog 1 ame: full=diaphanous-related formin-1 short=drf1	1860	gi|215273970|sp|O60610.2|DIAP1_HUMANRecName: Full=Protein diaphanous homolog 1; AltName: Full=Diaphanous-related formin-1; Short=DRF1	O60610	1.20542e-81	60	284.648	476	286
isotig20089	pk2l1_human ame: full=polycystic kidney disease 2-like 1 protein ame: full=polycystin-2 homolog ame: full=polycystin-2l1 ame: full=polycystin-l ame: full=polycystin-l1	1857	gi|23821938|sp|Q9P0L9.1|PK2L1_HUMANRecName: Full=Polycystic kidney disease 2-like 1 protein; AltName: Full=Polycystin-2 homolog; AltName: Full=Polycystin-2L1; AltName: Full=Polycystin-L; AltName: Full=Polycystin-L1	Q9P0L9	4.14822e-50	49	189.889	409	201
isotig20091	nelfa_drome ame: full=negative elongation factor a	1861	gi|115298630|sp|Q86NP2.2|NELFA_DROMERecName: Full=Negative elongation factor A	Q86NP2	6.91201e-73	67	259.225	269	182
isotig20093	thoc6_danre ame: full=tho complex subunit 6 homolog ame: full=wd repeat-containing protein 58	1858	gi|82233523|sp|Q5XJS5.1|THOC6_DANRERecName: Full=THO complex subunit 6 homolog; AltName: Full=WD repeat-containing protein 58	Q5XJS5	7.07053e-95	64	301.212	326	209
isotig20113	cdc37_chick ame: full=hsp90 co-chaperone cdc37 ame: full=hsp90 chaperone protein kinase-targeting subunit ame: full=p50cdc37	1854	gi|21541997|sp|O57476.1|CDC37_CHICKRecName: Full=Hsp90 co-chaperone Cdc37; AltName: Full=Hsp90 chaperone protein kinase-targeting subunit; AltName: Full=p50Cdc37	O57476	1.37769e-112	75	349.362	348	261
isotig20116	znt2_mouse ame: full=zinc transporter 2 short= -2 ame: full=solute carrier family 30 member 2	1854	gi|123779302|sp|Q2HJ10.1|ZNT2_MOUSERecName: Full=Zinc transporter 2; Short=ZnT-2; AltName: Full=Solute carrier family 30 member 2	Q2HJ10	4.55435e-104	64	326.635	371	239
isotig20121	cbx7_rat ame: full=chromobox protein homolog 7	1853	gi|46395564|sp|P60889.1|CBX7_RATRecName: Full=Chromobox protein homolog 7	P60889	3.21442e-15	68	78.1814	72	49
isotig20148	arpc2_bovin ame: full=actin-related protein 2 3 complex subunit 2 ame: full=arp2 3 complex 34 kda subunit short=p34-arc	1847	gi|110832753|sp|Q3MHR7.1|ARPC2_BOVINRecName: Full=Actin-related protein 2/3 complex subunit 2; AltName: Full=Arp2/3 complex 34 kDa subunit; Short=p34-ARC	Q3MHR7	6.13661e-169	87	490.345	300	261
isotig20169	mdr1_crigr ame: full=multidrug resistance protein 1 ame: full=atp-binding cassette sub-family b member 1 ame: full=p-glycoprotein 1 ame: cd_antigen=cd243	1844	gi|126924|sp|P21448.2|MDR1_CRIGRRecName: Full=Multidrug resistance protein 1; AltName: Full=ATP-binding cassette sub-family B member 1; AltName: Full=P-glycoprotein 1; AltName: CD_antigen=CD243	P21448	1.34568e-172	69	531.946	527	364
isotig20208	ndor1_xenla ame: full=nadph-dependent diflavin oxidoreductase 1	1827	gi|82185222|sp|Q6NRG5.1|NDOR1_XENLARecName: Full=NADPH-dependent diflavin oxidoreductase 1	Q6NRG5	0	72	662.144	602	434
isotig20214	fyv1_human ame: full=1-phosphatidylinositol 3-phosphate 5-kinase short=phosphatidylinositol 3-phosphate 5-kinase ame: full=fyve finger-containing phosphoinositide kinase ame: full=pikfyve ame: full=phosphatidylinositol 3-phosphate 5-kinase type iii short=pipkin-iii short=type iii pip kinase	1824	gi|300669693|sp|Q9Y2I7.3|FYV1_HUMANRecName: Full=1-phosphatidylinositol 3-phosphate 5-kinase; Short=Phosphatidylinositol 3-phosphate 5-kinase; AltName: Full=FYVE finger-containing phosphoinositide kinase; AltName: Full=PIKfyve; AltName: Full=Phosphatidylinositol 3-phosphate 5-kinase type III; Short=PIPkin-III; Short=Type III PIP kinase	Q9Y2I7	6.58821e-85	67	296.59	331	224
isotig20216	mpdz_human ame: full=multiple pdz domain protein ame: full=multi-pdz domain protein 1	1823	gi|317373392|sp|O75970.2|MPDZ_HUMANRecName: Full=Multiple PDZ domain protein; AltName: Full=Multi-PDZ domain protein 1	O75970	3.39407e-52	73	199.519	193	141
isotig20232	red1_mouse ame: full=double-stranded rna-specific editase 1 ame: full=rna-editing deaminase 1 ame: full=rna-editing enzyme 1 ame: full=dsrna adenosine deaminase	1822	gi|68684375|sp|Q91ZS8.1|RED1_MOUSERecName: Full=Double-stranded RNA-specific editase 1; AltName: Full=RNA-editing deaminase 1; AltName: Full=RNA-editing enzyme 1; AltName: Full=dsRNA adenosine deaminase	Q91ZS8	0	74	642.114	517	385
isotig20236	pgdh_mouse ame: full=15-hydroxyprostaglandin dehydrogenase	1821	gi|81901849|sp|Q8VCC1.1|PGDH_MOUSERecName: Full=15-hydroxyprostaglandin dehydrogenase [NAD(+)]; Short=15-PGDH; AltName: Full=Prostaglandin dehydrogenase 1	Q8VCC1	8.47133e-57	58	198.364	263	154
isotig20268	ap1m1_human ame: full=ap-1 complex subunit mu-1 ame: full=ap-mu chain family member mu1a ame: full=adaptor protein complex ap-1 mu-1 subunit ame: full=adaptor-related protein complex 1 mu-1 subunit ame: full=clathrin assembly protein complex 1 medium chain 1 ame: full=clathrin coat assembly protein ap47 ame: full=clathrin coat-associated protein ap47 ame: full=golgi adaptor ha1 ap1 adaptin mu-1 s…	1814	gi|18202738|sp|Q9BXS5.3|AP1M1_HUMANRecName: Full=AP-1 complex subunit mu-1; AltName: Full=AP-mu chain family member mu1A; AltName: Full=Adaptor protein complex AP-1 mu-1 subunit; AltName: Full=Adaptor-related protein complex 1 mu-1 subunit; AltName: Full=Clathrin assembly protein complex 1 medium chain 1; AltName: Full=Clathrin coat assembly protein AP47; AltName: Full=Clathrin coat-associated pr…	Q9BXS5	0	93	751.125	423	395
isotig20269	dyh6_human ame: full=dynein heavy chain axonemal ame: full=axonemal beta dynein heavy chain 6 ame: full=ciliary dynein heavy chain 6	1810	gi|166922150|sp|Q9C0G6.3|DYH6_HUMANRecName: Full=Dynein heavy chain 6, axonemal; AltName: Full=Axonemal beta dynein heavy chain 6; AltName: Full=Ciliary dynein heavy chain 6	Q9C0G6	0	86	917.146	609	527
isotig20275	rnd3_ponab ame: full=rho-related gtp-binding protein ame: full=rho family gtpase 3 ame: full=rnd3 flags: precursor	1813	gi|75054961|sp|Q5R9F4.1|RND3_PONABRecName: Full=Rho-related GTP-binding protein RhoE; AltName: Full=Rho family GTPase 3; AltName: Full=Rnd3; Flags: Precursor	Q5R9F4	5.54719e-62	62	211.46	247	154
isotig20278	b2cl1_rat ame: full=bcl-2-like protein 1 short=bcl2-l-1 ame: full=apoptosis regulator bcl-x	1812	gi|2506218|sp|P53563.2|B2CL1_RATRecName: Full=Bcl-2-like protein 1; Short=Bcl2-L-1; AltName: Full=Apoptosis regulator Bcl-X	P53563	1.55639e-15	46	80.4925	152	70
isotig20287	cdk10_mouse ame: full=cyclin-dependent kinase 10 ame: full=cell division protein kinase 10	1807	gi|118568025|sp|Q3UMM4.1|CDK10_MOUSERecName: Full=Cyclin-dependent kinase 10; AltName: Full=Cell division protein kinase 10	Q3UMM4	7.58887e-178	83	514.998	341	286
isotig20300	pp4c_human ame: full=serine threonine-protein phosphatase 4 catalytic subunit short=pp4c short=pp4 ame: full=protein phosphatase x short=pp-x	1807	gi|44888846|sp|P60510.1|PP4C_HUMANRecName: Full=Serine/threonine-protein phosphatase 4 catalytic subunit; Short=PP4C; Short=Pp4; AltName: Full=Protein phosphatase X; Short=PP-X >gi|44888847|sp|P97470.2|PP4C_MOUSE RecName: Full=Serine/threonine-protein phosphatase 4 catalytic subunit; Short=PP4C; Short=Pp4; AltName: Full=Protein phosphatase X; Short=PP-X >gi|75061699|sp|Q5R6K8.1|PP4C_PONAB RecName…	P60510	0	96	601.282	303	293
isotig20306	xpot_mouse ame: full=exportin-t ame: full=exportin ame: full=trna exportin	1806	gi|122066762|sp|Q9CRT8.3|XPOT_MOUSERecName: Full=Exportin-T; AltName: Full=Exportin(tRNA); AltName: Full=tRNA exportin	Q9CRT8	7.64115e-74	69	259.996	239	166
isotig20320	cdc42_chick ame: full=cell division control protein 42 homolog ame: full=g25k gtp-binding protein flags: precursor	1801	gi|2500201|sp|Q90694.1|CDC42_CHICKRecName: Full=Cell division control protein 42 homolog; AltName: Full=G25K GTP-binding protein; Flags: Precursor	Q90694	5.49597e-45	58	162.925	181	106
isotig20323	mdr1_human ame: full=multidrug resistance protein 1 ame: full=atp-binding cassette sub-family b member 1 ame: full=p-glycoprotein 1 ame: cd_antigen=cd243	1801	gi|238054374|sp|P08183.3|MDR1_HUMANRecName: Full=Multidrug resistance protein 1; AltName: Full=ATP-binding cassette sub-family B member 1; AltName: Full=P-glycoprotein 1; AltName: CD_antigen=CD243	P08183	9.97639e-122	73	396.356	408	300
isotig20329	src_chick ame: full=proto-oncogene tyrosine-protein kinase src ame: full=proto-oncogene c-src ame: full=pp60c-src short=p60-src	1801	gi|6175046|sp|P00523.4|SRC_CHICKRecName: Full=Proto-oncogene tyrosine-protein kinase Src; AltName: Full=Proto-oncogene c-Src; AltName: Full=pp60c-src; Short=p60-Src	P00523	0	73	572.392	476	351
isotig20330	nup62_human ame: full=nuclear pore glycoprotein p62 ame: full=62 kda nucleoporin ame: full=nucleoporin nup62	1793	gi|134047855|sp|P37198.3|NUP62_HUMANRecName: Full=Nuclear pore glycoprotein p62; AltName: Full=62 kDa nucleoporin; AltName: Full=Nucleoporin Nup62	P37198	2.30145e-56	81	160.229	138	112
isotig20333	fbrl_drome ame: full=rrna 2 -o-methyltransferase fibrillarin	1798	gi|55584008|sp|Q9W1V3.1|FBRL_DROMERecName: Full=rRNA 2'-O-methyltransferase fibrillarin	Q9W1V3	6.16635e-134	91	402.134	236	217
isotig20336	itb1_rat ame: full=integrin beta-1 ame: full=beta oligodendroglia short=beta ol ame: full=fibronectin receptor subunit beta ame: full=vla-4 subunit beta ame: cd_antigen=cd29 flags: precursor	1793	gi|1352494|sp|P49134.1|ITB1_RATRecName: Full=Integrin beta-1; AltName: Full=Beta oligodendroglia; Short=Beta OL; AltName: Full=Fibronectin receptor subunit beta; AltName: Full=VLA-4 subunit beta; AltName: CD_antigen=CD29; Flags: Precursor	P49134	3.7808e-14	50	79.337	140	70
isotig20339	hd_fugru ame: full=huntingtin ame: full=huntington disease protein homolog short=hd protein homolog	1792	gi|1708160|sp|P51112.1|HD_FUGRURecName: Full=Huntingtin; AltName: Full=Huntington disease protein homolog; Short=HD protein homolog	P51112	8.21769e-77	75	273.092	226	170
isotig20343	dldh_pig ame: full=dihydrolipoyl mitochondrial ame: full=dihydrolipoamide dehydrogenase flags: precursor	1798	gi|118675|sp|P09623.1|DLDH_PIGRecName: Full=Dihydrolipoyl dehydrogenase, mitochondrial; AltName: Full=Dihydrolipoamide dehydrogenase; Flags: Precursor	P09623	0	84	736.873	476	403
isotig20346	as1ab_xenla ame: full=histone chaperone asf1a-b ame: full=anti-silencing function protein 1 homolog a-b	1797	gi|82188029|sp|Q7T0M6.1|AS1AB_XENLARecName: Full=Histone chaperone asf1a-B; AltName: Full=Anti-silencing function protein 1 homolog A-B	Q7T0M6	1.40674e-84	76	269.24	206	158
isotig20359	rfwd2_mouse ame: full=e3 ubiquitin-protein ligase rfwd2 ame: full=constitutive photomorphogenesis protein 1 homolog short=mcop1 ame: full=ring finger and wd repeat domain protein 2	1792	gi|55976616|sp|Q9R1A8.2|RFWD2_MOUSERecName: Full=E3 ubiquitin-protein ligase RFWD2; AltName: Full=Constitutive photomorphogenesis protein 1 homolog; Short=mCOP1; AltName: Full=RING finger and WD repeat domain protein 2	Q9R1A8	0	79	676.011	549	434
isotig20369	arl3_taegu ame: full=adp-ribosylation factor-like protein 3	1793	gi|218563485|sp|B5FYQ0.1|ARL3_TAEGURecName: Full=ADP-ribosylation factor-like protein 3	B5FYQ0	6.66104e-85	90	269.24	181	163
isotig20379	arl15_human ame: full=adp-ribosylation factor-like protein 15 ame: full=adp-ribosylation factor-related protein 2 short=arf-related protein 2	1791	gi|74734700|sp|Q9NXU5.1|ARL15_HUMANRecName: Full=ADP-ribosylation factor-like protein 15; AltName: Full=ADP-ribosylation factor-related protein 2; Short=ARF-related protein 2	Q9NXU5	3.9244e-50	67	177.563	176	118
isotig20386	lrig3_mouse ame: full=leucine-rich repeats and immunoglobulin-like domains protein 3 short=lig-3 flags: precursor	1790	gi|73621177|sp|Q6P1C6.1|LRIG3_MOUSERecName: Full=Leucine-rich repeats and immunoglobulin-like domains protein 3; Short=LIG-3; Flags: Precursor	Q6P1C6	1.98591e-81	58	282.337	462	272
isotig20387	idhc_micme ame: full=isocitrate dehydrogenase	1788	gi|6647567|sp|Q9Z2K9.1|IDHC_MICMERecName: Full=Isocitrate dehydrogenase [NADP] cytoplasmic; Short=IDH; AltName: Full=Cytosolic NADP-isocitrate dehydrogenase; AltName: Full=IDP; AltName: Full=NADP(+)-specific ICDH; AltName: Full=Oxalosuccinate decarboxylase	Q9Z2K9	0	88	703.745	407	359
isotig20402	irf2_chick ame: full=interferon regulatory factor 2 short=irf-2	1786	gi|2497441|sp|Q98925.1|IRF2_CHICKRecName: Full=Interferon regulatory factor 2; Short=IRF-2	Q98925	1.46686e-37	73	146.362	118	87
isotig20403	ing1_mouse ame: full=inhibitor of growth protein 1	1784	gi|41017415|sp|Q9QXV3.1|ING1_MOUSERecName: Full=Inhibitor of growth protein 1	Q9QXV3	4.89531e-49	61	177.178	269	166
isotig20416	taf11_mouse ame: full=transcription initiation factor tfiid subunit 11 ame: full=tfiid subunit p30-beta ame: full=transcription initiation factor tfiid 28 kda subunit short=taf 28 short=tafii-28 short=tafii28	1779	gi|62511223|sp|Q99JX1.1|TAF11_MOUSERecName: Full=Transcription initiation factor TFIID subunit 11; AltName: Full=TFIID subunit p30-beta; AltName: Full=Transcription initiation factor TFIID 28 kDa subunit; Short=TAF(II)28; Short=TAFII-28; Short=TAFII28	Q99JX1	3.3762e-43	89	158.688	101	90
isotig20438	pdia6_mouse ame: full=protein disulfide-isomerase a6 ame: full=thioredoxin domain-containing protein 7 flags: precursor	1777	gi|62510933|sp|Q922R8.3|PDIA6_MOUSERecName: Full=Protein disulfide-isomerase A6; AltName: Full=Thioredoxin domain-containing protein 7; Flags: Precursor	Q922R8	7.54083e-177	76	515.383	399	305
isotig20454	prp4_human ame: full=u4 u6 small nuclear ribonucleoprotein prp4 ame: full=prp4 homolog short=hprp4 ame: full=u4 u6 snrnp 60 kda protein ame: full=wd splicing factor prp4	1771	gi|20514971|sp|O43172.2|PRP4_HUMANRecName: Full=U4/U6 small nuclear ribonucleoprotein Prp4; AltName: Full=PRP4 homolog; Short=hPrp4; AltName: Full=U4/U6 snRNP 60 kDa protein; AltName: Full=WD splicing factor Prp4	O43172	0	78	608.216	510	399
isotig20461	mll4_human ame: full=histone-lysine n-methyltransferase mll4 ame: full=lysine n-methyltransferase 2b short=kmt2b ame: full=myeloid lymphoid or mixed-lineage leukemia protein 4 ame: full=trithorax homolog 2 ame: full=ww domain-binding protein 7 short=wbp-7	1773	gi|12643900|sp|Q9UMN6.1|MLL4_HUMANRecName: Full=Histone-lysine N-methyltransferase MLL4; AltName: Full=Lysine N-methyltransferase 2B; Short=KMT2B; AltName: Full=Myeloid/lymphoid or mixed-lineage leukemia protein 4; AltName: Full=Trithorax homolog 2; AltName: Full=WW domain-binding protein 7; Short=WBP-7	Q9UMN6	5.59947e-119	81	395.586	293	238
isotig20469	sox14_danre ame: full=transcription factor sox-14	1771	gi|123916379|sp|Q32PP9.1|SOX14_DANRERecName: Full=Transcription factor Sox-14	Q32PP9	3.07746e-36	72	139.813	155	113
isotig20471	nat10_human ame: full=n-acetyltransferase 10	1768	gi|313104140|sp|Q9H0A0.2|NAT10_HUMANRecName: Full=N-acetyltransferase 10	Q9H0A0	0	88	827.395	546	483
isotig20474	tcpa_drome ame: full=t-complex protein 1 subunit alpha short=tcp-1-alpha ame: full=cct-alpha	1769	gi|13959710|sp|P12613.2|TCPA_DROMERecName: Full=T-complex protein 1 subunit alpha; Short=TCP-1-alpha; AltName: Full=CCT-alpha	P12613	0	86	873.618	556	482
isotig20489	snip1_rat ame: full=smad nuclear interacting protein 1	1766	gi|81883169|sp|Q5M9G6.1|SNIP1_RATRecName: Full=Smad nuclear interacting protein 1	Q5M9G6	2.54148e-82	85	269.626	174	148
isotig20495	derl1_human ame: full=derlin-1 ame: full=degradation in endoplasmic reticulum protein 1 short=dertrin-1 ame: full=der1-like protein 1	1764	gi|50400630|sp|Q9BUN8.1|DERL1_HUMANRecName: Full=Derlin-1; AltName: Full=Degradation in endoplasmic reticulum protein 1; Short=DERtrin-1; AltName: Full=Der1-like protein 1	Q9BUN8	6.28935e-98	76	305.449	248	190
isotig20497	exoc5_rat ame: full=exocyst complex component 5 ame: full=71 kda component of rsec6 8 secretory complex ame: full=exocyst complex component sec10 ame: full=p71	1755	gi|24418658|sp|P97878.1|EXOC5_RATRecName: Full=Exocyst complex component 5; AltName: Full=71 kDa component of rsec6/8 secretory complex; AltName: Full=Exocyst complex component Sec10; AltName: Full=p71	P97878	0	68	540.036	547	377
isotig20512	lhx4_mouse ame: full=lim homeobox protein lhx4 short=lim homeobox protein 4	1759	gi|209572773|sp|P53776.4|LHX4_MOUSERecName: Full=LIM/homeobox protein Lhx4; Short=LIM homeobox protein 4	P53776	1.42029e-41	55	159.073	220	121
isotig20514	mk07_bovin ame: full=mitogen-activated protein kinase 7 short=map kinase 7 short=mapk 7	1758	gi|205810135|sp|A5PKJ4.1|MK07_BOVINRecName: Full=Mitogen-activated protein kinase 7; Short=MAP kinase 7; Short=MAPK 7	A5PKJ4	1.44634e-60	72	219.935	201	146
isotig20541	dus3_human ame: full=dual specificity protein phosphatase 3 ame: full=dual specificity protein phosphatase vhr ame: full=vaccinia h1-related phosphatase short=vhr	1753	gi|1718191|sp|P51452.1|DUS3_HUMANRecName: Full=Dual specificity protein phosphatase 3; AltName: Full=Dual specificity protein phosphatase VHR; AltName: Full=Vaccinia H1-related phosphatase; Short=VHR >gi|75061955|sp|Q5RD73.1|DUS3_PONAB RecName: Full=Dual specificity protein phosphatase 3; AltName: Full=Vaccinia H1-related phosphatase; Short=VHR	P51452	1.75407e-43	68	158.303	181	124
isotig20561	tbr1_mouse ame: full=t-box brain protein 1 short=t-brain-1 short=tbr-1 ame: full=tes-56	1749	gi|342187021|sp|Q64336.2|TBR1_MOUSERecName: Full=T-box brain protein 1; Short=T-brain-1; Short=TBR-1; AltName: Full=TES-56	Q64336	1.34148e-88	76	294.664	219	167
isotig20585	diap2_mouse ame: full=protein diaphanous homolog 2 ame: full=diaphanous-related formin-2 short=drf2 short=mdia3	1742	gi|42560525|sp|O70566.2|DIAP2_MOUSERecName: Full=Protein diaphanous homolog 2; AltName: Full=Diaphanous-related formin-2; Short=DRF2; Short=mDia3	O70566	3.86362e-113	65	369.007	443	289
isotig20590	ing4_mouse ame: full=inhibitor of growth protein 4 ame: full=p29ing4	1739	gi|57012954|sp|Q8C0D7.2|ING4_MOUSERecName: Full=Inhibitor of growth protein 4; AltName: Full=p29ING4	Q8C0D7	2.50433e-72	78	151.754	108	85
isotig20595	sf3a3_mouse ame: full=splicing factor 3a subunit 3 ame: full=sf3a60 ame: full=spliceosome-associated protein 61 short=sap 61	1738	gi|18202846|sp|Q9D554.2|SF3A3_MOUSERecName: Full=Splicing factor 3A subunit 3; AltName: Full=SF3a60; AltName: Full=Spliceosome-associated protein 61; Short=SAP 61	Q9D554	0	83	688.337	502	421
isotig20608	sbp1_xentr ame: full=selenium-binding protein 1	1734	gi|82178291|sp|Q569D5.1|SBP1_XENTRRecName: Full=Selenium-binding protein 1	Q569D5	0	79	640.958	473	375
isotig20625	dkc1_mouse ame: full=h aca ribonucleoprotein complex subunit 4 ame: full=dyskerin ame: full=nopp140-associated protein of 57 kda ame: full=nucleolar protein nap57 ame: full=nucleolar protein family a member 4 ame: full=snornp protein dkc1	1728	gi|341940643|sp|Q9ESX5.4|DKC1_MOUSERecName: Full=H/ACA ribonucleoprotein complex subunit 4; AltName: Full=Dyskerin; AltName: Full=Nopp140-associated protein of 57 kDa; AltName: Full=Nucleolar protein NAP57; AltName: Full=Nucleolar protein family A member 4; AltName: Full=snoRNP protein DKC1	Q9ESX5	0	88	647.121	408	361
isotig20667	hm13_human ame: full=minor histocompatibility antigen h13 ame: full=intramembrane protease 1 short=imp-1 short=impas-1 short=himp1 ame: full=presenilin-like protein 3 ame: full=signal peptide peptidase	1721	gi|25008563|sp|Q8TCT9.1|HM13_HUMANRecName: Full=Minor histocompatibility antigen H13; AltName: Full=Intramembrane protease 1; Short=IMP-1; Short=IMPAS-1; Short=hIMP1; AltName: Full=Presenilin-like protein 3; AltName: Full=Signal peptide peptidase	Q8TCT9	3.42431e-164	85	479.945	326	278
isotig20688	ap2e_xenla ame: full=transcription factor ap-2-epsilon short=ap-2-epsilon	1713	gi|123896289|sp|Q2T9K2.1|AP2E_XENLARecName: Full=Transcription factor AP-2-epsilon; Short=AP-2-epsilon	Q2T9K2	2.17954e-103	83	325.479	217	181
isotig20689	znt2_mouse ame: full=zinc transporter 2 short= -2 ame: full=solute carrier family 30 member 2	1715	gi|123779302|sp|Q2HJ10.1|ZNT2_MOUSERecName: Full=Zinc transporter 2; Short=ZnT-2; AltName: Full=Solute carrier family 30 member 2	Q2HJ10	7.5932e-101	62	317.005	378	236
isotig20691	srsf7_human ame: full=serine arginine-rich splicing factor 7 ame: full=splicing factor 9g8 ame: full=splicing arginine serine-rich 7	1707	gi|3929380|sp|Q16629.1|SRSF7_HUMANRecName: Full=Serine/arginine-rich splicing factor 7; AltName: Full=Splicing factor 9G8; AltName: Full=Splicing factor, arginine/serine-rich 7	Q16629	2.24895e-18	78	88.9669	69	54
isotig20709	ino80_human ame: full=dna helicase ino80 short=hino80 ame: full=ino80 complex subunit a ame: full= dna helicase ino80 complex homolog 1	1711	gi|114149322|sp|Q9ULG1.2|INO80_HUMANRecName: Full=DNA helicase INO80; Short=hINO80; AltName: Full=INO80 complex subunit A; AltName: Full=Putative DNA helicase INO80 complex homolog 1	Q9ULG1	8.53882e-109	62	362.073	545	340
isotig20724	ubcd1_drome ame: full=ubiquitin-conjugating enzyme e2-17 kda ame: full=protein effete ame: full=ubiquitin carrier protein ame: full=ubiquitin-protein ligase	1707	gi|136643|sp|P25867.1|UBCD1_DROMERecName: Full=Ubiquitin-conjugating enzyme E2-17 kDa; AltName: Full=Protein effete; AltName: Full=Ubiquitin carrier protein; AltName: Full=Ubiquitin-protein ligase	P25867	2.09326e-75	89	242.662	147	132
[truncated: 786 more rows]

## Sheet: GO 0007281 Germline development
GO:0007281
Sequence name	Sequence desc.	Sequence length	Hit desc.	Hit ACC	E-Value	Similarity	Bit-Score	Alignment length	Positives
[truncated: 66 more rows]

## Sheet: GO0007530 Sex determination
GO:0007530
[truncated: 5 more rows]

## Sheet: GO0007544 Sex differentiation
GO:0007544
[truncated: 12 more rows]
