# Supplementary material for: Transcriptomics Analysis of Crassostrea hongkongensis for the Discovery of Reproduction-Related Genes
Source: PLoS One. 2015 Aug 10;10(8):e0134280. doi: 10.1371/journal.pone.0134280 (PMC4530894; doi:10.1371/journal.pone.0134280)
Supplement: S9 Table — (XLSX) [file pone.0134280.s012.xlsx]

## Sheet: SNPs
ID	Start Position in Ref	End Position in Ref	Reference Bases	Variation Bases
Ch-ATRX	4168	4168	A	G
Ch-ATRX	3914	3914	A	C
Ch-ATRX	1798	1798	A	G
Ch-ATRX	730	730	A	G
Ch-ATRX	1398	1398	C	T
Ch-ATRX	2410	2410	G	C
Ch-ATRX	1910	1910	G	A
Ch-ATRX	5545	5545	C	T
Ch-ATRX	3173	3173	C	T
Ch-ATRX	1036	1036	T	C
Ch-ATRX	4486	4486	G	A
Ch-ATRX	3992	3992	T	C
Ch-ATRX	1761	1761	T	C
Ch-ATRX	4213	4213	A	G
Ch-ATRX	4282	4282	A	G
Ch-ATRX	4871	4871	T	C
Ch-ATRX	4567	4567	T	C
Chvasa	229	229	T	A
Chvasa	289	289	C	T
Chvasa	1499	1499	G	A
Chvasa	2125	2125	G	A
Chvasa	3062	3062	T	C
Chvasa	3082	3082	T	A
Chvasa	3107	3107	T	C
Chvasa	3139	3139	T	A
Chvasa	3146	3146	T	C
Ch-nanos	745	745	T	A
Ch-nanos	681	681	G	A
Ch-nanos	1099	1099	C	T
Ch-nanos	903	903	T	A
Ch-nanos	928	928	C	G
Ch-nanos	967	967	T	C
Ch-nanos	1103	1103	G	A
Ch-SRD5A1	343	343	T	C
Ch-SRD5A2	406	406	G	A
Ch-β-catenin	2237	2237	A	T

## Sheet: SSRs
ID	SSR	size	start	end
Chvasa	(TTC)5	15	2495	2509
